# Supplementary material for: Membrane Proteomics of Arabidopsis Glucosinolate Mutants cyp79B2/B3 and myb28/29
Source: Front Plant Sci. 2017 Apr 11;8:534. doi: 10.3389/fpls.2017.00534 (PMC5387099; doi:10.3389/fpls.2017.00534)
Supplement: Supplementary Table 1 — Primer information used in qRT-PCR. [file Table1.XLSX]

## Sheet: Sheet1
Supplemental Table S1. Primer information used in qRT-PCR
Atg locus	Gene description	Genotype	Forward primer sequences (5'->3')	Reverse primer sequences (5'->3')	Amplicon size (bp)	Primer Name
AT1G22840	Probable cytochrome c	both	CAA GAA GTA CAT ACC AGG TAC	GAG ACT TAA CAA CTC AGA ATC	142	41F/41R
AT1G27450	Adenine phosphoribosyltransferase	both	CCA GGA ATC ATG TTT CAG G	CAA CAC CTG CAA CAA CAG	121	31F/31R
AT1G76100	Plastocyanin minor isoform, chloroplastic	both	GAT CTC GAT GGA TGA GAC AG	TTA CTT GAC GGT GAG TTT CC	139	40F/40R
AT2G20260	Photosystem I	both	GAG AGG ATC CAA GGT CAA G	GTT GGT CGA TAT ATT CGC G	148	30F/30R
AT3G02520	14-3-3-like protein	both	CTC AGG ATA TTG CAC TTG C	CAA AAG CCT GTT TTG CGA G	135	32F/32R
AT3G28860	ABC transporter B	both	GAT GCT CTC AGC TAT CTT G	GAG ATT CTC TCG GCT ATA GC	129	33F/33R
AT4G13010	quinone-oxidoreductase	both	CTT AGC CAT CTA GGT GGA G	AGT AAG AGC TTG GAG AGC	141	34F/34R
AT4G25700	Beta-carotene 3-hydroxylase	both	GCT CAC CAG CTA CAT CAC	TGA TTC TCC GAC TAA TCT CC	124	35F/35R
AT4G27090	60S ribosomal protein L14-2	both	GTT GTT GAC CAG AAC AGA GC	CCT CGA TCA AAG CCT TCT TC	133	45F/45R
AT4G34270	TIP41-like family protein	both	GGA GAA CTG TGA AGA TCA GA	AGC TTG GCA TGA CTC TCA C	145	TIP41-F/TIP41-R
AT5G44200	CAP-binding protein 20	both	TAC GAT CCT GCT AGA GGT G	GCC TTC CAT TTC CAT AAT TCG	135	CAP20-F/CAP20-R
AT5G52240	Membrane steroid-binding protein	both	CAC AAA GCA GGA TGT TCT AC	GAA GAG CAT CTA GCT CAA AG	150	36F/36R
AT1G08450	calreticulin 3	cyp79B2/B3	GCA TTG AAG TAT GGC AGG TG	ACT CCT TCT CAG ACT CCC TG	126	1F/1R
AT1G11410	G-type lectin	cyp79B2/B3	GAT AAG TCA GAG TTA GCG CG	GAC TGT GTT CGT TGT CTT CG	149	10F/10R
AT1G13440	Glyceraldehyde-3-phosphate dehydrogenase	cyp79B2/B3	GTC CAC TCT ATC ACT GCT AC	ACT TTC CCA ACA GCC TTG	128	17F/17R
AT1G30360	dehydration stress protein	cyp79B2/B3	GCT CTC AAG TTC TTT ATC GG	CTA GTC GCA TAG CTT AAG TC	146	9F/9R
AT1G35720	Annexin D1	cyp79B2/B3	GAG AGA GCT ATC TTG TTG TG	GTT GAT GTC CTT GTG CAA G	128	18F/18R
AT2G26910	ABC transporter G	cyp79B2/B3	CGA GTC AAT TGA AGG GGT G	CCT TGT TGC GTT GAC AAA G	149	13F/13R
AT2G30870	Glutathione S-transferase F10	cyp79B2/B3	CAA AAT CTT CGA GTC GCG TG	GCC TCA ACG TCT AAC CAT TG	126	8F/8R
AT2G39010	Probable aquaporin PIP2-6	cyp79B2/B3	GCA TCT CTG GTG GAC ACA TC	ACC AAC TCC ACA AGT GGC TC	125	48F/48R
AT2G41100	Calmodulin	cyp79B2/B3	GGT GAT GGT TAC ATT ACC G	CTC AGA GAA ACT GAT GGT TC	135	4F/4R
AT3G15020	Malate dehydrogenase	cyp79B2/B3	ACA TTG TCA ATG GCC TAT GC	GTC TTA CCT TTG AGG CGA AG	139	46F/46R
AT3G22890	ATP sulfurylase 1	cyp79B2/B3	CTT CCT TTC AGG GTT GCT G	CGT TGT TCT TTG CCA ATG TG	124	6F/6R
AT3G25070	RPM1-interacting	cyp79B2/B3	CTT AGA GCT GAT GAA AGT CC	CCA GAA CTT CTC TCT TCA C	131	19F/19R
AT3G26290	Cytochrome P450 71B26	cyp79B2/B3	CTT AGC AGG AGG AAG AGA G	CCT CGT CCT TAA TAG GTT G	149	11F/11R
AT4G26910	Dihydrolipoyllysine	cyp79B2/B3	GAC GGG TTC CGA TGA CAA G	CCT TGT ATT GGG ATC GGA GC	135	5F/5R
AT4G35000	L-ascorbate peroxidase 3	cyp79B2/B3	CTG TAT CAG CTT GCT GGT G	GGA AAC CTT GTT TGG CAT C	130	15F/15R
AT4G35100	Aquaporin PIP2-7	cyp79B2/B3	CCG TTT TGG CTC CAC TTC	GAT CCA TTG GTC ATC CCA C	149	20F/20R
AT5G03350	Lectin	cyp79B2/B3	GTT GCC CAT TTA GAT CTC TC	GAT TCT CTT GGC ACT GTT C	129	7F/7R
AT5G18470	Curculin	cyp79B2/B3	CGA ACC CAG AAG AGG ATA C	GCT TGG AAA GCT ATG CAA G	135	3F/3R
AT5G18630	Putative class 3 lipase	cyp79B2/B3	CCT CTG CGG TCT ATG AGT C	TAC GCC TGT AAG CAG TGT TC	129	47F/47R
AT5G27350	Sugar transporter	cyp79B2/B3	CTG GTT TTT CGG TGG CCA	CGC TGA AGT CAT CAG GAG AG	119	12F/12R
AT5G54160	Flavone 3'-O-methyltransferase 1	cyp79B2/B3	CAT CCT GGT ATT GAG CAT G	CTC GTA GCA GTT CTT CAA G	132	16F/16R
AT5G61210	SNAP25	cyp79B2/B3	CCA GAG ATG ACT CAC CAA C	CCA TCT CCA CTC TCT GAT AAG	141	2F/2R
AT1G21880	Isoform 2 of LysM	myb28/29	GTC AGC TTG TGC TTC AAA G	CAC AAT ACA AAT TGC GGC TC	134	26F/26R
AT2G24940	Probable steroid-binding protein 3	myb28/29	CAG AGC TTT GGG TAA GAT GA	GCC AAC GAC AGG ATA CTT AG	130	42F/42R
AT3G05710	Isoform 2 of Syntaxin	myb28/29	GTG ATA GAC CAG GGT ACA A	CAT ACC TCC TTG TCT CTG TG	123	23F/23R
AT3G07700	ABC1 kinase	myb28/29	CTG ATG ATG CCA GGT CTT	CTG CTC TTT CCG ACT CAA G	126	24F/24R
AT3G49010	ribosomal protein L13	myb28/29	CAA GGC TGG TGA CTC TAC A	AGG CGT ATC TTG TCA AAA GC	150	22F/22R
AT3G55750	60S ribosomal protein L35a-4	myb28/29	GTT ACA AGA GGT CCA AGT CG	TTG CCT TGT AGA TGT AAG CC	123	44F/44R
AT4G13770	Cytochrome P450 83A1	myb28/29	GTC AAT GAG ACG CTT GAT CC	CTA CAA TAT CCA AGA TGA CGG C	142	25F1/25R
AT4G16720	ribosomal protein L15	myb28/29	GCT CAA TGA GGA TTC GAC C	GGT AAG TCC TCT GAG CTC AC	136	21F/21R
AT4G31840	nodulin-like protein	myb28/29	CGG CGA CTT TAT CGT ATT C	CAA GCT TCA CCT TTG TGT TC	134	27F/27R
AT5G20010	GTP-binding	myb28/29	GAA CCT ACT ATT GGT GTG G	GAC CAT GGA TGT AGT ATC C	133	28F/28R
AT5G39730	AIG2-like protein	myb28/29	CAT GGA AAG GTA CTA ATG GG	GTT TCC ACT CTC ATC TTC TC	131	29F/29R
AT5G60160	AT5g60160/f15l12_20	myb28/29	GCT CTC TGA AGG CAC TTA TAG	CAT AGC ATC AAT CAT GAC AGG	149	43F/43R
