# Supplementary material for: Membrane Proteomics of Arabidopsis Glucosinolate Mutants cyp79B2/B3 and myb28/29
Source: Front Plant Sci. 2017 Apr 11;8:534. doi: 10.3389/fpls.2017.00534 (PMC5387099; doi:10.3389/fpls.2017.00534)
Supplement: Supplementary Table 2 — Proteomics data from two independent experiments (the data were generated using Proteome Discoverer 1.4 by searching the raw data against the Arabidopsis tair 10 database). [file Table2.XLSX]

## Sheet: Proteins
Accession	Description	ΣCoverage	Σ# Proteins	Σ# Unique Peptides	Σ# Peptides	Σ# PSMs	Molecular Function	Cellular Component	Biological Process	Pfam IDs	Gene IDs	GO Terms	A2: Area	B2: Area	A3: 127/126	A3: 127/126 Count	A3: 127/126 Variability [%]	B3: 127/126	B3: 127/126 Count	B3: 127/126 Variability [%]	A3: 128/126	A3: 128/126 Count	A3: 128/126 Variability [%]	B3: 128/126	B3: 128/126 Count	B3: 128/126 Variability [%]	A3: 129/126	A3: 129/126 Count	A3: 129/126 Variability [%]	B3: 129/126	B3: 129/126 Count	B3: 129/126 Variability [%]	A3: 130/126	A3: 130/126 Count	A3: 130/126 Variability [%]	B3: 130/126	B3: 130/126 Count	B3: 130/126 Variability [%]	A3: 131/126	A3: 131/126 Count	A3: 131/126 Variability [%]	B3: 131/126	B3: 131/126 Count	B3: 131/126 Variability [%]	Score A6	Coverage A6	# Peptides A6	# PSM A6	Score B6
P62090	Photosystem I iron-sulfur center OS=Arabidopsis thaliana GN=psaC PE=3 SV=2 - [PSAC_ARATH]	85.19	1	10	10	182	catalytic activity; metal ion binding	membrane	transport; metabolic process	Pf00037; Pf12838; Pf13183; Pf13187; Pf13237; Pf14697	844750	[GO:0006810]; GO:0051234; GO:0051179; GO:0008150 [GO:0009055]; GO:0003674 [GO:0009507]; GO:0009536; GO:0043231; GO:0044444; GO:0043227; GO:0043229; GO:0005737; GO:0044424; GO:0043226; GO:0005622; GO:0044464; GO:0005575; GO:0005623 [GO:0009522]; GO:0009521; GO:0034357; GO:0044436; GO:0098796; GO:0009579; GO:0016020; GO:0044424; GO:0043234; GO:0044425; GO:0005575; GO:0005622; GO:0044464; GO:0032991…	5.53217e+10	1.84356e+10	1.28593	69	45.3285	1.13012	77	11.5618	1.97209	69	45.4872	1.06768	77	21.9139	0.87381	69	22.642	1.14808	77	11.3826	1.22361	69	47.5312	0.756624	77	18.3959	0.978205	69	12.1321	0.79729	77	13.8314	184.795	85.19	10	86	193.689
Q9FIF9	Ras-related protein RABA2d OS=Arabidopsis thaliana GN=RABA2D PE=2 SV=1 - [RAA2D_ARATH]	78.34	5	5	13	22	nucleotide binding; catalytic activity	nucleus; cytoplasm; endosome; Golgi; membrane	transport; regulation of biological process; response to stimulus	Pf00025; Pf00071; Pf01926; Pf04670; Pf08477	836033	[GO:0000166]; GO:0036094; GO:1901265; GO:0005488; GO:0097159; GO:1901363; GO:0003674 [GO:0003924]; GO:0017111; GO:0016462; GO:0016818; GO:0016817; GO:0016787; GO:0003824; GO:0003674 [GO:0005525]; GO:0032550; GO:0032561; GO:0035639; GO:0001883; GO:0032549; GO:0019001; GO:0032555; GO:0043168; GO:1901265; GO:0001882; GO:0017076; GO:0032553; GO:0043167; GO:0097159; GO:1901363; GO:0036094; GO:0097367;…	1.49802e+09	1.65911e+09	0.888228	4	20.9318	1.21254	1		1.13682	4	24.4059	0.819854	1		0.678217	4	9.44402	1.06512	1		0.935929	4	36.5824	0.818845	1		1.08195	4	11.577	0.78603	1		25.0588	50.23	7	8	33.9407
Q8GW48	At4g15810 OS=Arabidopsis thaliana GN=HSBP PE=4 SV=1 - [Q8GW48_ARATH]	77.91	1	5	5	34	protein binding	nucleus; Golgi; cytosol	response to stimulus	Pf06825	827261	[GO:0005634]; GO:0043231; GO:0043227; GO:0043229; GO:0043226; GO:0044424; GO:0005575; GO:0005622; GO:0044464; GO:0005623 [GO:0005794]; GO:0012505; GO:0043231; GO:0044444; GO:0044464; GO:0043227; GO:0043229; GO:0005737; GO:0044424; GO:0005575; GO:0005623; GO:0043226; GO:0005622 [GO:0005829]; GO:0044444; GO:0005737; GO:0044424; GO:0005622; GO:0044464; GO:0005575; GO:0005623 [GO:0006950]; GO:0050896…	1.36463e+09	3.38833e+09	0.927349	14	41.0596	1.18644	19	3.29981	2.23885	14	27.5962	0.851325	19	36.0851	0.803423	14	21.86	1.4299	19	19.7694	1.22036	14	25.3558	0.657775	19	17.119	0.780109	14	30.3061	0.708278	19	30.7298	35.2861	77.91	5	14	46.2912
Q9FX54	Glyceraldehyde-3-phosphate dehydrogenase GAPC2, cytosolic OS=Arabidopsis thaliana GN=GAPC2 PE=1 SV=1 - [G3PC2_ARATH]	74.85	3	23	24	143	nucleotide binding; DNA binding; catalytic activity; metal ion binding	nucleus; cytoplasm; mitochondrion; Golgi; cytosol; membrane	metabolic process; transport; response to stimulus; cell organization and biogenesis; defense response; regulation of biological process	Pf00044; Pf02800	837904	[GO:0000166]; GO:0036094; GO:1901265; GO:0005488; GO:0097159; GO:1901363; GO:0003674 [GO:0003677]; GO:0003676; GO:0097159; GO:1901363; GO:0005488; GO:0003674 [GO:0004365]; GO:0016620; GO:0016903; GO:0016491; GO:0003824; GO:0003674 [GO:0005507]; GO:0046914; GO:0046872; GO:0043169; GO:0043167; GO:0005488; GO:0003674 [GO:0005618]; GO:0030312; GO:0044464; GO:0071944; GO:0005575; GO:0005623 [GO:000563…	4.06556e+10	2.09179e+10	1.12115	56	26.6157	0.912201	83	17.9817	1.31946	56	16.8144	0.696205	82	34.2382	0.878203	56	16.4652	0.862261	82	23.15	0.746359	56	16.5127	0.565928	83	21.3349	1.17094	56	14.3151	0.523353	83	31.494	158.245	72.49	23	60	187.229
Q9LRS0	Peroxisomal (S)-2-hydroxy-acid oxidase GLO2 OS=Arabidopsis thaliana GN=GLO2 PE=1 SV=1 - [GLO2_ARATH]	74.39	4	7	21	118	catalytic activity; nucleotide binding	nucleus; vacuole; extracellular	metabolic process; defense response; response to stimulus	Pf00478; Pf01070; Pf01645; Pf03060	820664	[GO:0003824]; GO:0003674 [GO:0003973]; GO:0016899; GO:0016614; GO:0016491; GO:0003824; GO:0003674 [GO:0005634]; GO:0043231; GO:0043227; GO:0043229; GO:0043226; GO:0044424; GO:0005575; GO:0005622; GO:0044464; GO:0005623 [GO:0005773]; GO:0043231; GO:0044444; GO:0043227; GO:0043229; GO:0005737; GO:0044424; GO:0043226; GO:0005622; GO:0044464; GO:0005575; GO:0005623 [GO:0005777]; GO:0042579; GO:004323…	8.7839e+09	9.69332e+09	0.968055	16	25.1179	1.18392	16	12.9915	2.05089	16	33.0476	1.22148	16	22.9563	0.699713	16	15.4426	1.50946	16	18.6077	1.04384	16	38.4634	0.738364	16	14.0022	0.870954	16	17.73	0.875323	16	21.1771	143.112	67.57	19	65	134.964
Q9S7H1	Photosystem I reaction center subunit II-1, chloroplastic OS=Arabidopsis thaliana GN=psaD1 PE=1 SV=1 - [PSAD1_ARATH]	74.04	1	2	18	315		membrane	metabolic process; cell organization and biogenesis; regulation of biological process	Pf02531	828183	[GO:0003674] [GO:0006364]; GO:0016072; GO:0034470; GO:0042254; GO:0034660; GO:0006396; GO:0022613; GO:0016070; GO:0010467; GO:0044085; GO:0044260; GO:0090304; GO:0043170; GO:0071840; GO:0044237; GO:0006139; GO:0071704; GO:0008150; GO:0008152; GO:0009987; GO:0006725; GO:0034641; GO:0044238; GO:0046483; GO:1901360; GO:0006807 [GO:0009507]; GO:0009536; GO:0043231; GO:0044444; GO:0043227; GO:0043229;…	6.76603e+10	9.66025e+10	0.948059	26	41.8581	1.09447	39	17.8457	2.62091	26	36.9393	1.11734	39	28.7043	0.83142	26	23.5469	1.29443	39	21.3373	1.49667	26	27.8633	0.767742	39	22.3689	0.903754	26	13.4254	0.775695	39	14.9137	300.685	68.75	16	129	448.495
Q9SA56	Photosystem I reaction center subunit II-2, chloroplastic OS=Arabidopsis thaliana GN=PSAD2 PE=1 SV=1 - [PSAD2_ARATH]	74.02	1	2	18	264		membrane	metabolic process; cellular homeostasis; regulation of biological process; transport	Pf02531	838400	[GO:0003674] [GO:0005623]; GO:0005575 [GO:0009507]; GO:0009536; GO:0043231; GO:0044444; GO:0043227; GO:0043229; GO:0005737; GO:0044424; GO:0043226; GO:0005622; GO:0044464; GO:0005575; GO:0005623 [GO:0009522]; GO:0009521; GO:0034357; GO:0044436; GO:0098796; GO:0009579; GO:0016020; GO:0044424; GO:0043234; GO:0044425; GO:0005575; GO:0005622; GO:0044464; GO:0032991; GO:0005623 [GO:0009534]; GO:000950…	6.18988e+10	8.73916e+10	0.8947	11	23.5833	1.01084	11	24.5186	2.09106	11	48.8545	1.40967	11	25.0825	0.832718	11	21.4449	1.2576	11	13.9068	1.2065	11	55.5831	0.7446	11	24.6342	0.998733	11	24.9562	0.744225	11	18.5034	247.938	68.63	16	111	355.764
Q9LRR9	Peroxisomal (S)-2-hydroxy-acid oxidase GLO1 OS=Arabidopsis thaliana GN=GLO1 PE=1 SV=1 - [GLO1_ARATH]	73.84	7	5	21	121	catalytic activity; nucleotide binding	nucleus; cytosol; membrane; ribosome; extracellular	metabolic process; response to stimulus; defense response	Pf00478; Pf01070; Pf01645; Pf03060	820665	[GO:0000105]; GO:0006547; GO:0018130; GO:0019438; GO:1901362; GO:1901607; GO:0052803; GO:1901605; GO:0044249; GO:0046483; GO:0006725; GO:1901360; GO:1901576; GO:0008652; GO:0034641; GO:1901564; GO:0006520; GO:0009058; GO:0044237; GO:0071704; GO:0046394; GO:1901566; GO:0006807; GO:0019752; GO:0044238; GO:0008152; GO:0009987; GO:0016053; GO:0043436; GO:0008150; GO:0006082; GO:0044283; GO:0044281; G…	8.67461e+09	10470495212	0.990315	12	37.711	1.10861	14	6.44007	1.96945	12	31.9721	1.22964	14	15.1849	0.797357	12	14.92	1.59409	14	5.71908	1.00337	12	19.4312	0.65381	14	15.1692	0.919275	12	20.087	0.875985	14	16.1125	142.398	67.03	19	64	143.72
O80858	Expressed protein OS=Arabidopsis thaliana GN=At2g30930 PE=1 SV=1 - [O80858_ARATH]	71.34	1	9	9	41		membrane	cell organization and biogenesis; transport; regulation of biological process; metabolic process		817644	[GO:0003674] [GO:0005623]; GO:0005575 [GO:0005886]; GO:0016020; GO:0044464; GO:0071944; GO:0005575; GO:0005623 [GO:0006612]; GO:0006605; GO:0072657; GO:0090150; GO:0006886; GO:1902582; GO:0034613; GO:0044802; GO:1902580; GO:0045184; GO:0015031; GO:0046907; GO:0044765; GO:0008104; GO:0070727; GO:0044763; GO:0061024; GO:0051641; GO:1902578; GO:0051234; GO:0071702; GO:0006810; GO:0051649; GO:0033036…	1.85935e+09	3.89229e+09	0.959084	19	18.2237	1.14041	22	12.091	1.45031	19	12.6885	0.548167	22	36.2224	0.491718	19	19.9777	0.909817	22	32.1942	0.969042	19	10.9766	0.477457	22	23.6737	0.75074	19	11.4242	0.551908	22	18.721	68.1841	71.34	9	19	79.4258
Q94AZ4	Probable calcium-binding protein CML13 OS=Arabidopsis thaliana GN=CML13 PE=2 SV=1 - [CML13_ARATH]	70.95	1	4	9	23	metal ion binding	nucleus; cytoplasm; cytosol; membrane		Pf00036; Pf13405; Pf13499; Pf13833	837785	[GO:0005509]; GO:0046872; GO:0043169; GO:0043167; GO:0005488; GO:0003674 [GO:0005634]; GO:0043231; GO:0043227; GO:0043229; GO:0043226; GO:0044424; GO:0005575; GO:0005622; GO:0044464; GO:0005623 [GO:0005737]; GO:0044424; GO:0005622; GO:0044464; GO:0005575; GO:0005623 [GO:0005829]; GO:0044444; GO:0005737; GO:0044424; GO:0005622; GO:0044464; GO:0005575; GO:0005623 [GO:0005886]; GO:0016020; GO:004446…	5.97154e+08	1.29431e+09	0.924831	4	7.5858	0.868268	7	18.2763	1.82456	4	24.5151	0.494043	7	68.6626	0.84354	4	15.0781	0.723385	7	17.2052	0.870929	4	11.5557	0.379399	7	24.4227	0.851447	4	25.2667	0.459156	7	27.0923	21.2847	49.32	6	8	38.6807
O04486	Ras-related protein RABA2a OS=Arabidopsis thaliana GN=RABA2A PE=2 SV=1 - [RAA2A_ARATH]	70.51	3	7	12	34	nucleotide binding; catalytic activity	endosome; Golgi; cytosol; membrane	transport; regulation of biological process; response to stimulus	Pf00025; Pf00071; Pf01926; Pf05783; Pf08477	837490	[GO:0000166]; GO:0036094; GO:1901265; GO:0005488; GO:0097159; GO:1901363; GO:0003674 [GO:0000910]; GO:0022402; GO:0051301; GO:0007049; GO:0044763; GO:0009987; GO:0044699; GO:0008150 [GO:0000911]; GO:1902410; GO:0000278; GO:0000281; GO:0032506; GO:0061640; GO:1903047; GO:0007049; GO:0000910; GO:0022402; GO:0044763; GO:0051301; GO:0009987; GO:0044699; GO:0008150 [GO:0003924]; GO:0017111; GO:0016462…	2.65815e+09	2.27789e+09	0.78669	6	16.1529	1.29762	11	8.02301	1.27925	6	5.12321	0.745781	11	15.1156	0.622764	6	30.17	1.01347	11	15.2434	0.792253	6	11.2336	0.661154	11	6.67835	0.937428	6	11.9924	0.701719	11	10.0433	30.4815	40.55	7	11	64.0305
P19366	ATP synthase subunit beta, chloroplastic OS=Arabidopsis thaliana GN=atpB PE=1 SV=2 - [ATPB_ARATH]	69.88	1	28	29	337	nucleotide binding; catalytic activity; transporter activity	membrane	metabolic process; transport	Pf00006; Pf00306; Pf02874	844757	[GO:0000166]; GO:0036094; GO:1901265; GO:0005488; GO:0097159; GO:1901363; GO:0003674 [GO:0005524]; GO:0032550; GO:0032559; GO:0035639; GO:0001883; GO:0032549; GO:0030554; GO:0032555; GO:0043168; GO:1901265; GO:0001882; GO:0017076; GO:0032553; GO:0043167; GO:0097159; GO:1901363; GO:0036094; GO:0097367; GO:0000166; GO:0005488; GO:0003674 [GO:0006754]; GO:0009152; GO:0009168; GO:0009206; GO:0046034;…	3.14716e+10	30528462001	1.01044	121	44.3056	1.19546	159	13.1973	2.71429	121	58.7967	1.41719	159	27.663	0.956472	121	29.1122	1.90885	159	35.1487	0.963496	121	25.4257	0.745221	159	20.3583	0.940934	121	25.8997	0.969438	159	22.1683	402.449	64.86	27	148	535.18
Q9SJ36	40S ribosomal protein S17-2 OS=Arabidopsis thaliana GN=RPS17B PE=2 SV=3 - [RS172_ARATH]	67.86	4	9	9	31	structural molecule activity	cytoplasm; Golgi; cytosol; ribosome	cell organization and biogenesis; metabolic process	Pf00833	815070	[GO:0000028]; GO:0022618; GO:0042255; GO:0042274; GO:0022613; GO:0034622; GO:0071826; GO:0042254; GO:0070925; GO:0044085; GO:0065003; GO:0043933; GO:0006996; GO:0022607; GO:0071840; GO:0016043; GO:0008150; GO:0009987 [GO:0003735]; GO:0005198; GO:0003674 [GO:0005622]; GO:0044464; GO:0005575; GO:0005623 [GO:0005737]; GO:0044424; GO:0005622; GO:0044464; GO:0005575; GO:0005623 [GO:0005794]; GO:001250…	4.80094e+09	3.66914e+09	0.761324	15	38.1232	1.04707	16	4.12022	1.34796	15	25.391	1.09156	16	13.6238	0.812097	15	17.2634	1.34559	16	16.6436	1.08334	15	23.3328	1.03131	16	22.7817	1.31616	15	18.5285	1.25804	16	43.7182	40.005	67.86	9	15	41.1921
Q9LPW0-2	Isoform 2 of Glyceraldehyde-3-phosphate dehydrogenase GAPA2, chloroplastic OS=Arabidopsis thaliana GN=GAPA2 - [G3PA2_ARATH]	67.43	3	6	22	207	nucleotide binding; catalytic activity	cytoplasm; cytosol; membrane; extracellular	metabolic process; cell organization and biogenesis; regulation of biological process	Pf00044; Pf02800	837848	[GO:0000166]; GO:0036094; GO:1901265; GO:0005488; GO:0097159; GO:1901363; GO:0003674 [GO:0005737]; GO:0044424; GO:0005622; GO:0044464; GO:0005575; GO:0005623 [GO:0005829]; GO:0044444; GO:0005737; GO:0044424; GO:0005622; GO:0044464; GO:0005575; GO:0005623 [GO:0006006]; GO:0019318; GO:0005996; GO:0044723; GO:0005975; GO:0044710; GO:0044238; GO:0071704; GO:0008152; GO:0044699; GO:0008150 [GO:0006096…	31278014141	2.20271e+10	0.600664	14	16.2065	1.01123	14	7.63169	1.33693	14	10.2115	1.27827	14	29.2374	0.698799	14	32.2875	1.53512	14	12.3556	0.947018	14	10.5979	0.984952	14	18.848	0.865019	14	28.8933	0.922748	14	21.0406	225.146	55.43	19	102	234.828
Q96283	Ras-related protein RABA2c OS=Arabidopsis thaliana GN=RABA2C PE=2 SV=4 - [RAA2C_ARATH]	66.82	3	4	12	28	nucleotide binding; catalytic activity	nucleus; cytoplasm; endosome; Golgi; cytosol; membrane	transport; regulation of biological process; response to stimulus	Pf00025; Pf00071; Pf01926; Pf04670; Pf08477; Pf13401	823836	[GO:0000166]; GO:0036094; GO:1901265; GO:0005488; GO:0097159; GO:1901363; GO:0003674 [GO:0003924]; GO:0017111; GO:0016462; GO:0016818; GO:0016817; GO:0016787; GO:0003824; GO:0003674 [GO:0005525]; GO:0032550; GO:0032561; GO:0035639; GO:0001883; GO:0032549; GO:0019001; GO:0032555; GO:0043168; GO:1901265; GO:0001882; GO:0017076; GO:0032553; GO:0043167; GO:0097159; GO:1901363; GO:0036094; GO:0097367;…	1.39647e+09	1.65911e+09	0.747474	6	8.81422	1.21005	5	5.89445	1.23397	6	8.16166	0.631807	5	20.4506	0.704419	6	28.8267	0.992397	5	31.2904	0.781994	6	9.25981	0.725258	5	21.2692	1.106	6	42.43	0.746448	5	6.50444	32.9169	37.33	6	10	49.5702
P42643	14-3-3-like protein GF14 chi OS=Arabidopsis thaliana GN=GRF1 PE=1 SV=3 - [14331_ARATH]	65.92	2	7	14	50	protein binding	nucleus; cytoplasm; vacuole; Golgi; cytosol; membrane; extracellular	regulation of biological process; response to stimulus	Pf00244	826479	[GO:0005515]; GO:0005488; GO:0003674 [GO:0005634]; GO:0043231; GO:0043227; GO:0043229; GO:0043226; GO:0044424; GO:0005575; GO:0005622; GO:0044464; GO:0005623 [GO:0005737]; GO:0044424; GO:0005622; GO:0044464; GO:0005575; GO:0005623 [GO:0005773]; GO:0043231; GO:0044444; GO:0043227; GO:0043229; GO:0005737; GO:0044424; GO:0043226; GO:0005622; GO:0044464; GO:0005575; GO:0005623 [GO:0005794]; GO:001250…	2.26601e+09	4.91263e+09	1.00914	14	12.2167	1.41144	11	11.5138	1.25013	14	9.56161	0.83659	11	9.81637	1.15378	14	16.4692	1.17687	11	14.2425	0.863848	14	11.8188	0.808408	11	19.6364	1.4831	14	26.3823	0.783726	11	27.6902	68.8773	62.92	13	27	61.7661
Q9FT52	ATP synthase subunit d, mitochondrial OS=Arabidopsis thaliana GN=At3g52300 PE=1 SV=3 - [ATP5H_ARATH]	65.48	2	12	12	55	metal ion binding; transporter activity; catalytic activity	mitochondrion; membrane; Golgi; ribosome	metabolic process; transport; response to stimulus; cell organization and biogenesis	Pf05873	824395	[GO:0000276]; GO:0005739; GO:0005753; GO:0045263; GO:0098800; GO:0043231; GO:0044444; GO:0005743; GO:0045259; GO:0033177; GO:0044424; GO:0044455; GO:0098796; GO:0098798; GO:0043227; GO:0043229; GO:0005737; GO:0019866; GO:0031966; GO:0016469; GO:0005622; GO:0044464; GO:0044425; GO:0044429; GO:0016020; GO:0043234; GO:0043226; GO:0031090; GO:0031967; GO:0005740; GO:0005575; GO:0005623; GO:0044446; G…	9.83642e+09	11813190188	1.20417	28	18.5191	1.4482	25	10.3438	2.38937	28	18.7266	0.625991	24	25.1586	0.951066	28	22.6713	1.48109	25	15.8873	0.913632	28	10.3909	0.612245	24	17.5309	0.850767	28	13.2967	0.845266	25	18.1434	84.766	65.48	12	29	71.5954
P51407	60S acidic ribosomal protein P2-1 OS=Arabidopsis thaliana GN=RPP2A PE=2 SV=2 - [RLA21_ARATH]	65.22	3	4	6	29	structural molecule activity	nucleus; cytoplasm; Golgi; cytosol; ribosome; membrane	metabolic process; response to stimulus	Pf00428	817318	[GO:0003735]; GO:0005198; GO:0003674 [GO:0005622]; GO:0044464; GO:0005575; GO:0005623 [GO:0005634]; GO:0043231; GO:0043227; GO:0043229; GO:0043226; GO:0044424; GO:0005575; GO:0005622; GO:0044464; GO:0005623 [GO:0005737]; GO:0044424; GO:0005622; GO:0044464; GO:0005575; GO:0005623 [GO:0005794]; GO:0012505; GO:0043231; GO:0044444; GO:0044464; GO:0043227; GO:0043229; GO:0005737; GO:0044424; GO:000557…	8.23999e+09	7.19706e+09	0.941921	6	12.3031	1.18465	7	20.1585	2.12308	6	33.0379	0.977344	7	10.9593	0.959183	6	16.7745	1.3911	7	14.8958	0.935557	6	8.84652	0.488985	7	35.9355	0.944984	6	10.483	0.558251	7	24.1208	46.2483	64.35	5	16	42.3145
Q42342	Cytochrome b5 isoform A OS=Arabidopsis thaliana GN=CYTB5-A PE=1 SV=2 - [CYB5A_ARATH]	64.93	1	6	6	16	metal ion binding	vacuole; membrane; endoplasmic reticulum; cytosol	transport; metabolic process	Pf00173	835438	[GO:0005773]; GO:0043231; GO:0044444; GO:0043227; GO:0043229; GO:0005737; GO:0044424; GO:0043226; GO:0005622; GO:0044464; GO:0005575; GO:0005623 [GO:0005774]; GO:0044437; GO:0098588; GO:0098805; GO:0005773; GO:0044444; GO:0044446; GO:0031090; GO:0016020; GO:0043231; GO:0005737; GO:0044424; GO:0043229; GO:0044422; GO:0043227; GO:0005575; GO:0005622; GO:0044464; GO:0043226; GO:0005623 [GO:0005783];…	1.02034e+09	1.84393e+09	1.04942	6	17.1585	1.19625	9	19.5307	1.55166	6	12.9126	0.808907	9	5.40178	0.779084	6	5.10808	1.11218	9	19.0882	0.815511	6	24.1472	0.807654	9	12.3348	1.19157	6	13.0362	0.9389	9	12.455	22.4728	47.01	5	7	31.1787
Q9SEH3	Ras-related protein RABD2c OS=Arabidopsis thaliana GN=RABD2C PE=2 SV=1 - [RAD2C_ARATH]	64.36	5	1	11	39	nucleotide binding; catalytic activity	membrane; nucleus; cytoplasm; vacuole; Golgi; cytosol	metabolic process; transport; regulation of biological process; response to stimulus; development; cell growth; cell organization and biogenesis	Pf00025; Pf00071; Pf04670; Pf08477	827468	[GO:0000139]; GO:0044431; GO:0098588; GO:0005794; GO:0044444; GO:0044446; GO:0031090; GO:0012505; GO:0043231; GO:0005737; GO:0044424; GO:0043229; GO:0044422; GO:0016020; GO:0043227; GO:0044464; GO:0005622; GO:0043226; GO:0005575; GO:0005623 [GO:0000166]; GO:0036094; GO:1901265; GO:0005488; GO:0097159; GO:1901363; GO:0003674 [GO:0003924]; GO:0017111; GO:0016462; GO:0016818; GO:0016817; GO:0016787;…	2321816982	3.04722e+09	0.541086	1		1.0452	1		1.14085	1		0.86859	1		0.565758	1		0.927548	1		0.925041	1		0.788907	1		1.07714	1		0.685423	1		50.5489	55.94	10	20	52.6305
Q03250	Glycine-rich RNA-binding protein 7 OS=Arabidopsis thaliana GN=RBG7 PE=1 SV=1 - [RBG7_ARATH]	63.64	3	6	7	20	nucleotide binding; DNA binding; RNA binding; protein binding	nucleus; cytoplasm; mitochondrion; cytosol; extracellular	metabolic process; transport; response to stimulus; defense response; cell organization and biogenesis; regulation of biological process	Pf00076; Pf13893; Pf14259	816705	[GO:0000166]; GO:0036094; GO:1901265; GO:0005488; GO:0097159; GO:1901363; GO:0003674 [GO:0000380]; GO:0000398; GO:0000377; GO:0006397; GO:0000375; GO:0006396; GO:0016071; GO:0008380; GO:0010467; GO:0016070; GO:0043170; GO:0044260; GO:0090304; GO:0071704; GO:0044237; GO:0006139; GO:0008152; GO:0009987; GO:0006725; GO:0034641; GO:0044238; GO:0046483; GO:1901360; GO:0008150; GO:0006807 [GO:0002376];…	9.18025e+08	2.57227e+08	0.743185	5	60.7687	1.11757	10	19.1102	1.3496	5	38.2359	0.909316	10	46.682	0.913004	5	25.6241	1.3054	10	27.5513	1.091	5	52.5569	0.587451	10	18.6676	0.964407	5	30.0994	0.59675	10	30.8415	23.9633	39.2	4	7	32.0656
O03042	Ribulose bisphosphate carboxylase large chain OS=Arabidopsis thaliana GN=rbcL PE=1 SV=1 - [RBL_ARATH]	63.47	2	35	39	1127	metal ion binding; catalytic activity		metabolic process	Pf00016; Pf02788	844754	[GO:0000287]; GO:0046872; GO:0043169; GO:0043167; GO:0005488; GO:0003674 [GO:0004497]; GO:0016491; GO:0003824; GO:0003674 [GO:0009507]; GO:0009536; GO:0043231; GO:0044444; GO:0043227; GO:0043229; GO:0005737; GO:0044424; GO:0043226; GO:0005622; GO:0044464; GO:0005575; GO:0005623 [GO:0009536]; GO:0043231; GO:0044444; GO:0043227; GO:0043229; GO:0005737; GO:0044424; GO:0043226; GO:0005622; GO:0044464…	217805170520	1.66019e+11	1.3416	367	27.2104	0.990382	513	12.8738	0.764078	367	41.8557	0.815907	513	20.0009	0.858941	367	19.3902	0.92551	512	23.9139	0.650522	367	25.4908	0.615016	509	19.4146	0.958342	367	18.0861	0.863416	514	14.0297	1104.45	61.8	36	497	1422.94
F4IRX7	SOUL heme-binding-like protein OS=Arabidopsis thaliana GN=SOUL-1 PE=1 SV=1 - [F4IRX7_ARATH]	63.11	1	12	12	34		cytoplasm; vacuole; Golgi; cytosol; membrane	response to stimulus; metabolic process; regulation of biological process	Pf04832	818374	[GO:0005737]; GO:0044424; GO:0005622; GO:0044464; GO:0005575; GO:0005623 [GO:0005773]; GO:0043231; GO:0044444; GO:0043227; GO:0043229; GO:0005737; GO:0044424; GO:0043226; GO:0005622; GO:0044464; GO:0005575; GO:0005623 [GO:0005794]; GO:0012505; GO:0043231; GO:0044444; GO:0044464; GO:0043227; GO:0043229; GO:0005737; GO:0044424; GO:0005575; GO:0005623; GO:0043226; GO:0005622 [GO:0005829]; GO:0044444…	1.12738e+09	1.55362e+09	0.792491	19	22.0781	1.18307	15	6.45279	2.5251	19	15.9298	0.993467	15	10.1431	0.863518	19	27.5887	1.45328	15	13.3369	0.868653	19	16.8148	0.586787	15	28.2311	0.891405	19	21.3524	0.679398	15	16.6129	55.4539	63.11	12	19	39.21
Q9S831	Photosystem I reaction center subunit IV A, chloroplastic OS=Arabidopsis thaliana GN=PSAE1 PE=1 SV=1 - [PSAE1_ARATH]	62.94	1	7	11	274		membrane	metabolic process; cell organization and biogenesis; response to stimulus	Pf02427	828996	[GO:0006364]; GO:0016072; GO:0034470; GO:0042254; GO:0034660; GO:0006396; GO:0022613; GO:0016070; GO:0010467; GO:0044085; GO:0044260; GO:0090304; GO:0043170; GO:0071840; GO:0044237; GO:0006139; GO:0071704; GO:0008150; GO:0008152; GO:0009987; GO:0006725; GO:0034641; GO:0044238; GO:0046483; GO:1901360; GO:0006807 [GO:0009507]; GO:0009536; GO:0043231; GO:0044444; GO:0043227; GO:0043229; GO:0005737; …	1.66746e+10	5.86209e+10	1.00268	97	30.2917	1.09595	76	9.9633	3.99072	99	55.0549	1.08661	76	24.007	0.833572	95	19.4273	1.29465	76	15.7533	1.72257	99	40.2757	0.807632	76	17.0504	0.802239	97	20.3083	0.762474	75	14.9544	498.294	60.84	9	151	322.221
Q9C6B3	Gamma carbonic anhydrase 2, mitochondrial OS=Arabidopsis thaliana GN=GAMMACA2 PE=1 SV=1 - [GCA2_ARATH]	62.59	1	12	15	49	catalytic activity; protein binding; metal ion binding	cytoplasm; mitochondrion; membrane	response to stimulus; metabolic process; cell organization and biogenesis; regulation of biological process	Pf00132; Pf14290	841129	[GO:0004089]; GO:0016836; GO:0016835; GO:0016829; GO:0003824; GO:0003674 [GO:0005515]; GO:0005488; GO:0003674 [GO:0005737]; GO:0044424; GO:0005622; GO:0044464; GO:0005575; GO:0005623 [GO:0005739]; GO:0043231; GO:0044444; GO:0043227; GO:0043229; GO:0005737; GO:0044424; GO:0043226; GO:0005622; GO:0044464; GO:0005575; GO:0005623 [GO:0005747]; GO:0005739; GO:0005746; GO:0045271; GO:0098800; GO:004323…	1.62795e+09	2.30155e+09	1.03259	17	14.1315	1.34948	21	20.6222	1.79969	17	14.6328	0.932737	21	11.6144	0.985727	17	15.8216	1.41535	21	17.3058	0.937459	17	17.9541	0.832146	21	14.5968	1.02502	17	12.1754	0.902773	21	24.926	59.811	57.91	13	21	73.7564
P25856	Glyceraldehyde-3-phosphate dehydrogenase GAPA1, chloroplastic OS=Arabidopsis thaliana GN=GAPA1 PE=1 SV=3 - [G3PA1_ARATH]	62.37	1	7	23	226	nucleotide binding; protein binding; catalytic activity	cytosol; membrane; extracellular	metabolic process; response to stimulus; cell organization and biogenesis; regulation of biological process; defense response	Pf00044; Pf02800	822277	[GO:0000166]; GO:0036094; GO:1901265; GO:0005488; GO:0097159; GO:1901363; GO:0003674 [GO:0005515]; GO:0005488; GO:0003674 [GO:0005829]; GO:0044444; GO:0005737; GO:0044424; GO:0005622; GO:0044464; GO:0005575; GO:0005623 [GO:0006006]; GO:0019318; GO:0005996; GO:0044723; GO:0005975; GO:0044710; GO:0044238; GO:0071704; GO:0008152; GO:0044699; GO:0008150 [GO:0006096]; GO:0006090; GO:0006091; GO:000915…	31278014141	2.42415e+10	0.630265	28	26.9641	1.08368	29	11.7317	1.44942	28	18.3846	1.48174	29	15.9973	0.693966	28	28.0881	1.66182	29	17.3371	0.874488	28	17.0228	0.984148	29	15.2894	0.839904	28	13.482	1.02132	29	17.9896	240.073	51.77	20	112	264.983
P49209	60S ribosomal protein L9-1 OS=Arabidopsis thaliana GN=RPL9B PE=1 SV=3 - [RL91_ARATH]	62.37	1	6	10	33	structural molecule activity; RNA binding	cytoplasm; vacuole; membrane; Golgi; cytosol; ribosome	metabolic process	Pf00347	840211	[GO:0003735]; GO:0005198; GO:0003674 [GO:0005622]; GO:0044464; GO:0005575; GO:0005623 [GO:0005730]; GO:0031981; GO:0043232; GO:0044428; GO:0070013; GO:0043228; GO:0043229; GO:0005634; GO:0044446; GO:0043233; GO:0043226; GO:0044424; GO:0043231; GO:0044422; GO:0031974; GO:0005575; GO:0005622; GO:0044464; GO:0043227; GO:0005623 [GO:0005737]; GO:0044424; GO:0005622; GO:0044464; GO:0005575; GO:0005623…	3.55649e+09	4.81735e+09	0.720553	12	32.9636	1.22973	10	14.074	1.10633	12	18.894	0.960486	10	16.3365	0.782302	12	17.3234	1.36594	10	5.31888	0.974437	12	27.1711	1.12646	10	32.6517	1.22929	12	14.4664	1.25026	10	20.6109	54.9977	48.45	8	18	35.3702
Q9SMX3	Mitochondrial outer membrane protein porin 3 OS=Arabidopsis thaliana GN=VDAC3 PE=1 SV=3 - [VDAC3_ARATH]	62.04	1	12	15	93	protein binding; transporter activity	mitochondrion; membrane; vacuole	transport; defense response; response to stimulus; metabolic process; cell death; regulation of biological process	Pf01459	831361	[GO:0005515]; GO:0005488; GO:0003674 [GO:0005618]; GO:0030312; GO:0044464; GO:0071944; GO:0005575; GO:0005623 [GO:0005730]; GO:0031981; GO:0043232; GO:0044428; GO:0070013; GO:0043228; GO:0043229; GO:0005634; GO:0044446; GO:0043233; GO:0043226; GO:0044424; GO:0043231; GO:0044422; GO:0031974; GO:0005575; GO:0005622; GO:0044464; GO:0043227; GO:0005623 [GO:0005739]; GO:0043231; GO:0044444; GO:0043227…	6.15483e+09	1.23828e+10	0.997116	30	24.1493	1.24224	47	14.4781	2.59941	30	37.0672	0.887119	47	21.4149	0.854154	30	22.4709	1.46056	47	17.9359	1.06588	30	22.3808	0.729664	47	18.9117	0.914701	30	18.8758	0.802625	47	12.0092	91.0001	47.45	11	35	135.775
Q9XF89	Chlorophyll a-b binding protein CP26, chloroplastic OS=Arabidopsis thaliana GN=LHCB5 PE=1 SV=1 - [CB5_ARATH]	61.07	1	15	15	377	metal ion binding	membrane	metabolic process; response to stimulus; regulation of biological process	Pf00504	826626	[GO:0006364]; GO:0016072; GO:0034470; GO:0042254; GO:0034660; GO:0006396; GO:0022613; GO:0016070; GO:0010467; GO:0044085; GO:0044260; GO:0090304; GO:0043170; GO:0071840; GO:0044237; GO:0006139; GO:0071704; GO:0008150; GO:0008152; GO:0009987; GO:0006725; GO:0034641; GO:0044238; GO:0046483; GO:1901360; GO:0006807 [GO:0009507]; GO:0009536; GO:0043231; GO:0044444; GO:0043227; GO:0043229; GO:0005737; …	1.95747e+11	99027316992	0.875624	130	24.5622	1.12666	225	12.2606	1.55542	130	24.7456	1.08752	225	15.663	0.887065	130	21.48	1.09339	225	13.9907	1.14544	130	33.4149	0.82335	224	14.4708	0.95115	130	17.399	0.897529	225	17.5848	317.826	61.07	15	141	621.416
O82659	Probable calcium-binding protein CML20 OS=Arabidopsis thaliana GN=CML20 PE=1 SV=1 - [CML20_ARATH]	60.95	1	9	9	24	metal ion binding; protein binding	membrane	cellular component movement	Pf00036; Pf13202; Pf13405; Pf13499; Pf13833	824198	[GO:0005509]; GO:0046872; GO:0043169; GO:0043167; GO:0005488; GO:0003674 [GO:0005515]; GO:0005488; GO:0003674 [GO:0005886]; GO:0016020; GO:0044464; GO:0071944; GO:0005575; GO:0005623 [GO:0008150] [GO:0030048]; GO:0006928; GO:0030029; GO:0044763; GO:0009987; GO:0044699; GO:0008150 [GO:0046872]; GO:0043169; GO:0043167; GO:0005488; GO:0003674 [GO:0051645]; GO:0051640; GO:0051641; GO:0051179; GO:0008…	8.59388e+08	1.61859e+09	0.817085	6	5.53356	1.26068	17	5.31898	2.39948	6	31.7076	0.787201	17	14.2851	0.729818	6	17.1942	1.22997	17	9.38599	1.0915	6	20.9627	0.628814	17	20.1306	0.806881	6	26.6116	0.757106	17	15.2581	16.62	37.28	5	7	43.1751
P56771	Apocytochrome f OS=Arabidopsis thaliana GN=petA PE=3 SV=1 - [CYF_ARATH]	60.62	1	19	19	226	metal ion binding	membrane	transport; metabolic process	Pf01333	844748	[GO:0005506]; GO:0046914; GO:0046872; GO:0043169; GO:0043167; GO:0005488; GO:0003674 [GO:0006810]; GO:0051234; GO:0051179; GO:0008150 [GO:0009055]; GO:0003674 [GO:0009507]; GO:0009536; GO:0043231; GO:0044444; GO:0043227; GO:0043229; GO:0005737; GO:0044424; GO:0043226; GO:0005622; GO:0044464; GO:0005575; GO:0005623 [GO:0009535]; GO:0009534; GO:0044434; GO:0055035; GO:0009507; GO:0031976; GO:004443…	4.91658e+10	7.45658e+10	0.932181	89	22.0892	1.14493	126	8.44712	1.9467	89	22.6534	1.02537	126	15.7186	0.79094	89	24.3041	1.10118	126	15.7356	1.13658	89	27.0325	0.730343	126	16.0408	0.921214	89	10.7672	0.733726	126	12.7309	223.258	55.63	15	92	350.608
P31169	Stress-induced protein KIN2 OS=Arabidopsis thaliana GN=KIN2 PE=2 SV=1 - [KIN2_ARATH]	60.61	1	3	3	12		nucleus; cytoplasm; membrane	response to stimulus		831454	[GO:0003674] [GO:0005634]; GO:0043231; GO:0043227; GO:0043229; GO:0043226; GO:0044424; GO:0005575; GO:0005622; GO:0044464; GO:0005623 [GO:0005737]; GO:0044424; GO:0005622; GO:0044464; GO:0005575; GO:0005623 [GO:0005886]; GO:0016020; GO:0044464; GO:0071944; GO:0005575; GO:0005623 [GO:0006950]; GO:0050896; GO:0008150 [GO:0006970]; GO:0006950; GO:0009628; GO:0050896; GO:0008150 [GO:0009409]; GO:0006…	1.89861e+08	503060939	0.923082	4	19.0604	1.25721	6	8.78705	1.65773	4	18.2634	0.940998	6	27.8395	0.657523	4	20.2642	1.55637	6	13.1348	1.15433	4	11.9753	0.724292	6	14.9458	0.67775	4	7.86868	0.869695	6	6.84698	13.2624	39.39	2	5	25.6691
O81439	Probable plastid-lipid-associated protein 1, chloroplastic OS=Arabidopsis thaliana GN=PAP1 PE=1 SV=1 - [PAP1_ARATH]	60.38	1	12	13	63	structural molecule activity; protein binding	nucleus; membrane	response to stimulus; regulation of biological process	Pf04755	825714	[GO:0005198]; GO:0003674 [GO:0005515]; GO:0005488; GO:0003674 [GO:0005634]; GO:0043231; GO:0043227; GO:0043229; GO:0043226; GO:0044424; GO:0005575; GO:0005622; GO:0044464; GO:0005623 [GO:0009409]; GO:0006950; GO:0009266; GO:0050896; GO:0009628; GO:0008150 [GO:0009507]; GO:0009536; GO:0043231; GO:0044444; GO:0043227; GO:0043229; GO:0005737; GO:0044424; GO:0043226; GO:0005622; GO:0044464; GO:000557…	3.8167e+09	4741191209	0.89196	23	15.6809	1.19581	31	8.44639	2.29137	23	37.0217	0.918985	31	19.4537	0.760682	23	30.0883	1.45242	31	19.2306	1.25437	23	20.1273	0.873468	31	12.5028	0.844759	23	14.297	0.808882	31	19.3416	89.6394	60.38	13	27	98.4647
F4IV84	RPM1-interacting protein 4-like protein OS=Arabidopsis thaliana GN=At2g04410 PE=1 SV=1 - [F4IV84_ARATH]	60.27	1	3	3	3		nucleus; membrane		Pf05627	814981	[GO:0003674] [GO:0005634]; GO:0043231; GO:0043227; GO:0043229; GO:0043226; GO:0044424; GO:0005575; GO:0005622; GO:0044464; GO:0005623 [GO:0005886]; GO:0016020; GO:0044464; GO:0071944; GO:0005575; GO:0005623 [GO:0008150] [GO:0009506]; GO:0005911; GO:0055044; GO:0030054; GO:0005575	4.65697e+07	63823924	0.565422	2	35.8808	1.42406	1		1.33507	2	10.2853	0.616626	1		0.60697	2	16.4464	0.713435	1		0.772959	2	23.5749	0.588137	1		0.760905	2	36.2238	0.520103	1		4.23168	42.47	2	2	0
Q9SAJ4	Phosphoglycerate kinase OS=Arabidopsis thaliana GN=T8K14.3 PE=1 SV=1 - [Q9SAJ4_ARATH]	59.85	1	15	18	81	nucleotide binding; catalytic activity	nucleus; cytoplasm; membrane; Golgi; cytosol; extracellular	metabolic process; response to stimulus	Pf00162	844293	[GO:0000166]; GO:0036094; GO:1901265; GO:0005488; GO:0097159; GO:1901363; GO:0003674 [GO:0004618]; GO:0016301; GO:0016774; GO:0016772; GO:0016740; GO:0003824; GO:0003674 [GO:0005524]; GO:0032550; GO:0032559; GO:0035639; GO:0001883; GO:0032549; GO:0030554; GO:0032555; GO:0043168; GO:1901265; GO:0001882; GO:0017076; GO:0032553; GO:0043167; GO:0097159; GO:1901363; GO:0036094; GO:0097367; GO:0000166;…	6.95203e+09	8.19596e+09	1.05235	29	25.6949	1.25824	22	5.10197	0.873373	29	37.8047	0.569383	22	41.2516	1.08029	29	17.2917	0.759348	22	36.2333	0.715871	29	23.1793	0.486702	22	21.3017	1.67666	29	21.5618	0.577417	22	21.9692	114.523	59.85	18	42	112.558
O65282	20 kDa chaperonin, chloroplastic OS=Arabidopsis thaliana GN=CPN21 PE=1 SV=2 - [CH10C_ARATH]	59.68	1	11	11	33	metal ion binding; protein binding; nucleotide binding	cytoplasm; mitochondrion; cytosol; membrane; extracellular	metabolic process; response to stimulus; cell organization and biogenesis; regulation of biological process	Pf00166	832195	[GO:0005507]; GO:0046914; GO:0046872; GO:0043169; GO:0043167; GO:0005488; GO:0003674 [GO:0005515]; GO:0005488; GO:0003674 [GO:0005516]; GO:0005515; GO:0005488; GO:0003674 [GO:0005524]; GO:0032550; GO:0032559; GO:0035639; GO:0001883; GO:0032549; GO:0030554; GO:0032555; GO:0043168; GO:1901265; GO:0001882; GO:0017076; GO:0032553; GO:0043167; GO:0097159; GO:1901363; GO:0036094; GO:0097367; GO:0000166…	1.24106e+09	1.87623e+09	2.01952	15	17.8572	0.705806	16	21.7952	1.2474	15	13.601	0.479324	16	42.2299	1.43022	15	13.3074	0.622826	16	35.6856	0.816241	15	15.8514	0.398959	16	22.1341	2.07263	15	15.8202	0.372545	16	35.1751	54.8375	59.68	11	16	49.1907
P25857	Glyceraldehyde-3-phosphate dehydrogenase GAPB, chloroplastic OS=Arabidopsis thaliana GN=GAPB PE=1 SV=2 - [G3PB_ARATH]	59.51	1	23	28	227	nucleotide binding; catalytic activity	cytosol; membrane; extracellular	metabolic process; response to stimulus; cell organization and biogenesis; regulation of biological process; defense response	Pf00044; Pf02672; Pf02800	840895	[GO:0000166]; GO:0036094; GO:1901265; GO:0005488; GO:0097159; GO:1901363; GO:0003674 [GO:0004365]; GO:0016620; GO:0016903; GO:0016491; GO:0003824; GO:0003674 [GO:0005829]; GO:0044444; GO:0005737; GO:0044424; GO:0005622; GO:0044464; GO:0005575; GO:0005623 [GO:0006006]; GO:0019318; GO:0005996; GO:0044723; GO:0005975; GO:0044710; GO:0044238; GO:0071704; GO:0008152; GO:0044699; GO:0008150 [GO:0006096…	3.64953e+10	2.19187e+10	0.591053	81	32.5446	1.11986	88	13.2715	1.15022	81	26.6121	1.1882	88	16.609	0.524793	81	36.257	1.52851	88	19.7819	0.833588	81	19.1353	1.04348	88	27.7738	0.769561	81	24.8859	0.947969	88	20.1071	295.801	54.36	26	115	255.815
Q01525	14-3-3-like protein GF14 omega OS=Arabidopsis thaliana GN=GRF2 PE=2 SV=2 - [14332_ARATH]	59.46	1	7	13	35	protein binding	cytoplasm; vacuole; membrane; Golgi; cytosol	regulation of biological process; response to stimulus	Pf00244	844165	[GO:0005737]; GO:0044424; GO:0005622; GO:0044464; GO:0005575; GO:0005623 [GO:0005773]; GO:0043231; GO:0044444; GO:0043227; GO:0043229; GO:0005737; GO:0044424; GO:0043226; GO:0005622; GO:0044464; GO:0005575; GO:0005623 [GO:0005774]; GO:0044437; GO:0098588; GO:0098805; GO:0005773; GO:0044444; GO:0044446; GO:0031090; GO:0016020; GO:0043231; GO:0005737; GO:0044424; GO:0043229; GO:0044422; GO:0043227;…	1718745791	1.23788e+09	1.01761	7	11.5838	1.49507	7	12.6665	1.17158	7	46.4845	0.792778	7	14.0642	1.01027	7	25.26	1.11667	7	28.5727	0.812642	7	27.8876	0.802332	7	17.5394	1.48642	7	15.9085	0.632724	7	17.4857	45.2334	45.95	10	18	41.9134
Q9M2D8	Uncharacterized protein At3g61260 OS=Arabidopsis thaliana GN=At3g61260 PE=1 SV=1 - [Y3126_ARATH]	59.43	2	10	11	42		cytoplasm; vacuole; membrane		Pf03763; Pf03766	825298	[GO:0005737]; GO:0044424; GO:0005622; GO:0044464; GO:0005575; GO:0005623 [GO:0005773]; GO:0043231; GO:0044444; GO:0043227; GO:0043229; GO:0005737; GO:0044424; GO:0043226; GO:0005622; GO:0044464; GO:0005575; GO:0005623 [GO:0005886]; GO:0016020; GO:0044464; GO:0071944; GO:0005575; GO:0005623 [GO:0008150] [GO:0009506]; GO:0005911; GO:0055044; GO:0030054; GO:0005575	9.40037e+09	5.68736e+09	0.74389	17	12.0618	1.40102	21	10.6266	1.5418	17	10.149	0.72667	21	27.2679	0.625836	17	35.8507	1.0109	21	29.2028	0.871993	17	9.67712	0.614538	21	17.7618	0.649318	17	24.9908	0.591288	21	22.6458	61.8477	59.43	10	19	52.9286
Q9LE22	Probable calcium-binding protein CML27 OS=Arabidopsis thaliana GN=CML27 PE=1 SV=1 - [CML27_ARATH]	59.41	1	8	8	26	metal ion binding	vacuole; membrane		Pf00036; Pf13202; Pf13405; Pf13499; Pf13833	838401	[GO:0005509]; GO:0046872; GO:0043169; GO:0043167; GO:0005488; GO:0003674 [GO:0005773]; GO:0043231; GO:0044444; GO:0043227; GO:0043229; GO:0005737; GO:0044424; GO:0043226; GO:0005622; GO:0044464; GO:0005575; GO:0005623 [GO:0005886]; GO:0016020; GO:0044464; GO:0071944; GO:0005575; GO:0005623 [GO:0008150] [GO:0046872]; GO:0043169; GO:0043167; GO:0005488; GO:0003674	8.0562e+08	3.6081e+09	1.29698	7	17.6248	1.30422	18	3.27003	1.82292	7	8.87198	0.613877	18	21.4885	0.937261	7	19.3699	1.24261	18	13.6778	1.41242	7	25.9701	0.595301	18	9.21777	0.987118	7	18.6259	0.761081	18	7.04998	22.8351	34.12	5	8	51.4015
Q9FPJ4	Ras-related protein RABD2b OS=Arabidopsis thaliana GN=RABD2B PE=2 SV=1 - [RAD2B_ARATH]	59.41	5	1	11	38	nucleotide binding; catalytic activity	membrane; nucleus; cytoplasm; Golgi; cytosol	metabolic process; transport; regulation of biological process; response to stimulus; cell growth; cell organization and biogenesis	Pf00025; Pf00071; Pf04670; Pf08477	834766	[GO:0000139]; GO:0044431; GO:0098588; GO:0005794; GO:0044444; GO:0044446; GO:0031090; GO:0012505; GO:0043231; GO:0005737; GO:0044424; GO:0043229; GO:0044422; GO:0016020; GO:0043227; GO:0044464; GO:0005622; GO:0043226; GO:0005575; GO:0005623 [GO:0000166]; GO:0036094; GO:1901265; GO:0005488; GO:0097159; GO:1901363; GO:0003674 [GO:0003924]; GO:0017111; GO:0016462; GO:0016818; GO:0016817; GO:0016787;…	2321816982	3.04722e+09				1.09015	1					0.476258	1					0.711987	1					0.542541	1					0.51235	1		47.1706	47.52	9	19	52.3699
Q9SCX3	Elongation factor 1-beta 2 OS=Arabidopsis thaliana GN=At5g19510 PE=1 SV=1 - [EF1B2_ARATH]	59.38	1	6	8	30	RNA binding	vacuole; Golgi; cytosol; membrane; extracellular	metabolic process; defense response; response to stimulus	Pf00043; Pf00736; Pf13410	832071	[GO:0003746]; GO:0008135; GO:0003723; GO:0003676; GO:0097159; GO:1901363; GO:0005488; GO:0003674 [GO:0005773]; GO:0043231; GO:0044444; GO:0043227; GO:0043229; GO:0005737; GO:0044424; GO:0043226; GO:0005622; GO:0044464; GO:0005575; GO:0005623 [GO:0005794]; GO:0012505; GO:0043231; GO:0044444; GO:0044464; GO:0043227; GO:0043229; GO:0005737; GO:0044424; GO:0005575; GO:0005623; GO:0043226; GO:0005622 …	2.14243e+09	2.16203e+09	1.08801	8	14.5918	0.94426	12	9.07462	1.85742	8	17.8566	0.613945	12	18.4333	1.40259	8	12.5585	0.846781	12	17.561	0.770478	8	6.22975	0.403253	12	22.8693	1.62804	8	14.2248	0.387798	12	12.9099	45.2443	33.04	6	14	47.5893
Q9SN35	Ras-related protein RABA1d OS=Arabidopsis thaliana GN=RABA1D PE=2 SV=1 - [RAA1D_ARATH]	59.35	4	5	12	42	nucleotide binding; catalytic activity	nucleus; cytoplasm; endosome; Golgi; cytosol; membrane	transport; regulation of biological process; response to stimulus	Pf00025; Pf00071; Pf01926; Pf04670; Pf08477; Pf13401	827614	[GO:0000166]; GO:0036094; GO:1901265; GO:0005488; GO:0097159; GO:1901363; GO:0003674 [GO:0003924]; GO:0017111; GO:0016462; GO:0016818; GO:0016817; GO:0016787; GO:0003824; GO:0003674 [GO:0005525]; GO:0032550; GO:0032561; GO:0035639; GO:0001883; GO:0032549; GO:0019001; GO:0032555; GO:0043168; GO:1901265; GO:0001882; GO:0017076; GO:0032553; GO:0043167; GO:0097159; GO:1901363; GO:0036094; GO:0097367;…	3.04048e+09	2.27789e+09	0.874726	5	7.0739	1.39827	6	2.28625	1.64909	5	2.57648	0.747547	6	27.6655	0.703158	5	11.3134	1.16409	6	13.1453	0.925276	5	7.39105	0.826719	6	7.6973	0.867652	5	18.6374	0.941348	6	24.9371	45.3428	43.93	9	16	75.6484
P27140-3	Isoform 3 of Carbonic anhydrase, chloroplastic OS=Arabidopsis thaliana GN=CA1 - [CAHC_ARATH]	59.26	3	8	14	66	catalytic activity; metal ion binding	membrane; extracellular	metabolic process; regulation of biological process; response to stimulus; cell organization and biogenesis; transport; defense response	Pf00484	821134	[GO:0000165]; GO:0023014; GO:0035556; GO:0006468; GO:0007165; GO:0044710; GO:0044763; GO:0006464; GO:0016310; GO:0007154; GO:0044700; GO:0050794; GO:0051716; GO:0008152; GO:0044699; GO:0009987; GO:0036211; GO:0044267; GO:0006796; GO:0023052; GO:0050789; GO:0050896; GO:0008150; GO:0019538; GO:0043412; GO:0044260; GO:0006793; GO:0065007; GO:0043170; GO:0044238; GO:0044237; GO:0071704 [GO:0002831]; …	5.65112e+09	5.04611e+09	0.795221	13	36.6014	1.25727	21	15.9775	1.36122	13	19.5331	1.05499	21	7.38173	0.721195	13	27.7488	1.29594	21	11.2451	0.776052	13	13.3996	0.741696	21	12.9538	0.830665	13	12.5486	0.832197	21	10.4713	93.2843	52.59	13	31	93.5054
B3H4B6	40S ribosomal protein S25-4 OS=Arabidopsis thaliana GN=At4g39200 PE=4 SV=1 - [B3H4B6_ARATH]	58.88	3	1	7	17	structural molecule activity	cytoplasm; Golgi; ribosome	metabolic process	Pf03297	830075	[GO:0003735]; GO:0005198; GO:0003674 [GO:0005737]; GO:0044424; GO:0005622; GO:0044464; GO:0005575; GO:0005623 [GO:0005794]; GO:0012505; GO:0043231; GO:0044444; GO:0044464; GO:0043227; GO:0043229; GO:0005737; GO:0044424; GO:0005575; GO:0005623; GO:0043226; GO:0005622 [GO:0005840]; GO:0030529; GO:0043232; GO:0044444; GO:0032991; GO:0044424; GO:0043228; GO:0043229; GO:0005737; GO:0005575; GO:0005622…	2.43057e+09	2.69653e+09	0.483823	6	40.4641	1.09276	3	1.30818	0.755713	6	11.3907	0.981625	3	2.19347	0.545837	6	14.2512	1.12538	3	32.833	0.701557	6	14.211	1.20617	3	7.82054	1.1256	6	25.8927	0.945408	3	3.17384	25.7284	31.78	3	8	19.7968
F4IHJ8	40S ribosomal protein S25-2 OS=Arabidopsis thaliana GN=At2g21580 PE=2 SV=1 - [F4IHJ8_ARATH]	58.88	2	2	7	12	structural molecule activity	cytoplasm; membrane; Golgi; ribosome	metabolic process	Pf03297	816696	[GO:0001510]; GO:0009451; GO:0043414; GO:0016070; GO:0043412; GO:0032259; GO:0044260; GO:0090304; GO:0043170; GO:0008152; GO:0044237; GO:0006139; GO:0071704; GO:0008150; GO:0009987; GO:0006725; GO:0034641; GO:0044238; GO:0046483; GO:1901360; GO:0006807 [GO:0003735]; GO:0005198; GO:0003674 [GO:0005737]; GO:0044424; GO:0005622; GO:0044464; GO:0005575; GO:0005623 [GO:0005774]; GO:0044437; GO:0098588…	2.34431e+09	2.69653e+09	0.325779	2	3.99156	1.10416	2	11.2776	0.725192	2	11.6268	0.92927	2	16.8839	0.524665	2	4.87263	1.09868	2	12.6153	0.666169	2	7.831	1.08285	2	31.0691	0.887307	2	1.78517	0.949006	2	15.6543	12.8318	31.78	3	4	14.957
Q9STF2	Protein plastid transcriptionally active 16 OS=Arabidopsis thaliana GN=T6H20.190 PE=1 SV=1 - [Q9STF2_ARATH]	58.82	1	26	26	140	nucleotide binding	chromosome; membrane	metabolic process; response to stimulus; cell organization and biogenesis	Pf05368; Pf13460	823831	[GO:0000166]; GO:0036094; GO:1901265; GO:0005488; GO:0097159; GO:1901363; GO:0003674 [GO:0006098]; GO:0006739; GO:0019682; GO:0019693; GO:0051156; GO:0046496; GO:0006081; GO:0006796; GO:0019637; GO:1901135; GO:0019362; GO:0044237; GO:0044710; GO:0044763; GO:0071704; GO:0006793; GO:0006733; GO:0009117; GO:0072524; GO:0008152; GO:0009987; GO:0044699; GO:0006732; GO:0006753; GO:0034641; GO:0046483; …	9.50325e+09	1.19337e+10	1.02168	56	20.9629	1.32646	79	13.4845	2.04571	56	24.6869	1.15326	80	14.0669	0.725138	56	25.0411	1.55237	80	20.3439	0.940898	56	13.8713	0.977078	79	18.0012	0.792276	56	18.6287	0.972184	80	16.3683	192.619	48.63	22	60	252.465
Q93VH9	40S ribosomal protein S4-1 OS=Arabidopsis thaliana GN=RPS4A PE=2 SV=1 - [RS41_ARATH]	58.62	4	1	15	60	RNA binding; structural molecule activity	cytoplasm; membrane; Golgi; cytosol; ribosome	metabolic process	Pf00900; Pf01479; Pf08071	816243	[GO:0001510]; GO:0009451; GO:0043414; GO:0016070; GO:0043412; GO:0032259; GO:0044260; GO:0090304; GO:0043170; GO:0008152; GO:0044237; GO:0006139; GO:0071704; GO:0008150; GO:0009987; GO:0006725; GO:0034641; GO:0044238; GO:0046483; GO:1901360; GO:0006807 [GO:0003723]; GO:0003676; GO:0097159; GO:1901363; GO:0005488; GO:0003674 [GO:0003735]; GO:0005198; GO:0003674 [GO:0005622]; GO:0044464; GO:0005575…	11240714644	1.91785e+09	0.309082	1					0.530767	1					0.457604	1					0.444607	1					1.05739	1					73.0598	55.17	14	34	63.4193
Q94CE4	Carbonic anhydrase OS=Arabidopsis thaliana GN=BCA4 PE=1 SV=1 - [Q94CE4_ARATH]	58.57	3	14	14	29	catalytic activity; metal ion binding	cytoplasm; membrane	response to stimulus; regulation of biological process; transport; metabolic process	Pf00484	843377	[GO:0004089]; GO:0016836; GO:0016835; GO:0016829; GO:0003824; GO:0003674 [GO:0005737]; GO:0044424; GO:0005622; GO:0044464; GO:0005575; GO:0005623 [GO:0005886]; GO:0016020; GO:0044464; GO:0071944; GO:0005575; GO:0005623 [GO:0008270]; GO:0046914; GO:0046872; GO:0043169; GO:0043167; GO:0005488; GO:0003674 [GO:0009507]; GO:0009536; GO:0043231; GO:0044444; GO:0043227; GO:0043229; GO:0005737; GO:004442…	1.82346e+09	3.18802e+09	0.451409	15	27.6857	1.26793	13	11.7691	0.781631	15	15.2735	0.944988	13	16.3189	0.435171	15	10.3328	1.2343	13	13.5427	0.51047	15	16.9694	0.897687	13	15.1895	0.71464	15	12.5291	0.818449	13	10.7688	38.4275	52.86	12	15	38.0709
P10796	Ribulose bisphosphate carboxylase small chain 1B, chloroplastic OS=Arabidopsis thaliana GN=RBCS-1B PE=1 SV=1 - [RBS1B_ARATH]	58.56	1	3	14	259	catalytic activity	membrane; extracellular	response to stimulus; metabolic process	Pf00101; Pf12338	833830	[GO:0004497]; GO:0016491; GO:0003824; GO:0003674 [GO:0009507]; GO:0009536; GO:0043231; GO:0044444; GO:0043227; GO:0043229; GO:0005737; GO:0044424; GO:0043226; GO:0005622; GO:0044464; GO:0005575; GO:0005623 [GO:0009536]; GO:0043231; GO:0044444; GO:0043227; GO:0043229; GO:0005737; GO:0044424; GO:0043226; GO:0005622; GO:0044464; GO:0005575; GO:0005623 [GO:0009570]; GO:0009532; GO:0044434; GO:0044435…	1.93674e+11	1.35688e+11	1.20453	11	32.6842	1.00778	20	12.1097	0.980329	11	29.8529	0.764338	20	34.5039	0.557356	11	50.3478	1.00641	20	12.5166	0.815424	11	32.6313	0.49492	20	18.813	0.704086	11	11.6363	0.765677	20	12.9869	302.831	58.01	12	130	319.603
P10797	Ribulose bisphosphate carboxylase small chain 2B, chloroplastic OS=Arabidopsis thaliana GN=RBCS-2B PE=2 SV=2 - [RBS2B_ARATH]	58.56	4	3	14	294	catalytic activity	membrane; ribosome; extracellular	response to stimulus; metabolic process	Pf00101; Pf12338	833829	[GO:0004497]; GO:0016491; GO:0003824; GO:0003674 [GO:0009507]; GO:0009536; GO:0043231; GO:0044444; GO:0043227; GO:0043229; GO:0005737; GO:0044424; GO:0043226; GO:0005622; GO:0044464; GO:0005575; GO:0005623 [GO:0009536]; GO:0043231; GO:0044444; GO:0043227; GO:0043229; GO:0005737; GO:0044424; GO:0043226; GO:0005622; GO:0044464; GO:0005575; GO:0005623 [GO:0009570]; GO:0009532; GO:0044434; GO:0044435…	1.93674e+11	1.35688e+11	1.44124	18	19.3812	1.0596	37	9.31307	1.11441	18	13.0655	0.797844	37	37.0704	0.532071	17	21.3877	1.03923	37	12.1245	0.670999	18	20.255	0.533856	36	17.3503	0.737088	18	19.8389	0.873688	37	11.7569	319.563	58.56	13	139	378.444
Q8VYK6	40S ribosomal protein S4-3 OS=Arabidopsis thaliana GN=RPS4D PE=2 SV=2 - [RS43_ARATH]	58.4	1	1	15	61	RNA binding; structural molecule activity	cytoplasm; Golgi; cytosol; ribosome; membrane	metabolic process	Pf00900; Pf01479; Pf08071	835955	[GO:0001510]; GO:0009451; GO:0043414; GO:0016070; GO:0043412; GO:0032259; GO:0044260; GO:0090304; GO:0043170; GO:0008152; GO:0044237; GO:0006139; GO:0071704; GO:0008150; GO:0009987; GO:0006725; GO:0034641; GO:0044238; GO:0046483; GO:1901360; GO:0006807 [GO:0003723]; GO:0003676; GO:0097159; GO:1901363; GO:0005488; GO:0003674 [GO:0003735]; GO:0005198; GO:0003674 [GO:0005622]; GO:0044464; GO:0005575…	11240714644	1.91785e+09	0.378251	1		1.0764	1		0.710533	1		1.15609	1		0.751513	1		1.18109	1		0.572093	1		1.42205	1		1.03575	1		0.989995	1		72.7768	54.96	14	34	65.626
P59259	Histone H4 OS=Arabidopsis thaliana GN=At1g07660 PE=1 SV=2 - [H4_ARATH]	58.25	2	6	6	28	DNA binding; protein binding	chromosome; nucleus; vacuole; membrane; Golgi; cytosol	cell organization and biogenesis; response to stimulus	Pf00125; Pf15630	837297	[GO:0000786]; GO:0000785; GO:0032993; GO:0044427; GO:0044815; GO:0032991; GO:0005694; GO:0044446; GO:0043234; GO:0005575; GO:0043232; GO:0043229; GO:0044422; GO:0044424; GO:0043228; GO:0043226; GO:0005622; GO:0044464; GO:0005623 [GO:0003677]; GO:0003676; GO:0097159; GO:1901363; GO:0005488; GO:0003674 [GO:0005515]; GO:0005488; GO:0003674 [GO:0005634]; GO:0043231; GO:0043227; GO:0043229; GO:0043226…	2553247102	2.24133e+09	0.876298	15	28.1476	0.947628	12	8.95877	1.00832	15	26.0469	0.889843	12	10.0528	0.665889	15	18.8849	1.04695	12	15.0396	0.88184	15	18.1387	0.840677	12	6.8078	1.20784	15	21.5168	0.882672	12	20.6523	40.0743	58.25	6	16	34.9235
P42644	14-3-3-like protein GF14 psi OS=Arabidopsis thaliana GN=GRF3 PE=1 SV=2 - [14333_ARATH]	58.04	2	7	13	48	protein binding; nucleotide binding	nucleus; cytoplasm; mitochondrion; vacuole; Golgi; cytosol; membrane	response to stimulus; cell communication; metabolic process; regulation of biological process	Pf00244	833836	[GO:0005515]; GO:0005488; GO:0003674 [GO:0005524]; GO:0032550; GO:0032559; GO:0035639; GO:0001883; GO:0032549; GO:0030554; GO:0032555; GO:0043168; GO:1901265; GO:0001882; GO:0017076; GO:0032553; GO:0043167; GO:0097159; GO:1901363; GO:0036094; GO:0097367; GO:0000166; GO:0005488; GO:0003674 [GO:0005618]; GO:0030312; GO:0044464; GO:0071944; GO:0005575; GO:0005623 [GO:0005634]; GO:0043231; GO:0043227…	2.23289e+09	1.39731e+09	0.968456	14	24.8972	1.46428	11	3.0966	0.910837	15	44.618	0.605897	11	32.3748	1.49065	15	23.4293	0.768592	11	32.1031	0.592734	15	43.0828	0.515469	11	11.6947	2.05714	15	8.3923	0.480062	11	25.4203	68.3298	54.9	12	26	60.1305
P42763	Dehydrin ERD14 OS=Arabidopsis thaliana GN=ERD14 PE=1 SV=1 - [ERD14_ARATH]	57.3	1	11	12	41	metal ion binding	nucleus; Golgi; cytosol; membrane	response to stimulus		843950	[GO:0005509]; GO:0046872; GO:0043169; GO:0043167; GO:0005488; GO:0003674 [GO:0005634]; GO:0043231; GO:0043227; GO:0043229; GO:0043226; GO:0044424; GO:0005575; GO:0005622; GO:0044464; GO:0005623 [GO:0005794]; GO:0012505; GO:0043231; GO:0044444; GO:0044464; GO:0043227; GO:0043229; GO:0005737; GO:0044424; GO:0005575; GO:0005623; GO:0043226; GO:0005622 [GO:0005829]; GO:0044444; GO:0005737; GO:0044424…	4.49472e+09	7.17145e+09	1.1083	14	18.9248	1.02984	18	9.72997	1.43087	14	25.8456	0.840301	18	14.2342	0.923029	14	7.04682	1.09865	18	13.5197	0.959241	14	25.4112	0.860629	18	20.8319	1.19044	14	17.2266	0.842612	18	25.7769	47.8405	49.19	9	17	65.0374
Q96262	Plasma membrane-associated cation-binding protein 1 OS=Arabidopsis thaliana GN=PCAP1 PE=1 SV=1 - [PCAP1_ARATH]	56.89	4	13	13	25	metal ion binding; protein binding	cytoplasm; vacuole; cytoskeleton; membrane	metabolic process; transport; response to stimulus; cell organization and biogenesis; cell communication; regulation of biological process; defense response; cell growth	Pf05558	827773	[GO:0005507]; GO:0046914; GO:0046872; GO:0043169; GO:0043167; GO:0005488; GO:0003674 [GO:0005509]; GO:0046872; GO:0043169; GO:0043167; GO:0005488; GO:0003674 [GO:0005515]; GO:0005488; GO:0003674 [GO:0005516]; GO:0005515; GO:0005488; GO:0003674 [GO:0005546]; GO:1902936; GO:1901981; GO:0035091; GO:0005543; GO:0008289; GO:0043168; GO:0005488; GO:0043167; GO:0003674 [GO:0005547]; GO:1901981; GO:00350…	3.95155e+09	4.63287e+09	0.706177	12	16.539	1.47849	13	17.1484	2.10868	12	11	0.863827	13	19.4438	0.683468	12	12.9409	1.30507	13	19.19	0.870404	12	13.3971	0.596599	13	29.1983	0.711076	12	10.9399	0.777393	13	14.4886	43.2531	37.78	9	12	40.985
P92963	Ras-related protein RABB1c OS=Arabidopsis thaliana GN=RABB1C PE=1 SV=1 - [RAB1C_ARATH]	56.87	2	7	10	20	nucleotide binding; catalytic activity	membrane; cytoplasm; vacuole; Golgi	cell organization and biogenesis; transport; regulation of biological process; response to stimulus; cell growth	Pf00009; Pf00025; Pf00071; Pf01926; Pf08477	827428	[GO:0000139]; GO:0044431; GO:0098588; GO:0005794; GO:0044444; GO:0044446; GO:0031090; GO:0012505; GO:0043231; GO:0005737; GO:0044424; GO:0043229; GO:0044422; GO:0016020; GO:0043227; GO:0044464; GO:0005622; GO:0043226; GO:0005575; GO:0005623 [GO:0000166]; GO:0036094; GO:1901265; GO:0005488; GO:0097159; GO:1901363; GO:0003674 [GO:0000902]; GO:0032989; GO:0009653; GO:0016043; GO:0048869; GO:0032502;…	5.1635e+08	8.56379e+08	0.733307	7	1.15832	1.29593	8	6.24974	0.876666	7	13.6972	0.742482	8	21.4555	0.686513	7	41.1415	0.92748	8	9.19301	0.683521	7	4.75415	0.73227	8	3.06899	1.07381	7	2.39819	0.797802	8	5.73442	32.9373	45.02	8	11	27.8602
F4JZ46	Ferredoxin-NADP(+)-oxidoreductase 1 OS=Arabidopsis thaliana GN=FNR1 PE=4 SV=1 - [F4JZ46_ARATH]	56.87	2	11	13	33	catalytic activity; RNA binding; nucleotide binding	membrane; extracellular	metabolic process; regulation of biological process; response to stimulus; cell organization and biogenesis; transport; defense response	Pf00175; Pf00667	836751	[GO:0000165]; GO:0023014; GO:0035556; GO:0006468; GO:0007165; GO:0044710; GO:0044763; GO:0006464; GO:0016310; GO:0007154; GO:0044700; GO:0050794; GO:0051716; GO:0008152; GO:0044699; GO:0009987; GO:0036211; GO:0044267; GO:0006796; GO:0023052; GO:0050789; GO:0050896; GO:0008150; GO:0019538; GO:0043412; GO:0044260; GO:0006793; GO:0065007; GO:0043170; GO:0044238; GO:0044237; GO:0071704 [GO:0002831]; …	9.86849e+08	1.04174e+09	0.845906	13	20.0456	1.39332	17	10.5264	1.73218	13	16.379	0.724805	17	15.3302	0.690602	13	18.0082	0.96894	17	20.5324	0.848954	13	8.47564	0.524454	17	25.9517	0.809079	13	10.6434	0.693499	17	11.8925	50.0146	49.62	11	15	44.5932
Q84VQ4	Chaperone DnaJ-domain containing protein OS=Arabidopsis thaliana GN=At5g21430 PE=4 SV=1 - [Q84VQ4_ARATH]	56.42	2	10	10	33	catalytic activity; protein binding	cytoplasm; membrane	regulation of biological process; transport; response to stimulus; metabolic process	Pf00226	832247	[GO:0005737]; GO:0044424; GO:0005622; GO:0044464; GO:0005575; GO:0005623 [GO:0006355]; GO:0006351; GO:0010468; GO:1903506; GO:2000112; GO:0010467; GO:0034645; GO:0097659; GO:0060255; GO:2001141; GO:0010556; GO:0031326; GO:0043170; GO:0009059; GO:0044249; GO:0044260; GO:0032774; GO:0019222; GO:0051252; GO:0009889; GO:0031323; GO:0071704; GO:1901576; GO:0009058; GO:0044237; GO:0016070; GO:0034654; …	1.65929e+09	1.42275e+09	0.956396	14	20.9244	1.1624	18	11.1556	1.96176	14	21.2702	1.03064	18	8.89457	0.957748	14	13.8731	1.21698	18	12.8601	0.996803	14	22.2759	0.79239	18	25.662	0.976017	14	15.4049	0.855625	18	19.0615	41.111	47.25	8	14	51.633
O80576	At2g44060 OS=Arabidopsis thaliana GN=At2g44060 PE=2 SV=1 - [O80576_ARATH]	56	1	16	16	37		nucleus; Golgi; cytosol; membrane	cell organization and biogenesis; metabolic process; response to stimulus; cell growth; transport	Pf03168	819011	[GO:0000902]; GO:0032989; GO:0009653; GO:0016043; GO:0048869; GO:0032502; GO:0048856; GO:0009987; GO:0071840; GO:0044763; GO:0044767; GO:0008150; GO:0044699 [GO:0003674] [GO:0005623]; GO:0005575 [GO:0005634]; GO:0043231; GO:0043227; GO:0043229; GO:0043226; GO:0044424; GO:0005575; GO:0005622; GO:0044464; GO:0005623 [GO:0005794]; GO:0012505; GO:0043231; GO:0044444; GO:0044464; GO:0043227; GO:004322…	1.78712e+09	8.827e+08	0.958035	18	24.896	1.20106	19	8.9248	1.46416	18	10.3799	0.842943	19	13.1459	0.804396	18	10.6311	1.17143	19	12.5244	0.787346	18	7.50642	0.777097	19	11.382	1.07912	18	10.4328	0.745167	19	12.198	44.4423	38.15	11	18	48.3124
Q9SD66	Putative uncharacterized protein At3g47070 OS=Arabidopsis thaliana GN=F13I12.120 PE=1 SV=1 - [Q9SD66_ARATH]	56	1	5	5	13		membrane	metabolic process; response to stimulus; cell organization and biogenesis; cellular homeostasis; transport	Pf11493	823860	[GO:0006364]; GO:0016072; GO:0034470; GO:0042254; GO:0034660; GO:0006396; GO:0022613; GO:0016070; GO:0010467; GO:0044085; GO:0044260; GO:0090304; GO:0043170; GO:0071840; GO:0044237; GO:0006139; GO:0071704; GO:0008150; GO:0008152; GO:0009987; GO:0006725; GO:0034641; GO:0044238; GO:0046483; GO:1901360; GO:0006807 [GO:0009507]; GO:0009536; GO:0043231; GO:0044444; GO:0043227; GO:0043229; GO:0005737; …	1.93982e+09	5.86215e+08	0.750024	6	9.70232	1.22239	7	6.56756	2.44774	6	38.1198	0.971972	7	26.4774	0.858535	6	9.48778	1.32511	7	17.6819	1.30485	6	29.9627	0.787802	7	6.23977	0.769775	6	14.5506	0.775391	7	8.16977	15.2523	44	4	6	14.8497
Q9S714	Photosystem I reaction center subunit IV B, chloroplastic OS=Arabidopsis thaliana GN=PSAE2 PE=2 SV=1 - [PSAE2_ARATH]	55.86	1	5	9	141		membrane	response to stimulus; metabolic process; cellular homeostasis; transport	Pf02427	816545	[GO:0005623]; GO:0005575 [GO:0009507]; GO:0009536; GO:0043231; GO:0044444; GO:0043227; GO:0043229; GO:0005737; GO:0044424; GO:0043226; GO:0005622; GO:0044464; GO:0005575; GO:0005623 [GO:0009522]; GO:0009521; GO:0034357; GO:0044436; GO:0098796; GO:0009579; GO:0016020; GO:0044424; GO:0043234; GO:0044425; GO:0005575; GO:0005622; GO:0044464; GO:0032991; GO:0005623 [GO:0009534]; GO:0009507; GO:0031976…	4.01601e+10	6.06016e+10	0.954604	22	34.9266	1.11908	20	10.3472	3.09189	22	72.8071	1.18455	20	16.8226	1.03566	22	26.2835	1.73207	20	18.1819	1.55547	22	62.4501	1.01703	20	20.5432	1.08991	22	11.1013	1.05451	20	15.016	178.608	55.86	8	74	168.887
Q9SRH5	Mitochondrial outer membrane protein porin 1 OS=Arabidopsis thaliana GN=VDAC1 PE=1 SV=3 - [VDAC1_ARATH]	55.8	1	12	15	57	protein binding; transporter activity	mitochondrion; membrane; vacuole; Golgi	metabolic process; transport; defense response; response to stimulus; regulation of biological process; cell organization and biogenesis	Pf01459	820914	[GO:0005515]; GO:0005488; GO:0003674 [GO:0005739]; GO:0043231; GO:0044444; GO:0043227; GO:0043229; GO:0005737; GO:0044424; GO:0043226; GO:0005622; GO:0044464; GO:0005575; GO:0005623 [GO:0005741]; GO:0031966; GO:0031968; GO:0098588; GO:0005740; GO:0031090; GO:0044429; GO:0019867; GO:0031967; GO:0044424; GO:0098805; GO:0016020; GO:0043227; GO:0044422; GO:0005739; GO:0044444; GO:0044446; GO:0031975;…	3.3474e+09	1.21909e+10	0.962219	21	19.567	1.25617	19	6.97073	2.03413	21	29.4191	0.878906	19	16.3472	0.858733	21	20.961	1.23627	19	10.5893	0.92395	21	11.8562	0.704444	19	14.1622	1.0693	21	11.424	0.821147	19	11.5315	68.7905	50.72	12	27	66.7522
Q03509	Calmodulin-6 OS=Arabidopsis thaliana GN=CAM6 PE=1 SV=2 - [CALM6_ARATH]	55.7	10	10	10	29	metal ion binding; protein binding	cytosol	regulation of biological process; response to stimulus	Pf00036; Pf08726; Pf12763; Pf13202; Pf13405; Pf13499; Pf13833; Pf14658	832245	[GO:0005509]; GO:0046872; GO:0043169; GO:0043167; GO:0005488; GO:0003674 [GO:0005515]; GO:0005488; GO:0003674 [GO:0005829]; GO:0044444; GO:0005737; GO:0044424; GO:0005622; GO:0044464; GO:0005575; GO:0005623 [GO:0019722]; GO:0019932; GO:0035556; GO:0007165; GO:0007154; GO:0044700; GO:0050794; GO:0051716; GO:0044763; GO:0023052; GO:0044699; GO:0009987; GO:0050789; GO:0050896; GO:0008150; GO:0065007…	2.38833e+09	2.83016e+09	1.24657	12	25.9705	0.93595	17	15.833	1.38386	12	11.3799	0.599248	17	39.3024	0.998402	12	16.6321	0.912496	17	29.4573	0.776557	12	14.2349	0.45297	17	30.2547	1.2136	12	14.3613	0.527821	17	24.2869	26.6548	37.58	7	12	44.1595
P93292	Putative uncharacterized mitochondrial protein AtMg00280 OS=Arabidopsis thaliana GN=AtMg00280 PE=5 SV=1 - [M280_ARATH]	55.45	1	2	7	137	metal ion binding; catalytic activity	mitochondrion	metabolic process	Pf00016	3371324	[GO:0000287]; GO:0046872; GO:0043169; GO:0043167; GO:0005488; GO:0003674 [GO:0005739]; GO:0043231; GO:0044444; GO:0043227; GO:0043229; GO:0005737; GO:0044424; GO:0043226; GO:0005622; GO:0044464; GO:0005575; GO:0005623 [GO:0009536]; GO:0043231; GO:0044444; GO:0043227; GO:0043229; GO:0005737; GO:0044424; GO:0043226; GO:0005622; GO:0044464; GO:0005575; GO:0005623 [GO:0015977]; GO:0044710; GO:0071704…	5.81601e+09	6.16911e+09	1.49319	2	87.1119	1.07134	4	15.5815	1.10185	2	36.3869	0.963929	4	28.376	1.00598	2	18.5473	1.08324	4	14.5865	1.01045	2	83.5678	0.786399	4	5.68361	1.27222	2	40.5437	0.755772	4	2.29439	146.413	49.09	6	74	117.173
Q9SKM7	At2g28430/T1B3.5 OS=Arabidopsis thaliana GN=At2g28430 PE=4 SV=1 - [Q9SKM7_ARATH]	55.29	1	4	4	12					817391	[GO:0003674] [GO:0008150] [GO:0009507]; GO:0009536; GO:0043231; GO:0044444; GO:0043227; GO:0043229; GO:0005737; GO:0044424; GO:0043226; GO:0005622; GO:0044464; GO:0005575; GO:0005623 [GO:0009536]; GO:0043231; GO:0044444; GO:0043227; GO:0043229; GO:0005737; GO:0044424; GO:0043226; GO:0005622; GO:0044464; GO:0005575; GO:0005623	2.46075e+08	2.35934e+08	0.906345	6	21.142	1.29011	6	13.8202	1.80716	6	21.5608	0.957321	6	8.74691	0.884442	6	8.45949	1.39546	6	7.30931	0.946737	6	6.76765	0.856315	6	20.2173	0.943011	6	8.16653	0.935867	6	10.5995	22.2311	44.71	3	6	18.082
Q9ZWT2	Cytochrome B5 isoform D OS=Arabidopsis thaliana GN=CYTB5-D PE=1 SV=1 - [CYB5D_ARATH]	55	1	6	6	30	metal ion binding	endoplasmic reticulum; membrane	transport; metabolic process; defense response; response to stimulus	Pf00173	834939	[GO:0005783]; GO:0012505; GO:0043231; GO:0044444; GO:0044464; GO:0043227; GO:0043229; GO:0005737; GO:0044424; GO:0005575; GO:0005623; GO:0043226; GO:0005622 [GO:0005789]; GO:0042175; GO:0044425; GO:0044432; GO:0098588; GO:0012505; GO:0016020; GO:0044464; GO:0005575; GO:0005783; GO:0044444; GO:0044446; GO:0031090; GO:0005623; GO:0043231; GO:0005737; GO:0044424; GO:0043229; GO:0044422; GO:0043227; …	1.24782e+09	2663558722	0.9659	11	18.3746	1.20929	19	11.5945	1.68688	11	6.69352	0.859892	19	13.5496	0.768825	11	10.04	1.16945	19	6.68606	1.00974	11	12.8522	0.832994	19	11.8513	0.960668	11	5.80355	0.992984	19	13.5792	26.7856	38.57	4	11	50.4237
Q9LHI0	NADH dehydrogenase [ubiquinone] 1 alpha subcomplex subunit 6 OS=Arabidopsis thaliana GN=At3g12260 PE=2 SV=1 - [NDUA6_ARATH]	54.89	1	6	6	10	catalytic activity	mitochondrion; membrane	metabolic process; transport; response to stimulus; cell organization and biogenesis	Pf13233	820406	[GO:0003824]; GO:0003674 [GO:0005739]; GO:0043231; GO:0044444; GO:0043227; GO:0043229; GO:0005737; GO:0044424; GO:0043226; GO:0005622; GO:0044464; GO:0005575; GO:0005623 [GO:0005743]; GO:0019866; GO:0031966; GO:0031090; GO:0031967; GO:0044424; GO:0005740; GO:0044429; GO:0016020; GO:0043227; GO:0044422; GO:0031975; GO:0044446; GO:0005622; GO:0044464; GO:0005739; GO:0044444; GO:0005575; GO:0043226;…	4.24906e+08	2.14646e+09	0.949404	5	17.3331	1.15729	5	2.15096	1.56702	5	29.1953	0.943976	5	12.4635	0.862347	5	9.22933	1.22884	5	6.41573	1.06094	5	17.0039	0.653862	5	18.0464	0.949775	5	14.6346	0.846413	5	24.3477	11.7125	39.1	5	5	11.6039
Q9SF29	Syntaxin-71 OS=Arabidopsis thaliana GN=SYP71 PE=1 SV=1 - [SYP71_ARATH]	54.89	1	13	13	43	protein binding; transporter activity	nucleus; endoplasmic reticulum; membrane	transport; cell organization and biogenesis	Pf05739	820132	[GO:0005484]; GO:0005515; GO:0005488; GO:0003674 [GO:0005515]; GO:0005488; GO:0003674 [GO:0005623]; GO:0005575 [GO:0005634]; GO:0043231; GO:0043227; GO:0043229; GO:0043226; GO:0044424; GO:0005575; GO:0005622; GO:0044464; GO:0005623 [GO:0005783]; GO:0012505; GO:0043231; GO:0044444; GO:0044464; GO:0043227; GO:0043229; GO:0005737; GO:0044424; GO:0005575; GO:0005623; GO:0043226; GO:0005622 [GO:000588…	1.40696e+09	9.57571e+08	0.57772	16	20.6103	1.17066	22	7.79263	1.1997	16	7.93114	0.815277	22	18.0417	0.629442	16	13.6039	1.00588	22	14.2578	0.706041	16	12.7115	0.780083	22	10.9335	0.949655	16	11.1408	0.821052	22	11.4691	44.8555	41.73	9	18	60.0481
O49629	Probable plastid-lipid-associated protein 2, chloroplastic OS=Arabidopsis thaliana GN=PAP2 PE=2 SV=1 - [PAP2_ARATH]	54.19	1	11	12	34	structural molecule activity	membrane		Pf04755	828319	[GO:0005198]; GO:0003674 [GO:0008150] [GO:0009507]; GO:0009536; GO:0043231; GO:0044444; GO:0043227; GO:0043229; GO:0005737; GO:0044424; GO:0043226; GO:0005622; GO:0044464; GO:0005575; GO:0005623 [GO:0009534]; GO:0009507; GO:0031976; GO:0044434; GO:0009536; GO:0009579; GO:0031984; GO:0044435; GO:0043231; GO:0044444; GO:0044424; GO:0043227; GO:0044446; GO:0043229; GO:0005737; GO:0005622; GO:0044464…	2417534355	1662072661	1.03387	15	17.0431	1.15772	11	10.8506	2.16977	15	24.7376	0.825419	11	18.9104	0.87975	15	13.9411	1.49676	11	10.875	1.23897	15	23.1697	0.771795	11	11.2081	0.975316	15	14.4238	0.759123	11	9.08007	51.7912	49.35	11	18	52.2137
P34893	10 kDa chaperonin OS=Arabidopsis thaliana GN=CPN10 PE=3 SV=1 - [CH10_ARATH]	54.08	1	5	5	8	metal ion binding; nucleotide binding; protein binding	cytoplasm; mitochondrion	metabolic process; response to stimulus	Pf00166	838063	[GO:0005507]; GO:0046914; GO:0046872; GO:0043169; GO:0043167; GO:0005488; GO:0003674 [GO:0005524]; GO:0032550; GO:0032559; GO:0035639; GO:0001883; GO:0032549; GO:0030554; GO:0032555; GO:0043168; GO:1901265; GO:0001882; GO:0017076; GO:0032553; GO:0043167; GO:0097159; GO:1901363; GO:0036094; GO:0097367; GO:0000166; GO:0005488; GO:0003674 [GO:0005737]; GO:0044424; GO:0005622; GO:0044464; GO:0005575;…	1.694e+08	4.33774e+08	1.21341	2	11.3148	0.35665	6	39.7465	1.68042	2	14.6581	0.364419	6	60.784	0.871782	2	17.3021	0.431901	6	53.7856	0.986042	2	26.247	0.235425	6	56.099	1.14186	2	18.5093	0.277682	6	77.3907	6.3166	21.43	2	2	14.5565
Q42406	Peptidyl-prolyl cis-trans isomerase CYP18-4 OS=Arabidopsis thaliana GN=CYP18-4 PE=2 SV=1 - [CP18D_ARATH]	54.07	4	6	9	31	catalytic activity	cytoplasm; membrane; Golgi; cytosol; extracellular	metabolic process; regulation of biological process; response to stimulus	Pf00160	829639	[GO:0000413]; GO:0018208; GO:0018193; GO:0006464; GO:0036211; GO:0044267; GO:0019538; GO:0043412; GO:0044260; GO:0043170; GO:0044238; GO:0044237; GO:0071704; GO:0008152; GO:0009987; GO:0008150 [GO:0003755]; GO:0016859; GO:0016853; GO:0003824; GO:0003674 [GO:0005737]; GO:0044424; GO:0005622; GO:0044464; GO:0005575; GO:0005623 [GO:0005774]; GO:0044437; GO:0098588; GO:0098805; GO:0005773; GO:0044444…	7.3348e+09	1843342484	1.27999	11	31.1848	1.22072	11	20.9083	0.633507	11	33.3851	0.44486	11	55.2594	1.20699	11	38.735	0.536841	11	59.0448	0.368757	11	38.1488	0.564344	11	17.0915	2.8084	11	32.1662	0.33693	11	43.875	38.5112	50	8	17	36.3895
Q9FE58	60S ribosomal protein L22-3 OS=Arabidopsis thaliana GN=RPL22C PE=2 SV=1 - [RL223_ARATH]	54.03	1	3	6	14	structural molecule activity; RNA binding	cytoplasm; cytosol; ribosome; membrane	metabolic process	Pf01776	832839	[GO:0001510]; GO:0009451; GO:0043414; GO:0016070; GO:0043412; GO:0032259; GO:0044260; GO:0090304; GO:0043170; GO:0008152; GO:0044237; GO:0006139; GO:0071704; GO:0008150; GO:0009987; GO:0006725; GO:0034641; GO:0044238; GO:0046483; GO:1901360; GO:0006807 [GO:0002181]; GO:0006412; GO:0010467; GO:0034645; GO:0044267; GO:0043170; GO:0009059; GO:0044249; GO:0044260; GO:0019538; GO:0071704; GO:1901576; …	6.46702e+08	9.45219e+08	1.01528	1		1.25595	3	3.66213	2.71503	1		1.04145	3	2.46029	1.26822	1		1.20148	3	9.54939	1.37193	1		1.01395	3	11.0085	1.0658	1		0.725918	3	7.0884	22.8604	38.71	4	7	19.0479
P10896	Ribulose bisphosphate carboxylase/oxygenase activase, chloroplastic OS=Arabidopsis thaliana GN=RCA PE=1 SV=2 - [RCA_ARATH]	54.01	2	1	23	309	nucleotide binding; enzyme regulator activity	nucleus; membrane; extracellular	metabolic process; regulation of biological process; response to stimulus; cell organization and biogenesis; transport; defense response	Pf00004; Pf06309	818558	[GO:0000165]; GO:0023014; GO:0035556; GO:0006468; GO:0007165; GO:0044710; GO:0044763; GO:0006464; GO:0016310; GO:0007154; GO:0044700; GO:0050794; GO:0051716; GO:0008152; GO:0044699; GO:0009987; GO:0036211; GO:0044267; GO:0006796; GO:0023052; GO:0050789; GO:0050896; GO:0008150; GO:0019538; GO:0043412; GO:0044260; GO:0006793; GO:0065007; GO:0043170; GO:0044238; GO:0044237; GO:0071704 [GO:0000166]; …	4.30464e+10	6.94492e+10	0.586013	3	18.6129	1.14907	5	8.51463	2.17153	3	5.86226	1.25555	5	7.53953	0.742373	3	4.96106	1.77772	5	33.663	0.964088	3	1.85611	0.902072	5	19.8347	0.647346	3	18.2304	0.77554	5	18.502	376.061	54.01	23	147	455.326
P10795	Ribulose bisphosphate carboxylase small chain 1A, chloroplastic OS=Arabidopsis thaliana GN=RBCS-1A PE=1 SV=2 - [RBS1A_ARATH]	53.89	2	7	12	338	catalytic activity; metal ion binding	membrane; ribosome; extracellular	response to stimulus; metabolic process	Pf00101; Pf12338; Pf13122	843029	[GO:0004497]; GO:0016491; GO:0003824; GO:0003674 [GO:0005507]; GO:0046914; GO:0046872; GO:0043169; GO:0043167; GO:0005488; GO:0003674 [GO:0009409]; GO:0006950; GO:0009266; GO:0050896; GO:0009628; GO:0008150 [GO:0009507]; GO:0009536; GO:0043231; GO:0044444; GO:0043227; GO:0043229; GO:0005737; GO:0044424; GO:0043226; GO:0005622; GO:0044464; GO:0005575; GO:0005623 [GO:0009535]; GO:0009534; GO:004443…	158070140867	1.35019e+11	1.14201	60	40.529	1.07162	73	7.21949	1.06553	60	32.4343	0.856441	73	29.0993	0.794065	60	42.4269	1.14332	73	15.6418	0.714118	60	26.1122	0.554234	73	21.9939	0.85095	60	20.0595	0.802902	73	10.229	339.141	53.89	11	162	410.016
Q9XGM1	V-type proton ATPase subunit D OS=Arabidopsis thaliana GN=VHA-D PE=1 SV=2 - [VATD_ARATH]	53.64	1	15	15	38	catalytic activity; transporter activity	vacuole; membrane; Golgi	metabolic process; transport; cell organization and biogenesis; response to stimulus	Pf01813	825042	[GO:0000325]; GO:0005773; GO:0043231; GO:0044444; GO:0043227; GO:0043229; GO:0005737; GO:0044424; GO:0043226; GO:0005622; GO:0044464; GO:0005575; GO:0005623 [GO:0005623]; GO:0005575 [GO:0005773]; GO:0043231; GO:0044444; GO:0043227; GO:0043229; GO:0005737; GO:0044424; GO:0043226; GO:0005622; GO:0044464; GO:0005575; GO:0005623 [GO:0005774]; GO:0044437; GO:0098588; GO:0098805; GO:0005773; GO:0044444…	1.65093e+09	1.24523e+09	0.711246	19	14.9052	1.14639	18	6.55546	1.26491	19	19.2449	0.845355	18	12.1159	0.771122	19	12.5643	1.19211	18	12.6014	0.882451	19	17.0382	0.819949	18	10.7775	1.04568	19	8.92394	0.882165	18	14.3472	49.9778	39.85	11	20	49.2939
O22860	60S ribosomal protein L38 OS=Arabidopsis thaliana GN=RPL38A PE=3 SV=1 - [RL38_ARATH]	53.62	1	4	4	7	structural molecule activity	cytoplasm; ribosome	metabolic process	Pf01781	825123	[GO:0001510]; GO:0009451; GO:0043414; GO:0016070; GO:0043412; GO:0032259; GO:0044260; GO:0090304; GO:0043170; GO:0008152; GO:0044237; GO:0006139; GO:0071704; GO:0008150; GO:0009987; GO:0006725; GO:0034641; GO:0044238; GO:0046483; GO:1901360; GO:0006807 [GO:0003735]; GO:0005198; GO:0003674 [GO:0005622]; GO:0044464; GO:0005575; GO:0005623 [GO:0005737]; GO:0044424; GO:0005622; GO:0044464; GO:0005575…	1.39194e+09	262271840	0.678401	4	17.4666	1.18274	3	1.81224	0.611652	4	16.311	0.989628	3	0.82802	0.500315	4	13.1739	0.960954	3	7.97054	0.751009	4	10.7406	0.846779	3	2.271	1.0799	4	15.022	0.901978	3	18.6829	7.83532	53.62	4	4	7.18974
Q9M1X3	AT3g63160/F16M2_10 OS=Arabidopsis thaliana GN=F16M2_10 PE=1 SV=1 - [Q9M1X3_ARATH]	53.62	1	5	5	61		membrane	metabolic process; cell differentiation; regulation of biological process		825491	[GO:0000023]; GO:0005984; GO:0009311; GO:0044262; GO:0044763; GO:0044723; GO:0005975; GO:0044237; GO:0009987; GO:0044699; GO:0044710; GO:0044238; GO:0071704; GO:0008152; GO:0008150 [GO:0003674] [GO:0007623]; GO:0048511; GO:0008150 [GO:0008150] [GO:0009507]; GO:0009536; GO:0043231; GO:0044444; GO:0043227; GO:0043229; GO:0005737; GO:0044424; GO:0043226; GO:0005622; GO:0044464; GO:0005575; GO:000562…	9.5572e+09	1.05455e+10	0.860842	22	23.2062	1.15738	28	14.4535	1.39701	22	9.30847	0.997811	28	15.5485	0.921021	22	20.8708	1.06318	28	20.4658	1.01583	22	24.4583	0.730924	28	12.5389	0.940444	22	23.8942	0.771183	28	11.6447	53.9707	53.62	5	27	59.3048
P34066	Proteasome subunit alpha type-1-A OS=Arabidopsis thaliana GN=PAF1 PE=1 SV=3 - [PSA1A_ARATH]	53.6	2	11	11	25	catalytic activity	proteasome; nucleus; cytoplasm; cytosol; membrane	metabolic process; cell organization and biogenesis; response to stimulus	Pf00227; Pf10584	834290	[GO:0000502]; GO:0043234; GO:0044424; GO:0032991; GO:0005622; GO:0044464; GO:0005575; GO:0005623 [GO:0004175]; GO:0070011; GO:0008233; GO:0016787; GO:0003824; GO:0003674 [GO:0004298]; GO:0004175; GO:0070003; GO:0070011; GO:0008233; GO:0016787; GO:0003824; GO:0003674 [GO:0005634]; GO:0043231; GO:0043227; GO:0043229; GO:0043226; GO:0044424; GO:0005575; GO:0005622; GO:0044464; GO:0005623 [GO:0005737…	7.27729e+08	3.83509e+08	0.789353	13	16.0694	1.29202	11	13.7227	1.42407	13	16.7172	1.00616	11	9.999	1.07881	13	25.3248	1.25602	11	26.1588	0.771166	13	23.5857	0.807321	11	33.7025	1.27318	13	18.9168	0.80594	11	16.9983	33.6273	50.36	10	14	31.3247
P22953	Probable mediator of RNA polymerase II transcription subunit 37e OS=Arabidopsis thaliana GN=MED37E PE=1 SV=3 - [MD37E_ARATH]	53.46	2	7	32	121	nucleotide binding; protein binding	nucleus; cytoplasm; membrane; Golgi; cytosol; ribosome; extracellular	cell organization and biogenesis; metabolic process; regulation of biological process; response to stimulus; defense response	Pf00012; Pf06723	831020	[GO:0000166]; GO:0036094; GO:1901265; GO:0005488; GO:0097159; GO:1901363; GO:0003674 [GO:0000902]; GO:0032989; GO:0009653; GO:0016043; GO:0048869; GO:0032502; GO:0048856; GO:0009987; GO:0071840; GO:0044763; GO:0044767; GO:0008150; GO:0044699 [GO:0002020]; GO:0019899; GO:0005515; GO:0005488; GO:0003674 [GO:0005515]; GO:0005488; GO:0003674 [GO:0005524]; GO:0032550; GO:0032559; GO:0035639; GO:000188…	1.30194e+10	8595718544	0.57592	14	26.9747	1.484	14	22.5957	1.16188	14	36.4659	1.46145	14	21.5795	0.882018	14	29.2807	1.80152	14	37.7095	0.513164	14	19.324	0.913848	14	20.224	1.17043	14	17.1988	0.734247	14	10.0296	202.001	51.31	30	71	128.377
P10896-2	Isoform Short of Ribulose bisphosphate carboxylase/oxygenase activase, chloroplastic OS=Arabidopsis thaliana GN=RCA - [RCA_ARATH]	53.36	2	1	23	302	nucleotide binding; enzyme regulator activity	nucleus; membrane; extracellular	metabolic process; regulation of biological process; response to stimulus; cell organization and biogenesis; transport; defense response	Pf00004; Pf06309	818558	[GO:0000165]; GO:0023014; GO:0035556; GO:0006468; GO:0007165; GO:0044710; GO:0044763; GO:0006464; GO:0016310; GO:0007154; GO:0044700; GO:0050794; GO:0051716; GO:0008152; GO:0044699; GO:0009987; GO:0036211; GO:0044267; GO:0006796; GO:0023052; GO:0050789; GO:0050896; GO:0008150; GO:0019538; GO:0043412; GO:0044260; GO:0006793; GO:0065007; GO:0043170; GO:0044238; GO:0044237; GO:0071704 [GO:0002831]; …	4.30464e+10	6.94492e+10	0.601694	2	30.3712				1.64086	2	5.85862				0.700869	2	7.32015				0.684664	2	9.49078				0.635757	2	18.7672				366.575	53.36	23	146	431.722
Q9LHG9	Nascent polypeptide-associated complex subunit alpha-like protein 1 OS=Arabidopsis thaliana GN=At3g12390 PE=1 SV=1 - [NACA1_ARATH]	53.2	1	4	7	23		nucleus; Golgi; cytosol; ribosome	transport; response to stimulus	Pf00627; Pf01849	820418	[GO:0005634]; GO:0043231; GO:0043227; GO:0043229; GO:0043226; GO:0044424; GO:0005575; GO:0005622; GO:0044464; GO:0005623 [GO:0005794]; GO:0012505; GO:0043231; GO:0044444; GO:0044464; GO:0043227; GO:0043229; GO:0005737; GO:0044424; GO:0005575; GO:0005623; GO:0043226; GO:0005622 [GO:0005829]; GO:0044444; GO:0005737; GO:0044424; GO:0005622; GO:0044464; GO:0005575; GO:0005623 [GO:0006606]; GO:0006886…	1.71998e+09	1.58733e+09	0.991685	6	17.8504	1.29273	7	2.39778	1.92653	6	44.1685	1.16473	7	28.3587	1.0156	6	14.7137	1.38701	7	10.6845	0.973825	6	26.7662	0.715959	7	12.378	1.00376	6	15.9373	0.691578	7	7.49004	30.3138	53.2	7	11	40.1167
O80837	Remorin OS=Arabidopsis thaliana GN=DBP PE=1 SV=1 - [REMO_ARATH]	53.16	1	10	11	48	DNA binding; protein binding	membrane		Pf03763; Pf03766	819190	[GO:0003677]; GO:0003676; GO:0097159; GO:1901363; GO:0005488; GO:0003674 [GO:0005515]; GO:0005488; GO:0003674 [GO:0005886]; GO:0016020; GO:0044464; GO:0071944; GO:0005575; GO:0005623 [GO:0008150]	5.0385e+09	5.25613e+09	0.647595	17	12.6575	1.34354	27	12.2221	1.05957	17	10.8515	0.775606	27	34.3974	0.560206	17	36.4136	0.930514	27	24.8986	0.770822	17	18.724	0.786772	27	20.6029	0.703721	17	34.6555	0.865338	27	26.7495	46.9328	47.37	9	19	63.0737
P09468	ATP synthase epsilon chain, chloroplastic OS=Arabidopsis thaliana GN=atpE PE=1 SV=2 - [ATPE_ARATH]	53.03	1	5	5	54	nucleotide binding; catalytic activity; transporter activity	membrane	metabolic process; transport	Pf00401; Pf02823	844758	[GO:0005524]; GO:0032550; GO:0032559; GO:0035639; GO:0001883; GO:0032549; GO:0030554; GO:0032555; GO:0043168; GO:1901265; GO:0001882; GO:0017076; GO:0032553; GO:0043167; GO:0097159; GO:1901363; GO:0036094; GO:0097367; GO:0000166; GO:0005488; GO:0003674 [GO:0006754]; GO:0009152; GO:0009168; GO:0009206; GO:0046034; GO:0046129; GO:0006164; GO:0009150; GO:0009260; GO:0009127; GO:0009156; GO:0009167; …	1.03167e+10	17714586134	0.694111	17	23.5049	1.08534	26	5.39722	2.01672	17	36.2233	1.02309	26	9.46904	0.701292	17	25.6713	1.39593	26	20.1585	1.00069	17	19.0071	0.654204	26	15.988	0.712884	17	29.6563	0.729318	26	10.3087	56.1706	53.03	5	20	91.6013
Q56ZI2	Patellin-2 OS=Arabidopsis thaliana GN=PATL2 PE=1 SV=2 - [PATL2_ARATH]	53	1	31	33	97	protein binding; transporter activity	cytoplasm; Golgi; cytosol; membrane	transport; cell division	Pf00650; Pf03765; Pf13716	838859	[GO:0002020]; GO:0019899; GO:0005515; GO:0005488; GO:0003674 [GO:0005215]; GO:0003674 [GO:0005622]; GO:0044464; GO:0005575; GO:0005623 [GO:0005737]; GO:0044424; GO:0005622; GO:0044464; GO:0005575; GO:0005623 [GO:0005794]; GO:0012505; GO:0043231; GO:0044444; GO:0044464; GO:0043227; GO:0043229; GO:0005737; GO:0044424; GO:0005575; GO:0005623; GO:0043226; GO:0005622 [GO:0005829]; GO:0044444; GO:00057…	2.21543e+09	1.5315e+09	0.820576	47	7.83609	1.42877	46	11.6872	2.29622	47	22.7836	1.03387	46	31.665	0.837113	47	20.4901	1.5389	46	32.1836	0.813794	47	12.6135	0.682064	46	19.4804	0.971661	47	12.2582	0.857011	46	22.3962	151.337	45.97	29	48	161.071
Q94K48	E-Z type HEAT repeat-containing protein OS=Arabidopsis thaliana GN=At3g62530 PE=2 SV=1 - [Q94K48_ARATH]	52.94	1	9	10	32	metal ion binding; catalytic activity	mitochondrion; Golgi		Pf01347; Pf13646	825427	[GO:0005488]; GO:0003674 [GO:0005730]; GO:0031981; GO:0043232; GO:0044428; GO:0070013; GO:0043228; GO:0043229; GO:0005634; GO:0044446; GO:0043233; GO:0043226; GO:0044424; GO:0043231; GO:0044422; GO:0031974; GO:0005575; GO:0005622; GO:0044464; GO:0043227; GO:0005623 [GO:0005739]; GO:0043231; GO:0044444; GO:0043227; GO:0043229; GO:0005737; GO:0044424; GO:0043226; GO:0005622; GO:0044464; GO:0005575;…	1.95732e+09	8.49499e+08	1.28036	16	22.3719	1.2996	11	19.154	1.07542	16	12.8029	0.670058	11	25.3154	1.34375	16	29.5643	0.905663	11	7.89001	0.735257	16	22.1255	0.591871	11	14.1959	2.01878	16	27.6361	0.562847	11	7.20732	52.875	48.87	9	19	31.3474
P46077	14-3-3-like protein GF14 phi OS=Arabidopsis thaliana GN=GRF4 PE=1 SV=2 - [14334_ARATH]	52.81	2	5	12	35	protein binding	nucleus; cytoplasm; Golgi; cytosol; membrane	regulation of biological process; response to stimulus	Pf00244	840403	[GO:0005515]; GO:0005488; GO:0003674 [GO:0005634]; GO:0043231; GO:0043227; GO:0043229; GO:0043226; GO:0044424; GO:0005575; GO:0005622; GO:0044464; GO:0005623 [GO:0005635]; GO:0012505; GO:0031967; GO:0044428; GO:0044464; GO:0031975; GO:0043227; GO:0044446; GO:0005634; GO:0005575; GO:0005623; GO:0043226; GO:0043229; GO:0044422; GO:0044424; GO:0043231; GO:0005622 [GO:0005737]; GO:0044424; GO:0005622…	1.9233e+09	1.48651e+09	1.07194	6	6.87165	1.27773	4	8.73902	1.4129	6	15.2664	0.880422	4	18.554	1.15635	6	16.5552	1.09506	4	9.08854	0.876515	6	15.4586	0.777349	4	17.4394	1.60299	6	11.6784	0.749796	4	21.9305	48.5533	46.82	10	19	44.8981
Q8VZ50	Probable calcium-binding protein CML14 OS=Arabidopsis thaliana GN=CML14 PE=2 SV=1 - [CML14_ARATH]	52.7	1	2	7	17	metal ion binding	nucleus; cytosol; membrane	response to stimulus	Pf00036; Pf13405; Pf13499	842581	[GO:0005509]; GO:0046872; GO:0043169; GO:0043167; GO:0005488; GO:0003674 [GO:0005634]; GO:0043231; GO:0043227; GO:0043229; GO:0043226; GO:0044424; GO:0005575; GO:0005622; GO:0044464; GO:0005623 [GO:0005829]; GO:0044444; GO:0005737; GO:0044424; GO:0005622; GO:0044464; GO:0005575; GO:0005623 [GO:0005886]; GO:0016020; GO:0044464; GO:0071944; GO:0005575; GO:0005623 [GO:0009409]; GO:0006950; GO:000926…	5.97154e+08	1.16019e+09	1.39019	2	36.9002	0.827528	3	6.29734	1.5383	2	31.6833	0.367577	3	98.7823	1.32172	2	9.13029	0.595079	3	37.5979	0.841391	2	17.0666	0.375624	3	17.9445	1.27515	2	9.14352	0.313225	3	22.1968	13.1354	30.41	4	6	26.8326
Q42262	40S ribosomal protein S3a-2 OS=Arabidopsis thaliana GN=RPS3AB PE=2 SV=3 - [RS3A2_ARATH]	52.67	1	6	12	39	structural molecule activity	cytoplasm; Golgi; cytosol; ribosome; membrane	metabolic process	Pf01015	829619	[GO:0001510]; GO:0009451; GO:0043414; GO:0016070; GO:0043412; GO:0032259; GO:0044260; GO:0090304; GO:0043170; GO:0008152; GO:0044237; GO:0006139; GO:0071704; GO:0008150; GO:0009987; GO:0006725; GO:0034641; GO:0044238; GO:0046483; GO:1901360; GO:0006807 [GO:0002181]; GO:0006412; GO:0010467; GO:0034645; GO:0044267; GO:0043170; GO:0009059; GO:0044249; GO:0044260; GO:0019538; GO:0071704; GO:1901576; …	3311136744	3.58155e+09	0.61312	9	27.5911	1.32676	17	12.3834	0.938009	9	42.3127	1.081	17	12.5618	0.738971	9	20.6452	1.26714	17	10.5899	0.663979	9	6.9469	1.11924	17	16.6113	1.08694	9	9.2057	0.959287	17	18.8833	45.2306	46.56	10	15	60.3903
Q38900	Peptidyl-prolyl cis-trans isomerase CYP19-1 OS=Arabidopsis thaliana GN=CYP19-1 PE=1 SV=1 - [CP19A_ARATH]	52.6	2	7	9	26	catalytic activity	cytoplasm; Golgi; cytosol; membrane	metabolic process; regulation of biological process; response to stimulus	Pf00160	816161	[GO:0000413]; GO:0018208; GO:0018193; GO:0006464; GO:0036211; GO:0044267; GO:0019538; GO:0043412; GO:0044260; GO:0043170; GO:0044238; GO:0044237; GO:0071704; GO:0008152; GO:0009987; GO:0008150 [GO:0003755]; GO:0016859; GO:0016853; GO:0003824; GO:0003674 [GO:0005737]; GO:0044424; GO:0005622; GO:0044464; GO:0005575; GO:0005623 [GO:0005794]; GO:0012505; GO:0043231; GO:0044444; GO:0044464; GO:0043227…	6.55284e+09	8.49601e+08	1.49857	11	28.3552	1.11537	8	16.0275	0.749815	11	33.7341	0.72242	8	62.471	1.50484	11	68.9977	0.788974	8	59.5784	0.508019	11	46.5302	0.622647	8	26.0894	2.81333	11	86.3526	0.618207	8	40.0961	36.7502	40.46	7	15	16.7217
P60040	60S ribosomal protein L7-2 OS=Arabidopsis thaliana GN=RPL7B PE=2 SV=1 - [RL72_ARATH]	52.48	2	8	14	40	structural molecule activity; RNA binding	cytoplasm; vacuole; membrane; Golgi; cytosol; ribosome	metabolic process	Pf00327; Pf08079	814652	[GO:0000463]; GO:0000470; GO:0006364; GO:0042273; GO:0016072; GO:0034470; GO:0042254; GO:0022613; GO:0034660; GO:0006396; GO:0044085; GO:0016070; GO:0010467; GO:0071840; GO:0044260; GO:0090304; GO:0043170; GO:0008150; GO:0044237; GO:0006139; GO:0071704; GO:0008152; GO:0009987; GO:0006725; GO:0034641; GO:0044238; GO:0046483; GO:1901360; GO:0006807 [GO:0002181]; GO:0006412; GO:0010467; GO:0034645; …	3.86293e+09	1.18517e+09	0.463565	9	29.0275	1.34183	12	7.48465	0.66087	9	66.3799	1.16999	12	4.59848	0.609595	9	25.3978	1.3836	12	8.98844	0.599611	9	37.3135	1.17112	12	13.6872	0.954589	9	8.89504	1.14838	12	20.9288	51.7984	46.28	13	21	50.1034
Q9SKX4	50S ribosomal protein L3-1, chloroplastic OS=Arabidopsis thaliana GN=RPL3A PE=2 SV=1 - [RK3A_ARATH]	52.4	1	13	13	38	RNA binding; structural molecule activity	mitochondrion; ribosome; membrane	metabolic process; cell organization and biogenesis; transport	Pf00297	818905	[GO:0003723]; GO:0003676; GO:0097159; GO:1901363; GO:0005488; GO:0003674 [GO:0003735]; GO:0005198; GO:0003674 [GO:0005622]; GO:0044464; GO:0005575; GO:0005623 [GO:0005623]; GO:0005575 [GO:0005739]; GO:0043231; GO:0044444; GO:0043227; GO:0043229; GO:0005737; GO:0044424; GO:0043226; GO:0005622; GO:0044464; GO:0005575; GO:0005623 [GO:0005840]; GO:0030529; GO:0043232; GO:0044444; GO:0032991; GO:00444…	1.5394e+09	4.93316e+09	0.553156	15	16.6484	1.23463	23	4.0941	1.15313	15	10.3866	1.27355	23	21.3107	0.543442	15	17.4409	1.49972	23	13.846	1.01574	15	7.25327	1.16046	23	23.4438	0.766051	15	19.8892	1.5129	23	26.5097	38.202	34.32	9	15	64.3066
P46422	Glutathione S-transferase F2 OS=Arabidopsis thaliana GN=GSTF2 PE=1 SV=3 - [GSTF2_ARATH]	52.36	2	8	10	44	catalytic activity; antioxidant activity; protein binding	cytoplasm; vacuole; endoplasmic reticulum; cytosol; membrane; extracellular	response to stimulus; defense response; metabolic process; regulation of biological process	Pf00043; Pf02798; Pf13409; Pf13410; Pf13417	827931	[GO:0004364]; GO:0016765; GO:0016740; GO:0003824; GO:0003674 [GO:0004601]; GO:0016209; GO:0016684; GO:0003674; GO:0016491; GO:0003824 [GO:0005515]; GO:0005488; GO:0003674 [GO:0005737]; GO:0044424; GO:0005622; GO:0044464; GO:0005575; GO:0005623 [GO:0005773]; GO:0043231; GO:0044444; GO:0043227; GO:0043229; GO:0005737; GO:0044424; GO:0043226; GO:0005622; GO:0044464; GO:0005575; GO:0005623 [GO:000578…	4.55169e+09	4.92736e+09	2.3899	14	33.0363	1.36944	22	14.3597	1.57313	14	18.5384	0.761514	22	15.7059	0.795885	14	17.6417	1.65162	22	16.0253	1.02093	14	5.54928	0.585583	22	23.9007	1.17083	14	9.81947	0.813272	22	12.2598	58.647	43.4	8	18	69.2361
Q9LF98	Fructose-bisphosphate aldolase OS=Arabidopsis thaliana GN=F8J2_100 PE=1 SV=1 - [Q9LF98_ARATH]	52.23	3	10	16	55	catalytic activity; metal ion binding	cytoplasm; mitochondrion; membrane; Golgi; cytosol; extracellular	metabolic process; transport; response to stimulus; cell organization and biogenesis	Pf00274	824459	[GO:0003824]; GO:0003674 [GO:0004332]; GO:0016832; GO:0016830; GO:0016829; GO:0003824; GO:0003674 [GO:0005507]; GO:0046914; GO:0046872; GO:0043169; GO:0043167; GO:0005488; GO:0003674 [GO:0005618]; GO:0030312; GO:0044464; GO:0071944; GO:0005575; GO:0005623 [GO:0005730]; GO:0031981; GO:0043232; GO:0044428; GO:0070013; GO:0043228; GO:0043229; GO:0005634; GO:0044446; GO:0043233; GO:0043226; GO:004442…	4.61558e+09	2458487777	0.897295	18	22.1479	1.72754	13	23.7073	0.772123	18	37.7348	0.671862	13	19.291	1.32525	18	13.411	0.906815	13	35.5329	0.441906	18	28.2456	0.789382	13	19.8813	2.1387	18	25.5396	0.614784	13	34.2319	102.867	48.6	14	30	74.0391
P27521	Chlorophyll a-b binding protein 4, chloroplastic OS=Arabidopsis thaliana GN=LHCA4 PE=1 SV=1 - [CA4_ARATH]	52.19	1	11	11	137	metal ion binding	membrane	metabolic process; cellular homeostasis; transport; response to stimulus	Pf00504	823901	[GO:0005623]; GO:0005575 [GO:0009507]; GO:0009536; GO:0043231; GO:0044444; GO:0043227; GO:0043229; GO:0005737; GO:0044424; GO:0043226; GO:0005622; GO:0044464; GO:0005575; GO:0005623 [GO:0009522]; GO:0009521; GO:0034357; GO:0044436; GO:0098796; GO:0009579; GO:0016020; GO:0044424; GO:0043234; GO:0044425; GO:0005575; GO:0005622; GO:0044464; GO:0032991; GO:0005623 [GO:0009523]; GO:0009521; GO:0034357…	1.98798e+10	3.41851e+10	0.991207	61	26.6451	1.06316	74	11.9724	2.1457	61	21.7416	1.04696	74	17.9473	0.700869	60	31.8536	1.07814	74	23.6665	1.36133	61	27.4159	0.776435	74	13.687	0.834105	61	17.6716	0.81441	74	15.349	150.771	33.47	7	62	182.573
Q9FNP8	40S ribosomal protein S19-3 OS=Arabidopsis thaliana GN=RPS19C PE=2 SV=1 - [RS193_ARATH]	51.75	1	4	7	22	structural molecule activity; RNA binding	nucleus; vacuole; cytosol; ribosome	cell organization and biogenesis; metabolic process	Pf01090	836238	[GO:0000028]; GO:0022618; GO:0042255; GO:0042274; GO:0022613; GO:0034622; GO:0071826; GO:0042254; GO:0070925; GO:0044085; GO:0065003; GO:0043933; GO:0006996; GO:0022607; GO:0071840; GO:0016043; GO:0008150; GO:0009987 [GO:0003735]; GO:0005198; GO:0003674 [GO:0005622]; GO:0044464; GO:0005575; GO:0005623 [GO:0005634]; GO:0043231; GO:0043227; GO:0043229; GO:0043226; GO:0044424; GO:0005575; GO:0005622…	2.7907e+09	2.59006e+09	0.734034	8	36.5444	1.15224	5	7.47678	1.15994	8	15.7668	1.11852	5	12.0732	0.738629	8	16.2133	1.28831	5	5.21496	0.994927	8	11.2071	0.966625	5	15.0135	0.92231	8	15.8467	1.17059	5	4.46391	30.3264	51.75	7	15	16.1849
Q42403	Thioredoxin H3 OS=Arabidopsis thaliana GN=TRX3 PE=1 SV=1 - [TRXH3_ARATH]	51.69	1	6	6	25	catalytic activity	cytoplasm; mitochondrion; vacuole; Golgi; cytosol; membrane	metabolic process; transport; response to stimulus; regulation of biological process; cellular homeostasis; defense response; cell organization and biogenesis	Pf00085; Pf08534; Pf13098; Pf13899; Pf13905	834313	[GO:0005618]; GO:0030312; GO:0044464; GO:0071944; GO:0005575; GO:0005623 [GO:0005737]; GO:0044424; GO:0005622; GO:0044464; GO:0005575; GO:0005623 [GO:0005739]; GO:0043231; GO:0044444; GO:0043227; GO:0043229; GO:0005737; GO:0044424; GO:0043226; GO:0005622; GO:0044464; GO:0005575; GO:0005623 [GO:0005773]; GO:0043231; GO:0044444; GO:0043227; GO:0043229; GO:0005737; GO:0044424; GO:0043226; GO:0005622…	8.62214e+08	1.44995e+09	1.55134	12	18.233	1.41954	13	28.0444	1.27914	12	10.4348	0.827969	13	18.8	1.09257	12	23.3999	1.08862	13	9.04143	0.914997	12	11.7421	0.933474	13	12.6957	1.52373	12	22.9608	0.7223	13	14.2321	32.1463	51.69	6	12	31.2946
P39207	Nucleoside diphosphate kinase 1 OS=Arabidopsis thaliana GN=NDK1 PE=1 SV=1 - [NDK1_ARATH]	51.68	2	7	7	26	nucleotide binding; catalytic activity; protein binding; metal ion binding		metabolic process; response to stimulus	Pf00334		[GO:0000166]; GO:0036094; GO:1901265; GO:0005488; GO:0097159; GO:1901363; GO:0003674 [GO:0004550]; GO:0016776; GO:0019205; GO:0016772; GO:0016301; GO:0016740; GO:0003824; GO:0003674 [GO:0005515]; GO:0005488; GO:0003674 [GO:0005524]; GO:0032550; GO:0032559; GO:0035639; GO:0001883; GO:0032549; GO:0030554; GO:0032555; GO:0043168; GO:1901265; GO:0001882; GO:0017076; GO:0032553; GO:0043167; GO:0097159…	8.48873e+08	1.2938e+09	1.42094	14	21.3421	1.19201	9	62.3424	1.13612	14	22.2308	0.59243	9	46.1527	1.47158	14	32.5706	0.74268	9	33.3122	0.706085	14	42.268	0.460253	9	56.7493	2.05069	14	28.0221	0.388537	9	37.0066	45.0742	45.64	6	17	19.3468
Q9AST9	At1g73110/F3N23_39 OS=Arabidopsis thaliana GN=At1g73110 PE=2 SV=1 - [Q9AST9_ARATH]	51.39	1	18	18	48	nucleotide binding; catalytic activity	membrane	cell organization and biogenesis; metabolic process	Pf00004	843642	[GO:0005524]; GO:0032550; GO:0032559; GO:0035639; GO:0001883; GO:0032549; GO:0030554; GO:0032555; GO:0043168; GO:1901265; GO:0001882; GO:0017076; GO:0032553; GO:0043167; GO:0097159; GO:1901363; GO:0036094; GO:0097367; GO:0000166; GO:0005488; GO:0003674 [GO:0009507]; GO:0009536; GO:0043231; GO:0044444; GO:0043227; GO:0043229; GO:0005737; GO:0044424; GO:0043226; GO:0005622; GO:0044464; GO:0005575; …	1.33317e+09	1.38806e+09	0.75459	22	23.2465	1.30316	24	22.519	2.36656	22	20.6293	1.334	24	19.4028	0.897474	22	22.4303	2.11319	24	25.5492	1.17879	22	19.2304	1.06167	24	23.0194	0.952438	22	21.9795	1.09305	24	17.2112	67.5623	45.83	16	23	71.9175
Q9MAQ0	Probable granule-bound starch synthase 1, chloroplastic/amyloplastic OS=Arabidopsis thaliana GN=WAXY PE=2 SV=1 - [SSG1_ARATH]	51.31	1	24	24	128	catalytic activity; protein binding		response to stimulus; metabolic process	Pf00534; Pf08323	840184	[GO:0000009]; GO:0000030; GO:0016758; GO:0016757; GO:0016740; GO:0003824; GO:0003674 [GO:0000026]; GO:0000030; GO:0016758; GO:0016757; GO:0016740; GO:0003824; GO:0003674 [GO:0000030]; GO:0016758; GO:0016757; GO:0016740; GO:0003824; GO:0003674 [GO:0000033]; GO:0000030; GO:0016758; GO:0016757; GO:0016740; GO:0003824; GO:0003674 [GO:0001666]; GO:0006950; GO:0036293; GO:0050896; GO:0070482; GO:000815…	1.02829e+10	8575354150	1.09673	46	26.0388	0.998015	74	9.40805	1.79309	46	19.3575	0.712857	74	26.5206	0.685846	46	14.8082	0.952369	74	21.307	0.761944	46	14.4403	0.389401	74	54.1699	1.0343	46	11.3233	0.622921	74	16.4366	147.035	43.61	20	50	225.558
Q9SLF7	60S acidic ribosomal protein P2-2 OS=Arabidopsis thaliana GN=RPP2B PE=1 SV=1 - [RLA22_ARATH]	51.3	2	3	5	35	structural molecule activity	nucleus; Golgi; cytosol; ribosome; membrane	metabolic process; response to stimulus	Pf00428	817317	[GO:0001510]; GO:0009451; GO:0043414; GO:0016070; GO:0043412; GO:0032259; GO:0044260; GO:0090304; GO:0043170; GO:0008152; GO:0044237; GO:0006139; GO:0071704; GO:0008150; GO:0009987; GO:0006725; GO:0034641; GO:0044238; GO:0046483; GO:1901360; GO:0006807 [GO:0003735]; GO:0005198; GO:0003674 [GO:0005622]; GO:0044464; GO:0005575; GO:0005623 [GO:0005634]; GO:0043231; GO:0043227; GO:0043229; GO:0043226…	7.07552e+09	4.9035e+09	0.786944	3	12.7163	1.58019	7	6.51294	2.26667	3	15.9097	1.15505	7	17.8204	0.737313	3	60.8383	1.95951	7	7.67122	0.817366	3	16.5347	0.57511	7	7.06997	0.885449	3	47.7623	0.739139	7	21.196	37.0838	39.13	3	13	47.6713
Q38842	AT0ZI1 protein OS=Arabidopsis thaliana GN=ATOZI1 PE=4 SV=1 - [Q38842_ARATH]	51.25	1	4	4	16		mitochondrion; membrane	response to stimulus; metabolic process	Pf06592	826213	[GO:0000302]; GO:0006979; GO:1901700; GO:0006950; GO:0042221; GO:0050896; GO:0008150 [GO:0003674] [GO:0005739]; GO:0043231; GO:0044444; GO:0043227; GO:0043229; GO:0005737; GO:0044424; GO:0043226; GO:0005622; GO:0044464; GO:0005575; GO:0005623 [GO:0005777]; GO:0042579; GO:0043231; GO:0044444; GO:0043227; GO:0043229; GO:0005737; GO:0044424; GO:0043226; GO:0005622; GO:0044464; GO:0005575; GO:0005623…	9.09385e+08	7.75586e+08	0.868578	8	22.1157	1.23323	8	6.77482	1.98952	8	32.7241	0.891747	8	11.43	0.974609	8	10.9652	1.37616	8	6.40225	0.983979	8	25.6722	0.699223	8	18.7828	1.02306	8	14.5892	0.797617	8	8.81277	26.9417	51.25	4	8	25.9942
Q9M328	AT3G53990 protein OS=Arabidopsis thaliana GN=F5K20_290 PE=2 SV=1 - [Q9M328_ARATH]	51.25	2	8	8	22	catalytic activity	cytoplasm; membrane	response to stimulus; metabolic process	Pf00582	824566	[GO:0003674] [GO:0005737]; GO:0044424; GO:0005622; GO:0044464; GO:0005575; GO:0005623 [GO:0005886]; GO:0016020; GO:0044464; GO:0071944; GO:0005575; GO:0005623 [GO:0006950]; GO:0050896; GO:0008150 [GO:0008152]; GO:0008150 [GO:0009409]; GO:0006950; GO:0009266; GO:0050896; GO:0009628; GO:0008150 [GO:0009506]; GO:0005911; GO:0055044; GO:0030054; GO:0005575 [GO:0016787]; GO:0003824; GO:0003674	1.01159e+09	7.3637e+08	0.797867	10	6.29996	1.24768	11	16.0004	1.66568	10	17.287	0.801814	11	13.24	0.896211	10	16.6489	1.11215	11	4.46628	0.712696	10	14.0815	0.678419	11	11.6225	1.22032	10	21.7235	0.610879	11	16.6291	29.7175	50	7	11	21.1013
Q9FJA6	40S ribosomal protein S3-3 OS=Arabidopsis thaliana GN=RPS3C PE=1 SV=1 - [RS33_ARATH]	51.21	1	4	15	57	DNA binding; RNA binding; structural molecule activity; catalytic activity	cytoplasm; Golgi; cytosol; ribosome; membrane	metabolic process; response to stimulus	Pf00189; Pf07650	833518	[GO:0001510]; GO:0009451; GO:0043414; GO:0016070; GO:0043412; GO:0032259; GO:0044260; GO:0090304; GO:0043170; GO:0008152; GO:0044237; GO:0006139; GO:0071704; GO:0008150; GO:0009987; GO:0006725; GO:0034641; GO:0044238; GO:0046483; GO:1901360; GO:0006807 [GO:0002181]; GO:0006412; GO:0010467; GO:0034645; GO:0044267; GO:0043170; GO:0009059; GO:0044249; GO:0044260; GO:0019538; GO:0071704; GO:1901576; …	4.44781e+09	1.97943e+09	0.722995	5	5.07725	1.46467	5	8.49507	0.995658	5	3.34071	1.01864	5	9.17333	0.874769	5	26.5647	1.23555	5	6.72954	0.629749	5	14.9987	0.841494	5	15.3698	1.38286	5	17.2819	0.880686	5	3.18145	74.5853	41.53	11	30	76.1165
F4J3P1	60S ribosomal protein L23 OS=Arabidopsis thaliana GN=emb2171 PE=2 SV=1 - [F4J3P1_ARATH]	51.2	2	5	5	8	structural molecule activity	ribosome	metabolic process	Pf00238	819595	[GO:0003735]; GO:0005198; GO:0003674 [GO:0005840]; GO:0030529; GO:0043232; GO:0044444; GO:0032991; GO:0044424; GO:0043228; GO:0043229; GO:0005737; GO:0005575; GO:0005622; GO:0044464; GO:0043226; GO:0005623 [GO:0006412]; GO:0010467; GO:0034645; GO:0044267; GO:0043170; GO:0009059; GO:0044249; GO:0044260; GO:0019538; GO:0071704; GO:1901576; GO:0009058; GO:0044237; GO:0044238; GO:0008152; GO:0009987;…	9.94288e+08	1.69764e+09	0.332253	3	21.3645	1.14516	5	4.04871	0.696857	3	27.1301	1.19166	5	12.8727	0.459482	3	22.2374	1.49913	5	10.3491	0.523942	3	7.64449	1.19671	5	10.4671	0.847685	3	3.77928	0.925002	5	24.5932	6.09749	27.2	3	3	13.625
F4IP48	Cold-regulated protein 15a OS=Arabidopsis thaliana GN=COR15A PE=2 SV=1 - [F4IP48_ARATH]	51.18	3	6	8	17			metabolic process; regulation of biological process; response to stimulus; cell organization and biogenesis; transport		818854	[GO:0000165]; GO:0023014; GO:0035556; GO:0006468; GO:0007165; GO:0044710; GO:0044763; GO:0006464; GO:0016310; GO:0007154; GO:0044700; GO:0050794; GO:0051716; GO:0008152; GO:0044699; GO:0009987; GO:0036211; GO:0044267; GO:0006796; GO:0023052; GO:0050789; GO:0050896; GO:0008150; GO:0019538; GO:0043412; GO:0044260; GO:0006793; GO:0065007; GO:0043170; GO:0044238; GO:0044237; GO:0071704 [GO:0003674] […	7.86066e+08	3.02767e+09	0.928069	5	33.4011	1.51308	7	5.54551	1.2851	5	13.5333	1.26161	7	6.226	0.840858	5	20.8125	1.61401	7	7.40324	1.1193	5	65.7596	1.4886	7	21.434	0.857379	5	20.2215	1.08731	7	4.60254	13.3557	38.58	6	6	28.5013
Q9LS94	Ras-related protein RABG3f OS=Arabidopsis thaliana GN=RABG3F PE=2 SV=1 - [RAG3F_ARATH]	50.97	1	3	9	31	nucleotide binding; catalytic activity	nucleus; cytoplasm; vacuole; endosome; membrane; Golgi	metabolic process; transport; cell organization and biogenesis; regulation of biological process; response to stimulus; cell growth	Pf00025; Pf00071; Pf01926; Pf04670; Pf08477	821415	[GO:0000166]; GO:0036094; GO:1901265; GO:0005488; GO:0097159; GO:1901363; GO:0003674 [GO:0003924]; GO:0017111; GO:0016462; GO:0016818; GO:0016817; GO:0016787; GO:0003824; GO:0003674 [GO:0005525]; GO:0032550; GO:0032561; GO:0035639; GO:0001883; GO:0032549; GO:0019001; GO:0032555; GO:0043168; GO:1901265; GO:0001882; GO:0017076; GO:0032553; GO:0043167; GO:0097159; GO:1901363; GO:0036094; GO:0097367;…	2119400988	6.43707e+08	0.801092	1		1.29871	7	7.14375	1.44686	1		0.924347	7	9.0446	0.766398	1		1.13353	7	22.6345	0.836843	1		0.764237	7	14.7623	1.00536	1		0.746104	7	13.4169	40.9429	39.32	7	13	55.5513
Q96300	14-3-3-like protein GF14 nu OS=Arabidopsis thaliana GN=GRF7 PE=1 SV=1 - [14337_ARATH]	50.94	1	4	12	31	protein binding	cytoplasm; Golgi; cytosol; membrane	metabolic process; transport	Pf00244	821060	[GO:0005635]; GO:0012505; GO:0031967; GO:0044428; GO:0044464; GO:0031975; GO:0043227; GO:0044446; GO:0005634; GO:0005575; GO:0005623; GO:0043226; GO:0043229; GO:0044422; GO:0044424; GO:0043231; GO:0005622 [GO:0005737]; GO:0044424; GO:0005622; GO:0044464; GO:0005575; GO:0005623 [GO:0005794]; GO:0012505; GO:0043231; GO:0044444; GO:0044464; GO:0043227; GO:0043229; GO:0005737; GO:0044424; GO:0005575;…	1.68316e+09	1.08437e+09	1.24826	3	5.61096	1.33777	2	17.4947	1.00334	3	9.77502	0.841247	2	36.1218	1.24797	3	61.8729	1.15738	2	19.2741	0.681618	3	26.1218	0.67628	2	22.2085	1.38715	3	60.6171	0.632123	2	37.3072	40.8378	44.15	10	17	35.0816
Q9SMW7	BTF3b-like factor OS=Arabidopsis thaliana GN=btf3 PE=1 SV=1 - [Q9SMW7_ARATH]	50.91	1	3	4	15	protein binding	nucleus	metabolic process; regulation of biological process; response to stimulus	Pf01849	838367	[GO:0003700]; GO:0001071; GO:0003674 [GO:0005515]; GO:0005488; GO:0003674 [GO:0005634]; GO:0043231; GO:0043227; GO:0043229; GO:0043226; GO:0044424; GO:0005575; GO:0005622; GO:0044464; GO:0005623 [GO:0006351]; GO:0010467; GO:0034645; GO:0097659; GO:0043170; GO:0009059; GO:0044249; GO:0044260; GO:0032774; GO:0071704; GO:1901576; GO:0009058; GO:0044237; GO:0016070; GO:0034654; GO:0008152; GO:0009987…	4.29161e+08	5.16362e+08	0.855361	4	7.70102	1.25373	4	4.50034	2.31438	4	11.138	1.05859	4	7.69523	0.880938	4	22.5322	1.55226	4	5.62568	1.15145	4	13.6576	0.987951	4	7.60805	1.19655	4	1.61061	0.786666	4	19.428	14.7309	38.18	3	8	19.4972
P46645	Aspartate aminotransferase, cytoplasmic isozyme 1 OS=Arabidopsis thaliana GN=ASP2 PE=1 SV=2 - [AAT2_ARATH]	50.86	3	13	18	37	catalytic activity; metal ion binding	cytoplasm; membrane; Golgi; cytosol	metabolic process	Pf00155	832075	[GO:0003824]; GO:0003674 [GO:0004069]; GO:0008483; GO:0016769; GO:0016740; GO:0003824; GO:0003674 [GO:0005507]; GO:0046914; GO:0046872; GO:0043169; GO:0043167; GO:0005488; GO:0003674 [GO:0005618]; GO:0030312; GO:0044464; GO:0071944; GO:0005575; GO:0005623 [GO:0005737]; GO:0044424; GO:0005622; GO:0044464; GO:0005575; GO:0005623 [GO:0005774]; GO:0044437; GO:0098588; GO:0098805; GO:0005773; GO:00444…	2.86576e+09	1.25169e+09	1.18313	13	19.3666	1.11664	16	17.1112	0.731121	13	21.0772	0.564291	16	55.1601	1.05955	13	39.2961	0.637963	16	51.8792	0.562349	13	18.1039	0.605599	16	18.1314	2.15617	13	28.0217	0.460624	16	62.1936	44.8872	32.35	12	18	50.9284
P49691	60S ribosomal protein L4-2 OS=Arabidopsis thaliana GN=RPL4D PE=2 SV=2 - [RL4B_ARATH]	50.86	2	6	17	46	structural molecule activity; RNA binding	cytoplasm; vacuole; membrane; cytosol; ribosome	metabolic process; cell organization and biogenesis; response to stimulus	Pf00573; Pf14374	831756	[GO:0001510]; GO:0009451; GO:0043414; GO:0016070; GO:0043412; GO:0032259; GO:0044260; GO:0090304; GO:0043170; GO:0008152; GO:0044237; GO:0006139; GO:0071704; GO:0008150; GO:0009987; GO:0006725; GO:0034641; GO:0044238; GO:0046483; GO:1901360; GO:0006807 [GO:0002181]; GO:0006412; GO:0010467; GO:0034645; GO:0044267; GO:0043170; GO:0009059; GO:0044249; GO:0044260; GO:0019538; GO:0071704; GO:1901576; …	6.77002e+09	3.54448e+09	0.384827	6	23.2664	1.18024	6	4.4168	0.709143	6	33.2257	1.15878	6	5.90723	0.496882	6	31.1984	1.37751	6	4.44698	0.626818	6	35.7771	1.28479	6	8.20173	0.988585	6	10.9254	1.04651	6	20.3646	66.4783	38.08	13	21	75.6812
Q9SSS9	F-type H+-transporting ATPase subunit delta OS=Arabidopsis thaliana GN=ATPD PE=1 SV=1 - [Q9SSS9_ARATH]	50.85	1	12	12	56	catalytic activity; transporter activity	membrane	metabolic process; regulation of biological process; response to stimulus; cell organization and biogenesis; transport; defense response	Pf00213	826551	[GO:0000165]; GO:0023014; GO:0035556; GO:0006468; GO:0007165; GO:0044710; GO:0044763; GO:0006464; GO:0016310; GO:0007154; GO:0044700; GO:0050794; GO:0051716; GO:0008152; GO:0044699; GO:0009987; GO:0036211; GO:0044267; GO:0006796; GO:0023052; GO:0050789; GO:0050896; GO:0008150; GO:0019538; GO:0043412; GO:0044260; GO:0006793; GO:0065007; GO:0043170; GO:0044238; GO:0044237; GO:0071704 [GO:0002831]; …	5.43861e+09	7.60171e+09	1.01535	27	20.8334	1.33586	29	13.7957	2.03665	27	32.5505	1.17701	29	12.4201	0.758371	27	13.303	1.85572	29	17.6306	1.03087	27	24.0917	0.678092	29	18.9522	0.869147	27	20.8398	0.825343	29	14.5134	72.1542	36.75	10	27	71.2554
F4IU89	Chaperone protein htpG family protein OS=Arabidopsis thaliana GN=CR88 PE=1 SV=1 - [F4IU89_ARATH]	50.84	2	29	31	100	nucleotide binding; protein binding	mitochondrion; membrane; cytosol	metabolic process; response to stimulus; cell organization and biogenesis; transport	Pf00183	814930	[GO:0005524]; GO:0032550; GO:0032559; GO:0035639; GO:0001883; GO:0032549; GO:0030554; GO:0032555; GO:0043168; GO:1901265; GO:0001882; GO:0017076; GO:0032553; GO:0043167; GO:0097159; GO:1901363; GO:0036094; GO:0097367; GO:0000166; GO:0005488; GO:0003674 [GO:0005622]; GO:0044464; GO:0005575; GO:0005623 [GO:0005623]; GO:0005575 [GO:0005739]; GO:0043231; GO:0044444; GO:0043227; GO:0043229; GO:0005737…	5147351982	3.19606e+09	0.560034	49	16.7038	1.37521	45	12.9477	1.16161	49	20.2232	1.24691	45	16.0722	0.677741	49	16.4833	1.58517	45	16.2685	0.612653	49	21.2448	1.15277	45	21.0074	0.936219	49	13.7147	0.810389	45	12.6498	145.264	49.68	30	53	132.964
Q9XFT3-2	Isoform 2 of Oxygen-evolving enhancer protein 3-1, chloroplastic OS=Arabidopsis thaliana GN=PSBQ1 - [PSBQ1_ARATH]	50.67	2	8	10	49	metal ion binding	membrane	metabolic process; response to stimulus; cell organization and biogenesis; regulation of biological process	Pf05757	827877	[GO:0005509]; GO:0046872; GO:0043169; GO:0043167; GO:0005488; GO:0003674 [GO:0006364]; GO:0016072; GO:0034470; GO:0042254; GO:0034660; GO:0006396; GO:0022613; GO:0016070; GO:0010467; GO:0044085; GO:0044260; GO:0090304; GO:0043170; GO:0071840; GO:0044237; GO:0006139; GO:0071704; GO:0008150; GO:0008152; GO:0009987; GO:0006725; GO:0034641; GO:0044238; GO:0046483; GO:1901360; GO:0006807 [GO:0009507];…	8.01719e+09	4.96951e+09	0.6752	17	16.6594	1.18557	26	12.4167	2.01191	17	21.7117	1.04033	26	17.7318	0.758999	17	15.121	1.43623	26	16.9888	1.23049	17	16.3306	0.705049	26	17.3264	0.723404	17	21.2464	0.828993	26	9.50504	56.5667	50.67	10	21	89.6455
Q8S8R9	At2g34585 OS=Arabidopsis thaliana GN=At2g34580 PE=1 SV=1 - [Q8S8R9_ARATH]	50.62	1	2	2	10		vacuole; membrane			818023	[GO:0003674] [GO:0005773]; GO:0043231; GO:0044444; GO:0043227; GO:0043229; GO:0005737; GO:0044424; GO:0043226; GO:0005622; GO:0044464; GO:0005575; GO:0005623 [GO:0005774]; GO:0044437; GO:0098588; GO:0098805; GO:0005773; GO:0044444; GO:0044446; GO:0031090; GO:0016020; GO:0043231; GO:0005737; GO:0044424; GO:0043229; GO:0044422; GO:0043227; GO:0005575; GO:0005622; GO:0044464; GO:0043226; GO:0005623 …	1.46483e+09	572927286	1.24206	5	18.4991	1.25643	4	7.04935	1.43145	5	6.76503	0.927563	4	7.17438	0.958791	5	2.24898	1.17848	4	15.5896	1.07306	5	26.0808	0.800812	4	6.05325	1.10807	5	9.34134	0.952447	4	4.03747	21.9085	50.62	2	6	14.3675
Q9SF40	60S ribosomal protein L4-1 OS=Arabidopsis thaliana GN=RPL4A PE=2 SV=1 - [RL4A_ARATH]	50.25	2	7	19	63	structural molecule activity; RNA binding	cytoplasm; vacuole; cytosol; ribosome; membrane	metabolic process; cell organization and biogenesis	Pf00573; Pf14374	820120	[GO:0001510]; GO:0009451; GO:0043414; GO:0016070; GO:0043412; GO:0032259; GO:0044260; GO:0090304; GO:0043170; GO:0008152; GO:0044237; GO:0006139; GO:0071704; GO:0008150; GO:0009987; GO:0006725; GO:0034641; GO:0044238; GO:0046483; GO:1901360; GO:0006807 [GO:0002181]; GO:0006412; GO:0010467; GO:0034645; GO:0044267; GO:0043170; GO:0009059; GO:0044249; GO:0044260; GO:0019538; GO:0071704; GO:1901576; …	6.77002e+09	3.47319e+09	0.489971	15	39.9745	1.22514	12	6.37691	0.70615	15	37.506	1.10912	12	12.1417	0.608119	15	21.4198	1.35251	12	11.878	0.65152	15	21.9319	1.41127	12	12.8958	1.19064	15	18.0118	1.10985	12	7.06694	94.1966	40.15	16	31	95.7214
P40283	Histone H2B.11 OS=Arabidopsis thaliana GN=At5g59910 PE=1 SV=5 - [H2B11_ARATH]	50	6	4	9	18	DNA binding; protein binding	chromosome; nucleus	cell organization and biogenesis; metabolic process	Pf00125	836113	[GO:0000786]; GO:0000785; GO:0032993; GO:0044427; GO:0044815; GO:0032991; GO:0005694; GO:0044446; GO:0043234; GO:0005575; GO:0043232; GO:0043229; GO:0044422; GO:0044424; GO:0043228; GO:0043226; GO:0005622; GO:0044464; GO:0005623 [GO:0003677]; GO:0003676; GO:0097159; GO:1901363; GO:0005488; GO:0003674 [GO:0005634]; GO:0043231; GO:0043227; GO:0043229; GO:0043226; GO:0044424; GO:0005575; GO:0005622;…	1.11555e+09	1.1985e+09	0.769523	4	7.50573	0.997181	2	4.13114	0.439907	4	55.2206	0.724993	2	22.4229	0.494614	4	34.5119	0.710998	2	22.1397	0.5437	4	19.4939	0.671756	2	8.20172	1.1971	4	5.53429	0.635358	2	10.3958	22.7798	34	5	10	20.0135
Q9LZD4	Ras-related protein RABE1d OS=Arabidopsis thaliana GN=RABE1D PE=1 SV=1 - [RAE1D_ARATH]	50	5	3	11	36	nucleotide binding; catalytic activity; protein binding	membrane; Golgi	transport; regulation of biological process; response to stimulus	Pf00025; Pf00071; Pf08477	831817	[GO:0000139]; GO:0044431; GO:0098588; GO:0005794; GO:0044444; GO:0044446; GO:0031090; GO:0012505; GO:0043231; GO:0005737; GO:0044424; GO:0043229; GO:0044422; GO:0016020; GO:0043227; GO:0044464; GO:0005622; GO:0043226; GO:0005575; GO:0005623 [GO:0000166]; GO:0036094; GO:1901265; GO:0005488; GO:0097159; GO:1901363; GO:0003674 [GO:0003924]; GO:0017111; GO:0016462; GO:0016818; GO:0016817; GO:0016787;…	1352301059	2682182402	0.607744	6	43.6935	1.31341	5	6.19039	1.34284	6	26.8332	0.685383	5	5.15835	0.583185	6	17.3773	1.05206	5	6.22105	0.674268	6	12.9162	0.610263	5	9.80966	0.799415	6	34.6783	0.713111	5	12.6664	49.3365	43.06	9	18	51.3648
P31265	Translationally-controlled tumor protein homolog OS=Arabidopsis thaliana GN=TCTP PE=2 SV=2 - [TCTP_ARATH]	50	1	7	7	11	protein binding	nucleus; cytoplasm; membrane; Golgi; cytosol; extracellular	regulation of biological process; cell organization and biogenesis; cell proliferation; response to stimulus; cell growth; defense response	Pf00838	820916	[GO:0001558]; GO:0016049; GO:0040008; GO:0051128; GO:0040007; GO:0044763; GO:0050789; GO:0016043; GO:0050794; GO:0008150; GO:0009987; GO:0044699; GO:0065007; GO:0071840 [GO:0005634]; GO:0043231; GO:0043227; GO:0043229; GO:0043226; GO:0044424; GO:0005575; GO:0005622; GO:0044464; GO:0005623 [GO:0005737]; GO:0044424; GO:0005622; GO:0044464; GO:0005575; GO:0005623 [GO:0005774]; GO:0044437; GO:0098588…	1.40891e+09	304352587	1.0753	10	28.9974	1.3113	1		1.323	10	30.2895	0.81169	1		1.34262	10	41.9305	1.14598	1		0.764946	10	30.9191	0.747005	1		2.00716	10	34.1173	0.689331	1		30.5064	50	7	10	3.00556
O80796	Membrane-associated protein VIPP1, chloroplastic OS=Arabidopsis thaliana GN=VIPP1 PE=1 SV=1 - [VIPP1_ARATH]	50	2	15	15	47		chromosome; membrane	cell organization and biogenesis	Pf04012	842833	[GO:0009295]; GO:0005575 [GO:0009507]; GO:0009536; GO:0043231; GO:0044444; GO:0043227; GO:0043229; GO:0005737; GO:0044424; GO:0043226; GO:0005622; GO:0044464; GO:0005575; GO:0005623 [GO:0009508]; GO:0000229; GO:0009536; GO:0042646; GO:0044435; GO:0005694; GO:0005737; GO:0044444; GO:0043231; GO:0009295; GO:0009532; GO:0043232; GO:0044446; GO:0044424; GO:0043227; GO:0043229; GO:0005575; GO:0043228;…	1.07447e+09	1.37053e+09	0.838773	23	25.8511	1.17021	23	8.83135	2.07721	23	33.5284	0.94348	23	14.6595	0.855947	23	20.5398	1.28757	23	17.5869	1.012	23	25.7275	0.768694	23	12.9041	0.809911	23	16.3228	0.767554	23	11.4515	65.9081	39.09	11	23	66.7968
F4INP2	Uncharacterized protein OS=Arabidopsis thaliana GN=At2g24020 PE=2 SV=1 - [F4INP2_ARATH]	50	2	5	7	37		membrane	metabolic process	Pf02575	816936	[GO:0008150] [GO:0009507]; GO:0009536; GO:0043231; GO:0044444; GO:0043227; GO:0043229; GO:0005737; GO:0044424; GO:0043226; GO:0005622; GO:0044464; GO:0005575; GO:0005623 [GO:0009535]; GO:0009534; GO:0044434; GO:0055035; GO:0009507; GO:0031976; GO:0044435; GO:0042651; GO:0009536; GO:0009579; GO:0031984; GO:0044444; GO:0044446; GO:0034357; GO:0043231; GO:0044424; GO:0043227; GO:0005737; GO:0043229;…	1.06414e+09	1.37322e+09	0.783362	15	22.127	1.21858	17	10.9189	2.15313	15	23.4171	1.12088	17	8.93629	0.898039	15	23.9388	1.27163	17	10.2933	1.12392	15	26.7655	1.06972	17	15.1817	0.852987	15	21.8992	0.761604	17	15.7727	38.9543	41.67	6	17	56.0746
P48349-2	Isoform 2 of 14-3-3-like protein GF14 lambda OS=Arabidopsis thaliana GN=GRF6 - [14336_ARATH]	49.82	3	4	11	30	protein binding	nucleus; cytoplasm; cytosol; membrane	metabolic process; response to stimulus; regulation of biological process; defense response	Pf00244	830909	[GO:0005515]; GO:0005488; GO:0003674 [GO:0005618]; GO:0030312; GO:0044464; GO:0071944; GO:0005575; GO:0005623 [GO:0005634]; GO:0043231; GO:0043227; GO:0043229; GO:0043226; GO:0044424; GO:0005575; GO:0005622; GO:0044464; GO:0005623 [GO:0005737]; GO:0044424; GO:0005622; GO:0044464; GO:0005575; GO:0005623 [GO:0005829]; GO:0044444; GO:0005737; GO:0044424; GO:0005622; GO:0044464; GO:0005575; GO:000562…	2.18862e+09	1.66297e+09	0.93327	4	23.3126	1.14889	3	2.3239	1.33722	4	22.5289	0.96929	3	5.93055	1.07871	4	14.3874	1.23206	3	0.217458	0.88107	4	13.1137	0.771083	3	1.30146	1.42031	4	18.4039	0.802188	3	8.42185	44.9971	41.76	9	18	30.392
Q9CAV0	40S ribosomal protein S3a-1 OS=Arabidopsis thaliana GN=RPS3AA PE=1 SV=3 - [RS3A1_ARATH]	49.62	1	5	11	46	structural molecule activity	cytoplasm; Golgi; cytosol; ribosome; membrane	metabolic process	Pf01015	819644	[GO:0001510]; GO:0009451; GO:0043414; GO:0016070; GO:0043412; GO:0032259; GO:0044260; GO:0090304; GO:0043170; GO:0008152; GO:0044237; GO:0006139; GO:0071704; GO:0008150; GO:0009987; GO:0006725; GO:0034641; GO:0044238; GO:0046483; GO:1901360; GO:0006807 [GO:0002181]; GO:0006412; GO:0010467; GO:0034645; GO:0044267; GO:0043170; GO:0009059; GO:0044249; GO:0044260; GO:0019538; GO:0071704; GO:1901576; …	2583966607	2.87378e+09	0.528395	14	31.7738	1.28217	15	8.45843	0.697159	14	34.3332	1.03148	15	11.0378	0.662056	14	35.6626	1.28306	15	10.941	0.596927	14	19.4153	1.06862	15	21.7119	1.18651	14	28.1038	0.927943	15	9.47855	52.0627	46.56	10	24	56.8152
Q9SJL8	S-adenosylmethionine synthase 3 OS=Arabidopsis thaliana GN=METK3 PE=1 SV=1 - [METK3_ARATH]	49.49	1	9	15	30	nucleotide binding; catalytic activity; metal ion binding; protein binding	cytoplasm; cytosol; membrane	metabolic process; transport; response to stimulus; cell organization and biogenesis	Pf00438; Pf02772; Pf02773	818260	[GO:0000166]; GO:0036094; GO:1901265; GO:0005488; GO:0097159; GO:1901363; GO:0003674 [GO:0004478]; GO:0016765; GO:0016740; GO:0003824; GO:0003674 [GO:0005507]; GO:0046914; GO:0046872; GO:0043169; GO:0043167; GO:0005488; GO:0003674 [GO:0005515]; GO:0005488; GO:0003674 [GO:0005524]; GO:0032550; GO:0032559; GO:0035639; GO:0001883; GO:0032549; GO:0030554; GO:0032555; GO:0043168; GO:1901265; GO:000188…	6.94147e+08	1.77154e+09	1.0333	9	18.3279	1.31971	7	8.92551	1.14503	9	16.523	0.890228	7	25.256	0.740897	9	19.3623	1.19688	7	16.2444	0.734721	9	20.5596	0.825355	7	18.2174	1.24823	9	11.905	0.885789	7	7.99637	48.5122	41.54	12	17	30.6714
O23654	V-type proton ATPase catalytic subunit A OS=Arabidopsis thaliana GN=VHA-A PE=1 SV=1 - [VATA_ARATH]	49.44	1	24	24	75	nucleotide binding; protein binding; catalytic activity; transporter activity	vacuole; mitochondrion; membrane; Golgi; cytosol; extracellular	cell organization and biogenesis; metabolic process; transport; response to stimulus; development; cell growth	Pf00006; Pf00306; Pf02874	844228	[GO:0000166]; GO:0036094; GO:1901265; GO:0005488; GO:0097159; GO:1901363; GO:0003674 [GO:0000325]; GO:0005773; GO:0043231; GO:0044444; GO:0043227; GO:0043229; GO:0005737; GO:0044424; GO:0043226; GO:0005622; GO:0044464; GO:0005575; GO:0005623 [GO:0000902]; GO:0032989; GO:0009653; GO:0016043; GO:0048869; GO:0032502; GO:0048856; GO:0009987; GO:0071840; GO:0044763; GO:0044767; GO:0008150; GO:0044699 …	2.99074e+09	1.98307e+09	0.78672	30	21.3307	1.35464	42	14.2559	1.10676	30	19.3267	1.17724	42	13.3122	0.830814	30	19.1004	1.42574	42	14.8769	0.589093	30	15.4289	0.891912	42	11.7362	1.30918	30	15.8604	0.845715	42	12.9988	91.6317	37.56	18	32	99.7501
P42737	Carbonic anhydrase 2, chloroplastic OS=Arabidopsis thaliana GN=CA2 PE=1 SV=2 - [CAH2_ARATH]	49.42	5	5	11	43	catalytic activity; metal ion binding	cytoplasm; cytosol; membrane; extracellular	metabolic process; regulation of biological process; response to stimulus; cell organization and biogenesis; transport; defense response	Pf00484	831326	[GO:0000165]; GO:0023014; GO:0035556; GO:0006468; GO:0007165; GO:0044710; GO:0044763; GO:0006464; GO:0016310; GO:0007154; GO:0044700; GO:0050794; GO:0051716; GO:0008152; GO:0044699; GO:0009987; GO:0036211; GO:0044267; GO:0006796; GO:0023052; GO:0050789; GO:0050896; GO:0008150; GO:0019538; GO:0043412; GO:0044260; GO:0006793; GO:0065007; GO:0043170; GO:0044238; GO:0044237; GO:0071704 [GO:0002831]; …	5.37333e+09	2.08053e+09	0.609936	6	6.76777	1.35786	5	11.0166	1.5529	6	19.6424	1.09756	5	0.8962	0.6691	6	18.2313	1.36461	5	2.71856	0.656449	6	16.8354	0.652665	5	15.316	0.630872	6	32.5789	0.711256	5	14.0601	75.2406	45.95	10	24	42.8179
Q2HIQ2	At1g01170 OS=Arabidopsis thaliana GN=At1g01170 PE=4 SV=1 - [Q2HIQ2_ARATH]	49.4	1	4	4	20		mitochondrion; membrane	response to stimulus	Pf06592	839263	[GO:0003674] [GO:0005739]; GO:0043231; GO:0044444; GO:0043227; GO:0043229; GO:0005737; GO:0044424; GO:0043226; GO:0005622; GO:0044464; GO:0005575; GO:0005623 [GO:0006950]; GO:0050896; GO:0008150 [GO:0016020]; GO:0005575	1.85397e+09	3.71824e+09	0.741128	10	9.05782	1.34067	8	4.17626	2.20952	10	25.1866	1.08766	8	16.3482	0.811278	10	12.0595	1.41605	8	8.22502	0.927308	10	27.7007	0.881507	8	6.22055	0.883726	10	22.0183	0.928396	8	24.4324	33.5075	42.17	3	11	24.7033
Q9SIH0	40S ribosomal protein S14-1 OS=Arabidopsis thaliana GN=RPS14A PE=1 SV=1 - [RS141_ARATH]	49.33	1	1	6	39	structural molecule activity; protein binding; RNA binding	cytoplasm; membrane; cytosol; ribosome	cell organization and biogenesis; metabolic process	Pf00411	818188	[GO:0000028]; GO:0022618; GO:0042255; GO:0042274; GO:0022613; GO:0034622; GO:0071826; GO:0042254; GO:0070925; GO:0044085; GO:0065003; GO:0043933; GO:0006996; GO:0022607; GO:0071840; GO:0016043; GO:0008150; GO:0009987 [GO:0000462]; GO:0030490; GO:0006364; GO:0042274; GO:0016072; GO:0034470; GO:0042254; GO:0022613; GO:0034660; GO:0006396; GO:0044085; GO:0016070; GO:0010467; GO:0071840; GO:0044260; …	7.62905e+09	6.88582e+09	0.451077	2	10.706	1.35373	1		1.03267	2	13.8795	1.22844	1		0.576961	2	8.4496	1.84231	1		0.717999	2	6.06259	1.15498	1		0.93876	2	7.01048	1.17405	1		47.5843	49.33	6	16	68.2847
Q9CAX6	40S ribosomal protein S14-2 OS=Arabidopsis thaliana GN=RPS14B PE=1 SV=1 - [RS142_ARATH]	49.33	1	1	6	36	structural molecule activity; RNA binding	cytoplasm; cytosol; ribosome	cell organization and biogenesis; metabolic process	Pf00411	820324	[GO:0000028]; GO:0022618; GO:0042255; GO:0042274; GO:0022613; GO:0034622; GO:0071826; GO:0042254; GO:0070925; GO:0044085; GO:0065003; GO:0043933; GO:0006996; GO:0022607; GO:0071840; GO:0016043; GO:0008150; GO:0009987 [GO:0000462]; GO:0030490; GO:0006364; GO:0042274; GO:0016072; GO:0034470; GO:0042254; GO:0022613; GO:0034660; GO:0006396; GO:0044085; GO:0016070; GO:0010467; GO:0071840; GO:0044260; …	7325169214	6.76465e+09	0.805196	1					1.31873	1					0.771164	1					0.860824	1					1.08175	1					45.528	49.33	6	14	66.0394
Q96266-2	Isoform 2 of Glutathione S-transferase F8, chloroplastic OS=Arabidopsis thaliana GN=GSTF8 - [GSTF8_ARATH]	49.3	2	8	9	53	protein binding			Pf00043; Pf02798; Pf13409; Pf13410; Pf13417		[GO:0005515]; GO:0005488; GO:0003674	4321838512	7.44944e+09	1.11472	22	38.4579	1.29977	27	5.80224	1.51222	22	12.6738	0.87466	27	12.7386	0.627123	22	15.3173	1.56303	27	14.4015	1.06737	22	15.8506	0.785934	27	19.0339	0.897261	22	21.181	0.922903	27	29.1082	73.9459	46.05	8	24	84.5726
Q9LD57	Phosphoglycerate kinase 1, chloroplastic OS=Arabidopsis thaliana GN=PGK1 PE=1 SV=1 - [PGKH1_ARATH]	49.27	1	10	19	134	nucleotide binding; catalytic activity	nucleus; cytoplasm; mitochondrion; cytosol; membrane; extracellular	metabolic process; response to stimulus; cell organization and biogenesis; defense response; cellular homeostasis; transport	Pf00162; Pf08282	820461	[GO:0000023]; GO:0005984; GO:0009311; GO:0044262; GO:0044763; GO:0044723; GO:0005975; GO:0044237; GO:0009987; GO:0044699; GO:0044710; GO:0044238; GO:0071704; GO:0008152; GO:0008150 [GO:0000166]; GO:0036094; GO:1901265; GO:0005488; GO:0097159; GO:1901363; GO:0003674 [GO:0004618]; GO:0016301; GO:0016774; GO:0016772; GO:0016740; GO:0003824; GO:0003674 [GO:0005524]; GO:0032550; GO:0032559; GO:0035639…	1.22678e+10	1.05487e+10	0.915196	28	9.61821	1.2221	32	7.93832	0.968843	28	14.1088	0.878173	32	19.6139	0.54085	28	48.3226	1.23068	32	14.8633	0.874118	28	10.052	0.744507	32	9.96421	0.844107	28	18.0773	0.939252	32	14.7098	166.198	43.45	17	60	202.05
Q9ZQX4	V-type proton ATPase subunit F OS=Arabidopsis thaliana GN=VHA-F PE=2 SV=1 - [VATF_ARATH]	49.22	1	5	5	8	catalytic activity; transporter activity	nucleus; vacuole; membrane; Golgi	transport	Pf01990	828221	[GO:0005634]; GO:0043231; GO:0043227; GO:0043229; GO:0043226; GO:0044424; GO:0005575; GO:0005622; GO:0044464; GO:0005623 [GO:0005773]; GO:0043231; GO:0044444; GO:0043227; GO:0043229; GO:0005737; GO:0044424; GO:0043226; GO:0005622; GO:0044464; GO:0005575; GO:0005623 [GO:0005774]; GO:0044437; GO:0098588; GO:0098805; GO:0005773; GO:0044444; GO:0044446; GO:0031090; GO:0016020; GO:0043231; GO:0005737;…	2.50115e+08	2.12134e+08	1.48463	5	28.0586	1.11035	3	0.174696	2.48018	5	34.7534	1.00087	3	0.364856	1.18939	5	13.8347	1.26028	3	0.514979	0.879099	5	37.736	0.948253	3	5.5045	1.45651	5	12.504	0.924001	3	9.31833	11.6814	35.94	4	5	5.42026
Q9SIP7	40S ribosomal protein S3-1 OS=Arabidopsis thaliana GN=RPS3A PE=1 SV=1 - [RS31_ARATH]	49.2	1	2	14	61	DNA binding; RNA binding; structural molecule activity; catalytic activity	nucleus; cytoplasm; vacuole; membrane; Golgi; cytosol; ribosome	metabolic process; response to stimulus	Pf00189; Pf07650	817719	[GO:0002181]; GO:0006412; GO:0010467; GO:0034645; GO:0044267; GO:0043170; GO:0009059; GO:0044249; GO:0044260; GO:0019538; GO:0071704; GO:1901576; GO:0009058; GO:0044237; GO:0044238; GO:0008152; GO:0009987; GO:0008150 [GO:0003676]; GO:0097159; GO:1901363; GO:0005488; GO:0003674 [GO:0003684]; GO:0003677; GO:0003676; GO:0097159; GO:1901363; GO:0005488; GO:0003674 [GO:0003723]; GO:0003676; GO:0097159…	4931083272	1.97943e+09	0.820399	5	9.05833	1.2529	3	11.9022	1.11151	5	5.63374	1.14402	3	5.38775	0.713243	5	21.6844	1.78049	3	13.5298	0.817402	5	6.09492	0.872318	3	0.72784	1.07714	5	13.3872	0.983522	3	1.72584	81.4038	43.6	12	32	82.1683
Q9SW18-2	Isoform 2 of Magnesium protoporphyrin IX methyltransferase, chloroplastic OS=Arabidopsis thaliana GN=CHLM - [CHLM_ARATH]	48.98	2	10	10	32	catalytic activity	cytoplasm; membrane	metabolic process; regulation of biological process	Pf06325; Pf07109; Pf08241; Pf08242; Pf12847; Pf13489; Pf13649; Pf13847	828611	[GO:0005737]; GO:0044424; GO:0005622; GO:0044464; GO:0005575; GO:0005623 [GO:0006364]; GO:0016072; GO:0034470; GO:0042254; GO:0034660; GO:0006396; GO:0022613; GO:0016070; GO:0010467; GO:0044085; GO:0044260; GO:0090304; GO:0043170; GO:0071840; GO:0044237; GO:0006139; GO:0071704; GO:0008150; GO:0008152; GO:0009987; GO:0006725; GO:0034641; GO:0044238; GO:0046483; GO:1901360; GO:0006807 [GO:0006479];…	1.01579e+09	1.10668e+09	0.742461	16	9.71362	1.24898	16	6.26994	1.44444	16	16.6419	1.12366	16	12.1386	0.689891	16	16.0856	1.37699	16	8.67241	0.81636	16	9.69006	0.898471	16	9.32698	0.856821	16	21.1325	0.857104	16	11.1759	49.8238	48.98	10	16	47.1081
P23321	Oxygen-evolving enhancer protein 1-1, chloroplastic OS=Arabidopsis thaliana GN=PSBO1 PE=1 SV=2 - [PSBO1_ARATH]	48.8	1	6	16	78	metal ion binding; protein binding; RNA binding; catalytic activity	membrane; extracellular	metabolic process; regulation of biological process; response to stimulus; cell organization and biogenesis; transport; defense response; cellular homeostasis; cell differentiation	Pf01716	836789	[GO:0000165]; GO:0023014; GO:0035556; GO:0006468; GO:0007165; GO:0044710; GO:0044763; GO:0006464; GO:0016310; GO:0007154; GO:0044700; GO:0050794; GO:0051716; GO:0008152; GO:0044699; GO:0009987; GO:0036211; GO:0044267; GO:0006796; GO:0023052; GO:0050789; GO:0050896; GO:0008150; GO:0019538; GO:0043412; GO:0044260; GO:0006793; GO:0065007; GO:0043170; GO:0044238; GO:0044237; GO:0071704 [GO:0002831]; …	9156926079	15380830261	1.1135	12	32.1479	1.29475	15	19.0904	3.64411	12	40.8354	1.48541	15	17.7813	1.05136	12	22.7067	2.04251	15	17.1829	1.10857	12	32.8398	0.620947	15	19.3773	0.834811	12	24.1963	0.746255	15	10.3421	97.3682	45.78	15	33	116.628
Q9SF53	60S ribosomal protein L35-1 OS=Arabidopsis thaliana GN=RPL35A PE=2 SV=1 - [RL351_ARATH]	48.78	2	5	9	24	RNA binding; structural molecule activity	cytoplasm; Golgi; ribosome	metabolic process	Pf00831	820107	[GO:0000463]; GO:0000470; GO:0006364; GO:0042273; GO:0016072; GO:0034470; GO:0042254; GO:0022613; GO:0034660; GO:0006396; GO:0044085; GO:0016070; GO:0010467; GO:0071840; GO:0044260; GO:0090304; GO:0043170; GO:0008150; GO:0044237; GO:0006139; GO:0071704; GO:0008152; GO:0009987; GO:0006725; GO:0034641; GO:0044238; GO:0046483; GO:1901360; GO:0006807 [GO:0001510]; GO:0009451; GO:0043414; GO:0016070; …	7.78698e+09	2.65351e+09	0.482267	5	6.87327	1.06042	6	8.5499	0.662738	5	11.0645	1.14072	6	7.16438	0.439959	5	84.6946	1.27529	6	3.91604	0.821192	5	5.38119	1.26048	6	18.0335	0.963334	5	12.559	1.15495	6	6.62355	27.4377	42.28	7	11	34.8274
Q949U7	Peroxiredoxin-2E, chloroplastic OS=Arabidopsis thaliana GN=PRXIIE PE=1 SV=2 - [PRX2E_ARATH]	48.72	1	8	8	26	antioxidant activity; catalytic activity		defense response; response to stimulus; metabolic process	Pf00578; Pf08534	824462	[GO:0004601]; GO:0016209; GO:0016684; GO:0003674; GO:0016491; GO:0003824 [GO:0009505]; GO:0005618; GO:0030312; GO:0044464; GO:0071944; GO:0005575; GO:0005623 [GO:0009507]; GO:0009536; GO:0043231; GO:0044444; GO:0043227; GO:0043229; GO:0005737; GO:0044424; GO:0043226; GO:0005622; GO:0044464; GO:0005575; GO:0005623 [GO:0009536]; GO:0043231; GO:0044444; GO:0043227; GO:0043229; GO:0005737; GO:0044424…	2.1028e+09	1.34926e+09	1.35829	11	16.3312	0.955935	15	10.4547	1.28431	11	7.3	0.58201	15	17.929	1.0213	11	15.3249	0.899114	15	7.15003	0.81359	11	7.47734	0.492352	15	10.0372	1.50614	11	12.9555	0.533586	15	10.0509	29.1625	35.04	6	11	43.6415
O65686	AT4g34620/T4L20_200 OS=Arabidopsis thaliana GN=T4L20.200 PE=3 SV=1 - [O65686_ARATH]	48.67	1	4	4	7	structural molecule activity	mitochondrion; ribosome	metabolic process; cell organization and biogenesis; response to stimulus; defense response	Pf00886	829614	[GO:0003735]; GO:0005198; GO:0003674 [GO:0005622]; GO:0044464; GO:0005575; GO:0005623 [GO:0005739]; GO:0043231; GO:0044444; GO:0043227; GO:0043229; GO:0005737; GO:0044424; GO:0043226; GO:0005622; GO:0044464; GO:0005575; GO:0005623 [GO:0005840]; GO:0030529; GO:0043232; GO:0044444; GO:0032991; GO:0044424; GO:0043228; GO:0043229; GO:0005737; GO:0005575; GO:0005622; GO:0044464; GO:0043226; GO:0005623…	7.67771e+08	1.35238e+09	0.691193	5	1.97084	1.18616	2	6.99013	1.70038	5	18.722	1.08916	2	15.2109	0.613551	5	27.2649	1.06214	2	21.3677	1.06325	5	8.33027	0.705529	2	8.21962	0.700016	5	9.79687	0.756586	2	13.9587	15.8634	42.48	3	5	5.66012
Q9LW57	Probable plastid-lipid-associated protein 6, chloroplastic OS=Arabidopsis thaliana GN=PAP6 PE=1 SV=1 - [PAP6_ARATH]	48.59	3	12	12	89	structural molecule activity	nucleus; membrane	cell organization and biogenesis; response to stimulus; defense response	Pf04755	821921	[GO:0005198]; GO:0003674 [GO:0005634]; GO:0043231; GO:0043227; GO:0043229; GO:0043226; GO:0044424; GO:0005575; GO:0005622; GO:0044464; GO:0005623 [GO:0005886]; GO:0016020; GO:0044464; GO:0071944; GO:0005575; GO:0005623 [GO:0009507]; GO:0009536; GO:0043231; GO:0044444; GO:0043227; GO:0043229; GO:0005737; GO:0044424; GO:0043226; GO:0005622; GO:0044464; GO:0005575; GO:0005623 [GO:0009534]; GO:000950…	2.05404e+10	1.55075e+10	1.08306	30	16.4448	1.08746	50	9.88315	2.18271	30	26.1661	1.00044	50	15.0386	0.976791	30	19.4479	1.3972	50	16.6428	1.19852	30	19.4039	0.703431	50	11.0714	1.04216	30	16.6091	0.705403	50	13.8148	94.203	39.44	11	35	152.819
Q9M339	40S ribosomal protein S3-2 OS=Arabidopsis thaliana GN=RPS3B PE=1 SV=1 - [RS32_ARATH]	48.59	1	3	14	58	DNA binding; RNA binding; structural molecule activity; catalytic activity	nucleus; cytoplasm; Golgi; ribosome; membrane	metabolic process; response to stimulus	Pf00189; Pf07650	824554	[GO:0002181]; GO:0006412; GO:0010467; GO:0034645; GO:0044267; GO:0043170; GO:0009059; GO:0044249; GO:0044260; GO:0019538; GO:0071704; GO:1901576; GO:0009058; GO:0044237; GO:0044238; GO:0008152; GO:0009987; GO:0008150 [GO:0003676]; GO:0097159; GO:1901363; GO:0005488; GO:0003674 [GO:0003684]; GO:0003677; GO:0003676; GO:0097159; GO:1901363; GO:0005488; GO:0003674 [GO:0003723]; GO:0003676; GO:0097159…	4619736552	2.1839e+09	0.477109	4	9.56862	1.36103	3	5.35615	0.997179	4	13.4822	1.2504	3	14.9456	0.634548	4	4.47769	2.08657	3	10.6368	0.697721	4	11.7269	1.14872	3	21.2211	0.958272	4	6.85459	1.12894	3	7.91093	70.3673	42.97	12	30	81.2444
O23515	60S ribosomal protein L15-1 OS=Arabidopsis thaliana GN=RPL15A PE=2 SV=1 - [RL151_ARATH]	48.53	2	10	10	26	structural molecule activity; RNA binding	cytoplasm; membrane; Golgi; cytosol; ribosome	metabolic process	Pf00827	827375	[GO:0001510]; GO:0009451; GO:0043414; GO:0016070; GO:0043412; GO:0032259; GO:0044260; GO:0090304; GO:0043170; GO:0008152; GO:0044237; GO:0006139; GO:0071704; GO:0008150; GO:0009987; GO:0006725; GO:0034641; GO:0044238; GO:0046483; GO:1901360; GO:0006807 [GO:0002181]; GO:0006412; GO:0010467; GO:0034645; GO:0044267; GO:0043170; GO:0009059; GO:0044249; GO:0044260; GO:0019538; GO:0071704; GO:1901576; …	4.39735e+09	1.8951e+09	0.432492	9	27.8331	1.24292	17	15.8616	0.572958	9	7.00992	1.09073	17	13.8319	0.621475	9	19.9244	1.34753	17	13.8018	0.615177	9	6.52489	1.1759	17	26.8101	1.24874	9	6.76079	1.0568	17	13.9726	27.3921	34.31	7	9	43.8879
O81149	Proteasome subunit alpha type-5-A OS=Arabidopsis thaliana GN=PAE1 PE=1 SV=1 - [PSA5A_ARATH]	48.52	2	9	9	18	catalytic activity	proteasome; nucleus; cytoplasm; membrane; cytosol; ribosome	metabolic process; response to stimulus; cell organization and biogenesis	Pf00227; Pf10584	841822	[GO:0000085]; GO:0051319; GO:0051329; GO:0098763; GO:0022403; GO:0051325; GO:0000278; GO:0044848; GO:0007049; GO:0008150; GO:0044763; GO:0009987; GO:0044699 [GO:0000502]; GO:0043234; GO:0044424; GO:0032991; GO:0005622; GO:0044464; GO:0005575; GO:0005623 [GO:0004175]; GO:0070011; GO:0008233; GO:0016787; GO:0003824; GO:0003674 [GO:0004298]; GO:0004175; GO:0070003; GO:0070011; GO:0008233; GO:0016787…	1.10521e+09	6.95683e+08	1.01575	11	4.53996	1.17824	7	6.2014	1.47849	11	25.9389	0.856083	7	9.90271	1.1312	11	17.3437	1.05201	7	9.02249	0.810998	11	11.8919	0.642195	7	11.7243	1.40141	11	6.04323	0.637424	7	12.3041	39.4292	48.52	9	11	29.7059
P59232	Ubiquitin-40S ribosomal protein S27a-2 OS=Arabidopsis thaliana GN=RPS27AB PE=1 SV=2 - [R27AB_ARATH]	48.41	16	2	9	27	structural molecule activity; protein binding; metal ion binding	nucleus; cytoplasm; Golgi; ribosome	metabolic process	Pf00240; Pf01599; Pf11976; Pf13019; Pf13881; Pf14560	819323	[GO:0003735]; GO:0005198; GO:0003674 [GO:0005515]; GO:0005488; GO:0003674 [GO:0005622]; GO:0044464; GO:0005575; GO:0005623 [GO:0005634]; GO:0043231; GO:0043227; GO:0043229; GO:0043226; GO:0044424; GO:0005575; GO:0005622; GO:0044464; GO:0005623 [GO:0005737]; GO:0044424; GO:0005622; GO:0044464; GO:0005575; GO:0005623 [GO:0005794]; GO:0012505; GO:0043231; GO:0044444; GO:0044464; GO:0043227; GO:00432…	1.37972e+09	1.90527e+09	0.359714	1		1.21083	3	2.42619	0.625745	1		1.0895	3	6.64852	0.364435	1		1.12393	3	10.123	0.592459	1		1.26357	3	16.9623	0.889173	1		0.911735	3	0.184473	34.004	43.31	8	14	29.1762
P48348	14-3-3-like protein GF14 kappa OS=Arabidopsis thaliana GN=GRF8 PE=2 SV=2 - [14338_ARATH]	48.39	3	3	10	26	protein binding	nucleus; cytoplasm; cytosol; membrane	metabolic process; regulation of biological process; response to stimulus	Pf00038; Pf01496; Pf04111; Pf04782; Pf07888; Pf08317; Pf13514	836668	[GO:0005515]; GO:0005488; GO:0003674 [GO:0005618]; GO:0030312; GO:0044464; GO:0071944; GO:0005575; GO:0005623 [GO:0005634]; GO:0043231; GO:0043227; GO:0043229; GO:0043226; GO:0044424; GO:0005575; GO:0005622; GO:0044464; GO:0005623 [GO:0005737]; GO:0044424; GO:0005622; GO:0044464; GO:0005575; GO:0005623 [GO:0005829]; GO:0044444; GO:0005737; GO:0044424; GO:0005622; GO:0044464; GO:0005575; GO:000562…	1.87363e+09	9.33865e+08	1.01131	4	28.1907	1.67674	1		1.14636	4	3.19858	0.924963	1		1.11032	4	31.0666	6.21046	1		0.763545	4	4.31343	0.912467	1		1.64718	4	11.0617	1.05974	1		47.7206	38.31	8	16	20.5939
P56792	50S ribosomal protein L14, chloroplastic OS=Arabidopsis thaliana GN=rpl14 PE=3 SV=1 - [RK14_ARATH]	48.36	1	5	5	22	RNA binding; structural molecule activity	ribosome	metabolic process	Pf00238	844723	[GO:0003723]; GO:0003676; GO:0097159; GO:1901363; GO:0005488; GO:0003674 [GO:0003735]; GO:0005198; GO:0003674 [GO:0005840]; GO:0030529; GO:0043232; GO:0044444; GO:0032991; GO:0044424; GO:0043228; GO:0043229; GO:0005737; GO:0005575; GO:0005622; GO:0044464; GO:0043226; GO:0005623 [GO:0006412]; GO:0010467; GO:0034645; GO:0044267; GO:0043170; GO:0009059; GO:0044249; GO:0044260; GO:0019538; GO:0071704…	4.96307e+09	4.45547e+09	0.534836	9	15.2455	1.27444	12	5.23897	1.93483	9	12.3031	1.15285	12	10.9188	0.613035	9	23.5454	1.40681	12	17.9007	1.10205	9	13.5434	0.791786	12	16.5422	0.715032	9	41.9851	0.767817	12	8.83781	27.9537	32.79	3	9	38.2504
P21240	Chaperonin 60 subunit beta 1, chloroplastic OS=Arabidopsis thaliana GN=CPN60B1 PE=1 SV=3 - [CPNB1_ARATH]	48.33	1	9	27	106	nucleotide binding; protein binding	cytoplasm; Golgi; cytosol; membrane; ribosome; extracellular	metabolic process; cell death; response to stimulus; defense response	Pf00118	841996	[GO:0000166]; GO:0036094; GO:1901265; GO:0005488; GO:0097159; GO:1901363; GO:0003674 [GO:0005515]; GO:0005488; GO:0003674 [GO:0005524]; GO:0032550; GO:0032559; GO:0035639; GO:0001883; GO:0032549; GO:0030554; GO:0032555; GO:0043168; GO:1901265; GO:0001882; GO:0017076; GO:0032553; GO:0043167; GO:0097159; GO:1901363; GO:0036094; GO:0097367; GO:0000166; GO:0005488; GO:0003674 [GO:0005737]; GO:0044424…	3.48945e+09	3.98078e+09	0.644928	11	25.8498	1.21539	17	7.21485	1.04321	11	19.9877	0.995076	17	10.7777	0.581216	11	19.6324	1.32833	17	24.8073	0.771159	11	16.3621	0.708581	17	10.2308	0.798049	11	20.517	0.804995	17	9.4248	153.51	43.67	23	50	158.198
Q9FEC1	At1g34000/F12G12_210 OS=Arabidopsis thaliana GN=T15K4.5 PE=2 SV=1 - [Q9FEC1_ARATH]	48.26	1	8	8	17		membrane	response to stimulus; regulation of biological process		840297	[GO:0003674] [GO:0009507]; GO:0009536; GO:0043231; GO:0044444; GO:0043227; GO:0043229; GO:0005737; GO:0044424; GO:0043226; GO:0005622; GO:0044464; GO:0005575; GO:0005623 [GO:0009534]; GO:0009507; GO:0031976; GO:0044434; GO:0009536; GO:0009579; GO:0031984; GO:0044435; GO:0043231; GO:0044444; GO:0044424; GO:0043227; GO:0044446; GO:0043229; GO:0005737; GO:0005622; GO:0044464; GO:0043226; GO:0044422;…	2.62303e+09	4.08774e+09	0.89684	9	13.1921	1.22963	7	4.15839	2.36059	9	51.5853	1.06848	7	16.8722	0.917385	9	15.5923	1.5207	7	5.37746	1.05699	9	23.8275	0.834186	7	15.0675	0.993991	9	35.5488	0.84781	7	23.4991	28.2881	48.26	8	10	21.7108
F4IKG5	Uncharacterized protein OS=Arabidopsis thaliana GN=At2g22795 PE=4 SV=1 - [F4IKG5_ARATH]	48.23	1	32	32	70		endosome; Golgi			816810	[GO:0003674] [GO:0005768]; GO:0012505; GO:0043231; GO:0044444; GO:0044464; GO:0043227; GO:0043229; GO:0005737; GO:0044424; GO:0005575; GO:0005623; GO:0043226; GO:0005622 [GO:0005794]; GO:0012505; GO:0043231; GO:0044444; GO:0044464; GO:0043227; GO:0043229; GO:0005737; GO:0044424; GO:0005575; GO:0005623; GO:0043226; GO:0005622 [GO:0005802]; GO:0005794; GO:0098791; GO:0012505; GO:0043231; GO:0044444…	7.59636e+08	8.59557e+08	1.06697	34	14.1859	1.17685	36	6.99296	1.33736	34	9.68152	0.716042	36	17.8457	0.721462	34	11.5118	0.961062	36	16.7966	1.05262	34	14.7236	0.852977	36	11.7633	1.00464	34	16.5942	0.87704	36	13.8249	102.528	42.1	25	34	101.652
Q9LW52	Genomic DNA, chromosome 3, P1 clone: MLM24 OS=Arabidopsis thaliana GN=At3g23450 PE=4 SV=1 - [Q9LW52_ARATH]	48.23	2	3	3	4					3768908	[GO:0003674] [GO:0008150]	2.96236e+08	3.75473e+08	0.720725	2	30.9952	0.966734	2	2.77986	0.933249	2	12.2906	0.652194	2	17.2511	0.662789	2	31.4795	0.984688	2	1.94155	0.627474	2	9.25091	0.610587	2	3.52484	1.13781	2	44.3344	0.700079	2	0.414947	6.76932	12.83	2	2	5.43106
Q39222	Ras-related protein RABA1b OS=Arabidopsis thaliana GN=RABA1B PE=2 SV=1 - [RAA1B_ARATH]	48.15	4	4	10	35	nucleotide binding; catalytic activity	endosome; vacuole; membrane	transport; regulation of biological process; response to stimulus	Pf00025; Pf00071; Pf01926; Pf08477	838263	[GO:0000166]; GO:0036094; GO:1901265; GO:0005488; GO:0097159; GO:1901363; GO:0003674 [GO:0003924]; GO:0017111; GO:0016462; GO:0016818; GO:0016817; GO:0016787; GO:0003824; GO:0003674 [GO:0005525]; GO:0032550; GO:0032561; GO:0035639; GO:0001883; GO:0032549; GO:0019001; GO:0032555; GO:0043168; GO:1901265; GO:0001882; GO:0017076; GO:0032553; GO:0043167; GO:0097159; GO:1901363; GO:0036094; GO:0097367;…	2.65815e+09	2.27789e+09	0.780993	4	18.5811	1.2497	5	6.93309	1.2982	4	20.3466	0.640917	5	30.9504	0.743992	4	12.1427	0.812226	5	8.15192	0.815105	4	9.25311	0.659494	5	20.9561	0.780599	4	13.8285	0.726716	5	12.6923	39.6338	34.72	7	13	62.9204
P56793	50S ribosomal protein L16, chloroplastic OS=Arabidopsis thaliana GN=rpl16 PE=3 SV=1 - [RK16_ARATH]	48.15	2	5	5	20	structural molecule activity; RNA binding	ribosome	metabolic process	Pf00252	844722	[GO:0003735]; GO:0005198; GO:0003674 [GO:0005622]; GO:0044464; GO:0005575; GO:0005623 [GO:0005840]; GO:0030529; GO:0043232; GO:0044444; GO:0032991; GO:0044424; GO:0043228; GO:0043229; GO:0005737; GO:0005575; GO:0005622; GO:0044464; GO:0043226; GO:0005623 [GO:0006412]; GO:0010467; GO:0034645; GO:0044267; GO:0043170; GO:0009059; GO:0044249; GO:0044260; GO:0019538; GO:0071704; GO:1901576; GO:0009058…	1.82573e+09	572829199	0.596738	6	33.6188	1.13573	12	6.9126	0.840427	6	6.23547	1.03902	12	6.80824	0.556485	6	32.4399	1.13803	12	17.7096	0.819196	6	11.5151	1.14684	12	13.6912	0.98644	6	6.42162	1.11201	12	27.6314	22.0749	37.78	4	7	37.8956
Q9S841	Oxygen-evolving enhancer protein 1-2, chloroplastic OS=Arabidopsis thaliana GN=PSBO2 PE=1 SV=1 - [PSBO2_ARATH]	48.04	1	6	16	69	metal ion binding; protein binding; RNA binding; catalytic activity	membrane	metabolic process; regulation of biological process; response to stimulus; cell organization and biogenesis; transport; cellular homeostasis; cell differentiation; defense response	Pf01716	824246	[GO:0000165]; GO:0023014; GO:0035556; GO:0006468; GO:0007165; GO:0044710; GO:0044763; GO:0006464; GO:0016310; GO:0007154; GO:0044700; GO:0050794; GO:0051716; GO:0008152; GO:0044699; GO:0009987; GO:0036211; GO:0044267; GO:0006796; GO:0023052; GO:0050789; GO:0050896; GO:0008150; GO:0019538; GO:0043412; GO:0044260; GO:0006793; GO:0065007; GO:0043170; GO:0044238; GO:0044237; GO:0071704 [GO:0005509]; …	9156926079	5.81373e+09	1.12256	6	12.3024	1.07528	12	41.0768	3.94074	6	13.1116	1.273	12	37.7454	1.13505	6	10.2652	1.50978	12	35.0893	1.37635	6	15.5663	0.51165	12	18.4933	0.737682	6	22.3978	0.69338	12	29.0848	81.4971	40.79	13	27	121.02
Q9LYA9	Chloroplast stem-loop binding protein of 41 kDa a, chloroplastic OS=Arabidopsis thaliana GN=CSP41A PE=1 SV=1 - [CP41A_ARATH]	48.03	1	16	16	42	RNA binding; catalytic activity; protein binding	ribosome; extracellular	metabolic process; response to stimulus; cell organization and biogenesis; cell differentiation; regulation of biological process	Pf01370; Pf07992; Pf13439; Pf13460	825489	[GO:0003723]; GO:0003676; GO:0097159; GO:1901363; GO:0005488; GO:0003674 [GO:0003729]; GO:0044822; GO:0003723; GO:0003676; GO:0097159; GO:1901363; GO:0005488; GO:0003674 [GO:0003824]; GO:0003674 [GO:0005515]; GO:0005488; GO:0003674 [GO:0005840]; GO:0030529; GO:0043232; GO:0044444; GO:0032991; GO:0044424; GO:0043228; GO:0043229; GO:0005737; GO:0005575; GO:0005622; GO:0044464; GO:0043226; GO:000562…	3.21833e+09	2.14391e+09	0.95938	22	21.4251	1.14342	19	8.90617	1.79934	22	33.4228	1.19944	19	19.5772	0.812437	22	18.1368	1.66048	19	17.0317	0.960945	22	17.9005	0.760689	19	16.1452	0.906161	22	15.0207	0.94674	19	19.0895	59.6473	38.42	14	22	42.1509
Q9SHJ6	F12K11.14 OS=Arabidopsis thaliana GN=At1g06530 PE=1 SV=1 - [Q9SHJ6_ARATH]	47.99	1	14	14	31	nucleotide binding; catalytic activity; transporter activity	mitochondrion; membrane; cytosol	cell organization and biogenesis; regulation of biological process; transport; metabolic process	Pf01496; Pf09726; Pf10186; Pf12128; Pf13166	837164	[GO:0000166]; GO:0036094; GO:1901265; GO:0005488; GO:0097159; GO:1901363; GO:0003674 [GO:0003824]; GO:0003674 [GO:0005739]; GO:0043231; GO:0044444; GO:0043227; GO:0043229; GO:0005737; GO:0044424; GO:0043226; GO:0005622; GO:0044464; GO:0005575; GO:0005623 [GO:0005741]; GO:0031966; GO:0031968; GO:0098588; GO:0005740; GO:0031090; GO:0044429; GO:0019867; GO:0031967; GO:0044424; GO:0098805; GO:0016020…	1.25963e+09	3.26861e+09	0.901454	13	28.9988	1.19581	18	7.80767	1.72735	13	12.1403	0.83674	18	14.5611	0.943844	13	17.874	1.0387	18	12.3442	0.960979	13	19.7636	0.618996	18	10.117	1.02376	13	21.1136	0.66005	18	12.0296	38.7124	35.6	10	13	47.0151
P56757	ATP synthase subunit alpha, chloroplastic OS=Arabidopsis thaliana GN=atpA PE=1 SV=1 - [ATPA_ARATH]	47.73	1	21	24	537	nucleotide binding; catalytic activity; transporter activity	membrane	metabolic process; transport	Pf00006; Pf00306; Pf02874; Pf09378	844790	[GO:0000166]; GO:0036094; GO:1901265; GO:0005488; GO:0097159; GO:1901363; GO:0003674 [GO:0005524]; GO:0032550; GO:0032559; GO:0035639; GO:0001883; GO:0032549; GO:0030554; GO:0032555; GO:0043168; GO:1901265; GO:0001882; GO:0017076; GO:0032553; GO:0043167; GO:0097159; GO:1901363; GO:0036094; GO:0097367; GO:0000166; GO:0005488; GO:0003674 [GO:0006754]; GO:0009152; GO:0009168; GO:0009206; GO:0046034;…	1.00158e+11	9.46974e+10	0.740728	174	22.0777	1.12141	244	13.9377	2.28714	174	44.2398	1.71402	244	42.0925	0.896398	174	20.3662	2.15206	244	50.7848	1.01817	174	26.1689	0.770683	243	18.7071	0.857051	174	28.4391	0.874331	244	18.95	545.977	47.73	23	230	813.479
Q9ZVL6	UPF0603 protein At1g54780, chloroplastic OS=Arabidopsis thaliana GN=At1g54780 PE=1 SV=1 - [U603_ARATH]	47.72	1	12	12	93	catalytic activity	membrane	metabolic process; response to stimulus; cell organization and biogenesis; regulation of biological process	Pf04536	841919	[GO:0003993]; GO:0016791; GO:0042578; GO:0016788; GO:0016787; GO:0003824; GO:0003674 [GO:0006364]; GO:0016072; GO:0034470; GO:0042254; GO:0034660; GO:0006396; GO:0022613; GO:0016070; GO:0010467; GO:0044085; GO:0044260; GO:0090304; GO:0043170; GO:0071840; GO:0044237; GO:0006139; GO:0071704; GO:0008150; GO:0008152; GO:0009987; GO:0006725; GO:0034641; GO:0044238; GO:0046483; GO:1901360; GO:0006807 […	16195209756	24661196556	1.00123	34	24.0787	1.33881	52	7.56022	1.91305	34	27.037	1.18049	52	12.8997	0.972671	34	14.1179	1.49197	52	12.1438	1.09301	34	27.3287	0.922257	52	12.1154	0.954641	34	14.2433	0.944165	52	13.4899	101.962	46.67	11	36	161.009
P42798	40S ribosomal protein S15a-1 OS=Arabidopsis thaliana GN=RPS15AA PE=2 SV=2 - [R15A1_ARATH]	47.69	2	1	7	9	structural molecule activity	cytoplasm; mitochondrion; membrane; Golgi; cytosol; ribosome	metabolic process; cell organization and biogenesis	Pf00410	837291	[GO:0001510]; GO:0009451; GO:0043414; GO:0016070; GO:0043412; GO:0032259; GO:0044260; GO:0090304; GO:0043170; GO:0008152; GO:0044237; GO:0006139; GO:0071704; GO:0008150; GO:0009987; GO:0006725; GO:0034641; GO:0044238; GO:0046483; GO:1901360; GO:0006807 [GO:0003735]; GO:0005198; GO:0003674 [GO:0005618]; GO:0030312; GO:0044464; GO:0071944; GO:0005575; GO:0005623 [GO:0005622]; GO:0044464; GO:0005575…	8.72905e+08	1.57281e+09				1.44375	1					1.30041	1					1.46331	1					1.08611	1					1.04293	1		11.5397	40.77	6	6	7.94671
Q9LX88	40S ribosomal protein S15a-4 OS=Arabidopsis thaliana GN=RPS15AD PE=2 SV=3 - [R15A4_ARATH]	47.69	2	1	7	10	structural molecule activity	cytoplasm; ribosome	metabolic process	Pf00410	823747	[GO:0003735]; GO:0005198; GO:0003674 [GO:0005622]; GO:0044464; GO:0005575; GO:0005623 [GO:0005737]; GO:0044424; GO:0005622; GO:0044464; GO:0005575; GO:0005623 [GO:0005840]; GO:0030529; GO:0043232; GO:0044444; GO:0032991; GO:0044424; GO:0043228; GO:0043229; GO:0005737; GO:0005575; GO:0005622; GO:0044464; GO:0043226; GO:0005623 [GO:0006412]; GO:0010467; GO:0034645; GO:0044267; GO:0043170; GO:000905…	8.72905e+08	8.06946e+08	0.663513	1		1.45404	1		1.17678	1		1.2724	1		0.867915	1		1.56494	1		0.612819	1		1.19126	1		1.28978	1		1.13228	1		14.2137	47.69	7	7	7.65211
Q56WK6	Patellin-1 OS=Arabidopsis thaliana GN=PATL1 PE=1 SV=2 - [PATL1_ARATH]	47.64	1	27	29	99	protein binding; transporter activity	nucleus; cytoplasm; vacuole; Golgi; cytosol; membrane; extracellular	metabolic process; transport; response to stimulus; cell organization and biogenesis; cell growth; cell division	Pf00650; Pf03765; Pf13716	843546	[GO:0002020]; GO:0019899; GO:0005515; GO:0005488; GO:0003674 [GO:0005215]; GO:0003674 [GO:0005634]; GO:0043231; GO:0043227; GO:0043229; GO:0043226; GO:0044424; GO:0005575; GO:0005622; GO:0044464; GO:0005623 [GO:0005737]; GO:0044424; GO:0005622; GO:0044464; GO:0005575; GO:0005623 [GO:0005773]; GO:0043231; GO:0044444; GO:0043227; GO:0043229; GO:0005737; GO:0044424; GO:0043226; GO:0005622; GO:004446…	1.06097e+10	4.60446e+09	0.613076	45	15.5092	1.44124	50	10.1937	1.6804	45	19.4973	1.16897	50	17.1103	0.717379	45	18.2508	1.58885	50	18.678	0.709265	45	12.945	0.711018	50	17.0744	0.790737	45	17.7101	0.846773	50	10.3296	129.859	44.68	26	46	143.18
Q8RUC6	Ubiquitin-NEDD8-like protein RUB2 OS=Arabidopsis thaliana GN=RUB2 PE=1 SV=3 - [RUB2_ARATH]	47.4	15	1	8	24	protein binding	nucleus; cytoplasm; cytosol	metabolic process	Pf00240; Pf11976; Pf13019; Pf13881; Pf14560	818132	[GO:0005515]; GO:0005488; GO:0003674 [GO:0005622]; GO:0044464; GO:0005575; GO:0005623 [GO:0005634]; GO:0043231; GO:0043227; GO:0043229; GO:0043226; GO:0044424; GO:0005575; GO:0005622; GO:0044464; GO:0005623 [GO:0005737]; GO:0044424; GO:0005622; GO:0044464; GO:0005575; GO:0005623 [GO:0005829]; GO:0044444; GO:0005737; GO:0044424; GO:0005622; GO:0044464; GO:0005575; GO:0005623 [GO:0006464]; GO:00362…	1.37972e+09	1.90527e+09	1.15805	1					1.22645	1					0.897343	1					0.804441	1					1.35384	1					35.1563	47.4	8	14	20.4545
Q9LKR3	Mediator of RNA polymerase II transcription subunit 37a OS=Arabidopsis thaliana GN=MED37A PE=1 SV=1 - [MD37A_ARATH]	47.38	3	4	27	62	nucleotide binding; catalytic activity	nucleus; vacuole; membrane; endoplasmic reticulum; organelle lumen; Golgi; cytosol	cell organization and biogenesis; metabolic process; regulation of biological process; response to stimulus	Pf00012; Pf01968; Pf06723	832950	[GO:0000166]; GO:0036094; GO:1901265; GO:0005488; GO:0097159; GO:1901363; GO:0003674 [GO:0000902]; GO:0032989; GO:0009653; GO:0016043; GO:0048869; GO:0032502; GO:0048856; GO:0009987; GO:0071840; GO:0044763; GO:0044767; GO:0008150; GO:0044699 [GO:0005524]; GO:0032550; GO:0032559; GO:0035639; GO:0001883; GO:0032549; GO:0030554; GO:0032555; GO:0043168; GO:1901265; GO:0001882; GO:0017076; GO:0032553;…	2.13574e+09	2.28303e+09	0.687124	3	11.1063	1.27108	7	6.7583	1.09998	3	2.25832	1.03389	7	10.7242	0.913405	3	7.12355	1.36178	7	25.3491	0.616702	3	6.05163	0.854941	7	11.3413	1.11551	3	3.53231	0.813931	7	17.734	111.8	40.06	21	36	60.8977
F4JG94	Thioredoxin M2 OS=Arabidopsis thaliana GN=ATHM2 PE=4 SV=1 - [F4JG94_ARATH]	47.22	2	3	3	8	enzyme regulator activity; catalytic activity	cytoplasm; cytosol; membrane	metabolic process; response to stimulus; regulation of biological process; cellular homeostasis	Pf00085; Pf13098	825653	[GO:0005737]; GO:0044424; GO:0005622; GO:0044464; GO:0005575; GO:0005623 [GO:0005829]; GO:0044444; GO:0005737; GO:0044424; GO:0005622; GO:0044464; GO:0005575; GO:0005623 [GO:0006662]; GO:0018904; GO:0044281; GO:0071704; GO:0044710; GO:0008152; GO:0044699; GO:0008150 [GO:0006979]; GO:0006950; GO:0050896; GO:0008150 [GO:0008047]; GO:0030234; GO:0098772; GO:0003674 [GO:0009055]; GO:0003674 [GO:00095…	1.31515e+08	3.21083e+08	0.950493	5	1.71666	1.18934	3	0.265189	1.63241	5	16.1996	0.607184	3	6.72874	0.920687	5	2.71448	1.08466	3	7.74731	0.959171	5	16.9169	0.631203	3	17.079	0.970558	5	4.81713	0.663346	3	8.72887	13.7333	47.22	3	5	9.89455
Q9SYX1	AT4g17600/dl4835w OS=Arabidopsis thaliana GN=Lil3:1 PE=2 SV=1 - [Q9SYX1_ARATH]	46.95	1	10	12	39		membrane	metabolic process; regulation of biological process; response to stimulus; cell organization and biogenesis; cell differentiation	Pf01182	827479	[GO:0003700]; GO:0001071; GO:0003674 [GO:0006098]; GO:0006739; GO:0019682; GO:0019693; GO:0051156; GO:0046496; GO:0006081; GO:0006796; GO:0019637; GO:1901135; GO:0019362; GO:0044237; GO:0044710; GO:0044763; GO:0071704; GO:0006793; GO:0006733; GO:0009117; GO:0072524; GO:0008152; GO:0009987; GO:0044699; GO:0006732; GO:0006753; GO:0034641; GO:0046483; GO:1901360; GO:1901564; GO:0008150; GO:0051186; …	3.57105e+09	6.4459e+09	0.969001	16	32.76	1.07432	17	11.1724	1.24454	16	18.9638	1.00822	17	13.9078	0.935971	16	27.5341	0.999757	17	24.7624	0.883648	16	14.9561	0.728341	17	7.21566	1.12527	16	17.73	0.747093	17	4.56452	46.2015	36.64	11	21	44.8799
P55737	Heat shock protein 90-2 OS=Arabidopsis thaliana GN=HSP90-2 PE=1 SV=1 - [HS902_ARATH]	46.92	2	3	33	120	nucleotide binding; protein binding; catalytic activity	nucleus; cytoplasm; mitochondrion; Golgi; cytosol	metabolic process; response to stimulus; defense response; regulation of biological process; cell organization and biogenesis	Pf00183; Pf02518; Pf13589	835701	[GO:0000166]; GO:0036094; GO:1901265; GO:0005488; GO:0097159; GO:1901363; GO:0003674 [GO:0002376]; GO:0008150 [GO:0005515]; GO:0005488; GO:0003674 [GO:0005524]; GO:0032550; GO:0032559; GO:0035639; GO:0001883; GO:0032549; GO:0030554; GO:0032555; GO:0043168; GO:1901265; GO:0001882; GO:0017076; GO:0032553; GO:0043167; GO:0097159; GO:1901363; GO:0036094; GO:0097367; GO:0000166; GO:0005488; GO:0003674…	4.94961e+09	4916356204	0.791036	7	26.5217	1.6283	5	16.3849	1.11813	7	12.6531	1.13726	5	2.74899	0.906661	7	12.3115	1.52324	5	3.96692	0.63468	7	18.1355	1.01046	5	6.29968	1.32403	7	22.6948	0.706474	5	4.34735	155.871	42.49	29	61	151.375
Q9T0A4	Putative uncharacterized protein AT4g23890 OS=Arabidopsis thaliana GN=At4g23890 PE=2 SV=1 - [Q9T0A4_ARATH]	46.8	1	12	12	34	catalytic activity	membrane	transport; response to stimulus; metabolic process; regulation of biological process; cellular homeostasis	Pf11623	828489	[GO:0003674] [GO:0005623]; GO:0005575 [GO:0006810]; GO:0051234; GO:0051179; GO:0008150 [GO:0008150] [GO:0009507]; GO:0009536; GO:0043231; GO:0044444; GO:0043227; GO:0043229; GO:0005737; GO:0044424; GO:0043226; GO:0005622; GO:0044464; GO:0005575; GO:0005623 [GO:0009534]; GO:0009507; GO:0031976; GO:0044434; GO:0009536; GO:0009579; GO:0031984; GO:0044435; GO:0043231; GO:0044444; GO:0044424; GO:00432…	1.05983e+09	1.74763e+09	0.789181	15	30.5194	1.11541	17	6.30144	1.90149	15	17.4529	0.898905	17	9.8154	0.756553	15	25.803	1.08374	17	11.0467	1.12795	15	13.0464	0.722733	17	15.1125	0.824351	15	11.8964	0.685169	17	10.3688	47.8228	29.2	7	15	48.9168
P17094	60S ribosomal protein L3-1 OS=Arabidopsis thaliana GN=ARP1 PE=2 SV=5 - [RL31_ARATH]	46.79	2	14	21	63	structural molecule activity; RNA binding	cytoplasm; vacuole; membrane; Golgi; cytosol; ribosome	cell organization and biogenesis; metabolic process	Pf00297	840916	[GO:0000027]; GO:0022618; GO:0042255; GO:0042273; GO:0022613; GO:0034622; GO:0071826; GO:0042254; GO:0070925; GO:0044085; GO:0065003; GO:0043933; GO:0006996; GO:0022607; GO:0071840; GO:0016043; GO:0008150; GO:0009987 [GO:0001510]; GO:0009451; GO:0043414; GO:0016070; GO:0043412; GO:0032259; GO:0044260; GO:0090304; GO:0043170; GO:0008152; GO:0044237; GO:0006139; GO:0071704; GO:0008150; GO:0009987; …	6512387580	3003411201	0.398109	23	43.4143	1.24318	15	15.1051	0.48091	23	58.2546	1.24006	15	7.6813	0.531118	23	40.1947	1.27632	15	16.0954	0.437606	23	22.9371	1.30745	15	24.1571	1.07402	23	15.4998	0.962762	15	22.7497	86.7305	42.67	18	36	65.3048
P56798	30S ribosomal protein S3, chloroplastic OS=Arabidopsis thaliana GN=rps3 PE=3 SV=1 - [RR3_ARATH]	46.79	1	11	11	24	RNA binding; structural molecule activity	ribosome	metabolic process	Pf00189	844719	[GO:0003723]; GO:0003676; GO:0097159; GO:1901363; GO:0005488; GO:0003674 [GO:0003735]; GO:0005198; GO:0003674 [GO:0005622]; GO:0044464; GO:0005575; GO:0005623 [GO:0005840]; GO:0030529; GO:0043232; GO:0044444; GO:0032991; GO:0044424; GO:0043228; GO:0043229; GO:0005737; GO:0005575; GO:0005622; GO:0044464; GO:0043226; GO:0005623 [GO:0006412]; GO:0010467; GO:0034645; GO:0044267; GO:0043170; GO:000905…	2802708760	2.11857e+09	0.449604	11	17.2846	1.19664	13	7.05139	0.778335	11	17.0348	1.19099	13	14.0158	0.500551	11	22.4842	1.31047	13	16.1635	0.516771	11	19.8032	1.05632	13	25.776	0.834544	11	11.0766	0.914206	13	18.0102	28.3911	42.2	9	11	30.5908
Q9SJ12	Probable ATP synthase 24 kDa subunit, mitochondrial OS=Arabidopsis thaliana GN=At2g21870 PE=1 SV=1 - [ATP7_ARATH]	46.67	2	10	10	25	metal ion binding	mitochondrion; membrane	metabolic process; transport; development; response to stimulus; cell organization and biogenesis		816723	[GO:0005507]; GO:0046914; GO:0046872; GO:0043169; GO:0043167; GO:0005488; GO:0003674 [GO:0005730]; GO:0031981; GO:0043232; GO:0044428; GO:0070013; GO:0043228; GO:0043229; GO:0005634; GO:0044446; GO:0043233; GO:0043226; GO:0044424; GO:0043231; GO:0044422; GO:0031974; GO:0005575; GO:0005622; GO:0044464; GO:0043227; GO:0005623 [GO:0005739]; GO:0043231; GO:0044444; GO:0043227; GO:0043229; GO:0005737;…	5.27802e+08	1.05506e+09	1.22907	8	17.4196	0.724257	17	15.805	2.05966	8	26.9824	0.647664	17	17.3542	1.00284	8	17.8726	0.910987	17	13.3277	0.834806	8	12.9896	0.434259	17	28.2635	1.07201	8	22.7414	0.42383	17	31.492	19.5141	22.92	4	8	43.4568
Q6ICZ8	Nascent polypeptide-associated complex subunit alpha-like protein 3 OS=Arabidopsis thaliana GN=At5g13850 PE=1 SV=1 - [NACA3_ARATH]	46.57	1	2	5	16		nucleus; Golgi; cytosol; ribosome	transport; response to stimulus; metabolic process	Pf01849	831231	[GO:0003674] [GO:0005634]; GO:0043231; GO:0043227; GO:0043229; GO:0043226; GO:0044424; GO:0005575; GO:0005622; GO:0044464; GO:0005623 [GO:0005794]; GO:0012505; GO:0043231; GO:0044444; GO:0044464; GO:0043227; GO:0043229; GO:0005737; GO:0044424; GO:0005575; GO:0005623; GO:0043226; GO:0005622 [GO:0005829]; GO:0044444; GO:0005737; GO:0044424; GO:0005622; GO:0044464; GO:0005575; GO:0005623 [GO:0006810…	1.43153e+09	9.36504e+08	1.09231	3	0.192935	1.22977	3	5.97266	2.31871	3	20.9485	1.16586	3	7.44136	1.03932	3	5.65744	1.2331	3	29.3544	1.19593	3	4.79835	0.853292	3	19.5894	1.22848	3	19.3256	0.783076	3	17.265	22.4915	46.57	5	8	24.018
Q42112	60S acidic ribosomal protein P0-2 OS=Arabidopsis thaliana GN=RPP0B PE=1 SV=2 - [RLA02_ARATH]	46.56	3	4	10	37	structural molecule activity; metal ion binding	nucleus; cytoplasm; Golgi; cytosol; ribosome; membrane; extracellular	metabolic process; response to stimulus; cell organization and biogenesis	Pf00428; Pf00466	820076	[GO:0001510]; GO:0009451; GO:0043414; GO:0016070; GO:0043412; GO:0032259; GO:0044260; GO:0090304; GO:0043170; GO:0008152; GO:0044237; GO:0006139; GO:0071704; GO:0008150; GO:0009987; GO:0006725; GO:0034641; GO:0044238; GO:0046483; GO:1901360; GO:0006807 [GO:0003735]; GO:0005198; GO:0003674 [GO:0005507]; GO:0046914; GO:0046872; GO:0043169; GO:0043167; GO:0005488; GO:0003674 [GO:0005622]; GO:0044464…	4.99147e+09	2.56812e+09	0.968927	7	6.22666	1.1708	8	17.7504	2.05002	7	23.0796	0.983807	8	15.5737	0.673995	7	56.7596	1.3564	8	18.1298	0.778307	7	14.395	0.799989	8	9.91787	1.15716	7	11.6212	0.685945	8	11.0482	54.7612	46.56	10	16	58.6646
Q8VZ31	Carboxylate clamp-tetratricopeptide repeat protein OS=Arabidopsis thaliana GN=At1g04530 PE=1 SV=1 - [Q8VZ31_ARATH]	46.45	1	13	13	22	protein binding	nucleus		Pf13414	839500	[GO:0005515]; GO:0005488; GO:0003674 [GO:0005634]; GO:0043231; GO:0043227; GO:0043229; GO:0043226; GO:0044424; GO:0005575; GO:0005622; GO:0044464; GO:0005623	4.91733e+08	6.64469e+08	0.683409	14	18.6089	1.38605	8	8.21758	1.79147	14	22.4139	1.19498	8	16.5104	0.822478	14	6.42593	1.70312	8	5.05486	0.765037	14	13.9892	1.08703	8	23.3979	0.790585	14	12.3164	0.872665	8	14.748	41.1381	29.35	9	14	21.1714
F4I3L1	Phosphoglycerate kinase OS=Arabidopsis thaliana GN=At1g56190 PE=3 SV=1 - [F4I3L1_ARATH]	46.42	2	5	15	88	nucleotide binding; catalytic activity	cytoplasm; mitochondrion; cytosol; membrane	metabolic process; cellular homeostasis; response to stimulus; transport	Pf00162	842072	[GO:0000023]; GO:0005984; GO:0009311; GO:0044262; GO:0044763; GO:0044723; GO:0005975; GO:0044237; GO:0009987; GO:0044699; GO:0044710; GO:0044238; GO:0071704; GO:0008152; GO:0008150 [GO:0000166]; GO:0036094; GO:1901265; GO:0005488; GO:0097159; GO:1901363; GO:0003674 [GO:0004618]; GO:0016301; GO:0016774; GO:0016772; GO:0016740; GO:0003824; GO:0003674 [GO:0005524]; GO:0032550; GO:0032559; GO:0035639…	9.16682e+09	8.54237e+09	0.784674	8	14.9449	1.29249	6	6.75006	1.01084	8	21.1354	0.967107	6	13.1417	0.810032	8	63.5055	1.35116	6	9.63667	0.850836	8	12.0098	0.874305	6	18.632	0.977624	8	24.053	0.844301	6	21.3112	113.621	37.28	12	42	133.791
Q93VG5	40S ribosomal protein S8-1 OS=Arabidopsis thaliana GN=RPS8A PE=2 SV=1 - [RS81_ARATH]	46.4	2	9	9	42	structural molecule activity	cytoplasm; Golgi; cytosol; ribosome; membrane	metabolic process	Pf01201	832151	[GO:0000462]; GO:0030490; GO:0006364; GO:0042274; GO:0016072; GO:0034470; GO:0042254; GO:0022613; GO:0034660; GO:0006396; GO:0044085; GO:0016070; GO:0010467; GO:0071840; GO:0044260; GO:0090304; GO:0043170; GO:0008150; GO:0044237; GO:0006139; GO:0071704; GO:0008152; GO:0009987; GO:0006725; GO:0034641; GO:0044238; GO:0046483; GO:1901360; GO:0006807 [GO:0001510]; GO:0009451; GO:0043414; GO:0016070; …	4779255194	2.40692e+09	0.513642	21	26.0714	1.31491	20	10.6535	0.732728	21	37.0472	1.19703	20	18.0845	0.553559	21	18.7233	1.32357	20	23.6447	0.680268	21	12.4883	1.21114	20	20.516	1.00701	21	9.71546	1.23167	20	25.7421	78.9718	46.4	9	22	64.9768
Q8L9M8	Putative uncharacterized protein At1g33810 OS=Arabidopsis thaliana GN=At1g33810 PE=1 SV=1 - [Q8L9M8_ARATH]	46.38	1	6	6	24		nucleus; membrane	transport		840273	[GO:0003674] [GO:0005623]; GO:0005575 [GO:0005634]; GO:0043231; GO:0043227; GO:0043229; GO:0043226; GO:0044424; GO:0005575; GO:0005622; GO:0044464; GO:0005623 [GO:0008150] [GO:0009507]; GO:0009536; GO:0043231; GO:0044444; GO:0043227; GO:0043229; GO:0005737; GO:0044424; GO:0043226; GO:0005622; GO:0044464; GO:0005575; GO:0005623 [GO:0009535]; GO:0009534; GO:0044434; GO:0055035; GO:0009507; GO:00319…	1.45325e+09	9.52912e+08	0.753152	9	12.3143	1.29743	15	9.35746	2.35567	9	15.5247	1.00044	15	26.231	0.72758	9	17.6908	1.48503	15	16.9595	1.105	9	15.8401	0.812846	15	7.74571	0.762821	9	21.9662	0.860376	15	12.4752	30.611	34.78	4	9	40.4807
Q8GUN2	HIS triad family protein 3 OS=Arabidopsis thaliana GN=HIT3 PE=1 SV=1 - [Q8GUN2_ARATH]	46.26	1	6	6	16	catalytic activity; protein binding; metal ion binding	cytosol; membrane	metabolic process	Pf01230; Pf11969	824816	[GO:0003824]; GO:0003674 [GO:0005080]; GO:0019901; GO:0019900; GO:0019899; GO:0005515; GO:0005488; GO:0003674 [GO:0005777]; GO:0042579; GO:0043231; GO:0044444; GO:0043227; GO:0043229; GO:0005737; GO:0044424; GO:0043226; GO:0005622; GO:0044464; GO:0005575; GO:0005623 [GO:0005829]; GO:0044444; GO:0005737; GO:0044424; GO:0005622; GO:0044464; GO:0005575; GO:0005623 [GO:0005886]; GO:0016020; GO:004446…	5.36852e+08	3.43924e+08	1.40205	6	15.9855	0.967392	10	10.612	1.28208	6	5.41026	0.474499	10	52.9492	1.1053	6	6.04051	0.67659	10	41.8008	0.910806	6	5.3454	0.422217	10	41.0387	1.53603	6	13.1857	0.514888	10	30.01	16.4994	30.61	4	6	29.797
Q9CA23	Ubiquitin-fold modifier 1 OS=Arabidopsis thaliana GN=At1g77710 PE=3 SV=1 - [UFM1_ARATH]	46.24	1	2	2	3			metabolic process	Pf03671	844107	[GO:0006661]; GO:0046474; GO:0046488; GO:0006650; GO:0008654; GO:0045017; GO:0006644; GO:0046486; GO:0008610; GO:0044249; GO:0090407; GO:0006796; GO:0019637; GO:0044255; GO:0006629; GO:0044711; GO:1901576; GO:0009058; GO:0044237; GO:0006793; GO:0071704; GO:0044763; GO:0044238; GO:0044710; GO:0008152; GO:0009987; GO:0044699; GO:0008150 [GO:0008150]	1.53476e+08	1.62703e+08	2.15793	2	9.25359	0.690929	1		1.29828	2	5.89836	0.503225	1		1.20756	2	2.65239	0.727102	1		0.849135	2	5.4399	0.387048	1		1.4265	2	3.23099	0.364539	1		6.9763	16.13	1	2	4.01618
Q2HIR7	At5g38660 OS=Arabidopsis thaliana GN=APE1 PE=2 SV=1 - [Q2HIR7_ARATH]	46.15	2	11	11	37		nucleus; cytoplasm; mitochondrion; membrane	metabolic process; cell organization and biogenesis; cell differentiation	Pf11016	833856	[GO:0000023]; GO:0005984; GO:0009311; GO:0044262; GO:0044763; GO:0044723; GO:0005975; GO:0044237; GO:0009987; GO:0044699; GO:0044710; GO:0044238; GO:0071704; GO:0008152; GO:0008150 [GO:0003674] [GO:0005634]; GO:0043231; GO:0043227; GO:0043229; GO:0043226; GO:0044424; GO:0005575; GO:0005622; GO:0044464; GO:0005623 [GO:0005737]; GO:0044424; GO:0005622; GO:0044464; GO:0005575; GO:0005623 [GO:0005739…	1.39625e+09	3.22857e+09	0.784357	12	12.633	1.17595	19	15.9651	1.41561	12	20.7117	1.05473	19	18.1306	0.871426	12	17.255	1.20836	19	14.3556	0.862628	12	18.2313	0.841516	19	15.0281	1.05922	12	16.5767	0.793118	19	13.0875	40.8703	30.77	7	15	55.3635
Q9FJH0	Ras-related protein RABA1f OS=Arabidopsis thaliana GN=RABA1F PE=2 SV=1 - [RAA1F_ARATH]	46.08	4	3	10	41	nucleotide binding; catalytic activity	endosome; cytosol; membrane	transport; regulation of biological process; response to stimulus	Pf00025; Pf00071; Pf01926; Pf05783; Pf08477	836207	[GO:0000166]; GO:0036094; GO:1901265; GO:0005488; GO:0097159; GO:1901363; GO:0003674 [GO:0003924]; GO:0017111; GO:0016462; GO:0016818; GO:0016817; GO:0016787; GO:0003824; GO:0003674 [GO:0005525]; GO:0032550; GO:0032561; GO:0035639; GO:0001883; GO:0032549; GO:0019001; GO:0032555; GO:0043168; GO:1901265; GO:0001882; GO:0017076; GO:0032553; GO:0043167; GO:0097159; GO:1901363; GO:0036094; GO:0097367;…	2.87296e+09	2397139654	0.87617	5	8.5952	1.44376	5	4.96878	1.50861	5	13.3582	0.709688	5	24.7383	0.572821	5	9.18754	1.01127	5	9.35132	0.847092	5	4.54019	0.666415	5	13.9882	0.823657	5	11.3791	0.760398	5	6.33618	45.3216	33.64	7	16	77.1456
Q9C9I7	Putative uncharacterized protein At1g71500 OS=Arabidopsis thaliana GN=F26A9.12 PE=2 SV=1 - [Q9C9I7_ARATH]	45.99	1	11	11	43	catalytic activity	membrane	metabolic process	Pf00355; Pf13806	843491	[GO:0009507]; GO:0009536; GO:0043231; GO:0044444; GO:0043227; GO:0043229; GO:0005737; GO:0044424; GO:0043226; GO:0005622; GO:0044464; GO:0005575; GO:0005623 [GO:0009534]; GO:0009507; GO:0031976; GO:0044434; GO:0009536; GO:0009579; GO:0031984; GO:0044435; GO:0043231; GO:0044444; GO:0044424; GO:0043227; GO:0044446; GO:0043229; GO:0005737; GO:0005622; GO:0044464; GO:0043226; GO:0044422; GO:0005575; …	2077719678	2215840745	1.13996	21	20.7269	1.24404	21	13.0918	1.77415	21	20.5078	1.02109	21	11.6741	0.934455	21	14.019	1.41609	21	13.54	1.00777	21	21.4411	0.885551	21	14.7076	0.971329	21	11.6194	0.995646	21	13.8826	74.8711	42.16	9	22	61.6835
Q8W455	Expressed protein OS=Arabidopsis thaliana GN=At2g36835 PE=2 SV=1 - [Q8W455_ARATH]	45.97	1	5	5	6					818256	[GO:0003674] [GO:0008150] [GO:0009941]; GO:0009526; GO:0044434; GO:0031967; GO:0044435; GO:0009507; GO:0031975; GO:0043227; GO:0044446; GO:0009536; GO:0044444; GO:0044464; GO:0043226; GO:0043229; GO:0044422; GO:0044424; GO:0043231; GO:0005737; GO:0005575; GO:0005623; GO:0005622	2.08207e+08	279947899	0.624577	2	17.7748	1.14069	4	5.02673	1.69587	2	15.6847	0.935236	4	18.1211	0.656497	2	4.48109	1.13064	4	15.3736	0.849791	2	22.2777	0.808654	4	4.27119	1.02	2	5.30615	0.73982	4	6.75265	6.57252	23.39	2	2	6.99754
Q9C9W5	Glycerate dehydrogenase HPR, peroxisomal OS=Arabidopsis thaliana GN=HPR PE=1 SV=1 - [HPR1_ARATH]	45.85	2	14	14	27	nucleotide binding; RNA binding; catalytic activity	extracellular	metabolic process; response to stimulus; cell organization and biogenesis; regulation of biological process; cell communication	Pf00389; Pf02826	843129	[GO:0000166]; GO:0036094; GO:1901265; GO:0005488; GO:0097159; GO:1901363; GO:0003674 [GO:0005777]; GO:0042579; GO:0043231; GO:0044444; GO:0043227; GO:0043229; GO:0005737; GO:0044424; GO:0043226; GO:0005622; GO:0044464; GO:0005575; GO:0005623 [GO:0006364]; GO:0016072; GO:0034470; GO:0042254; GO:0034660; GO:0006396; GO:0022613; GO:0016070; GO:0010467; GO:0044085; GO:0044260; GO:0090304; GO:0043170;…	3.20638e+08	3.8601e+08	0.834257	11	10.4457	1.13216	16	12.3571	1.08526	11	11.2481	1.1937	16	15.5021	0.733333	11	11.0993	1.3059	16	16.5709	0.77781	11	9.22046	0.927459	16	15.5047	0.919946	11	15.8179	0.898424	16	16.1125	27.3831	30.31	9	11	40.9406
Q9FK68	Ras-related protein RABA1c OS=Arabidopsis thaliana GN=RABA1C PE=2 SV=1 - [RAA1C_ARATH]	45.83	4	2	10	40	nucleotide binding; catalytic activity	nucleus; endosome; vacuole; cytosol; membrane	transport; regulation of biological process; response to stimulus	Pf00025; Pf00071; Pf01926; Pf08477	834614	[GO:0000166]; GO:0036094; GO:1901265; GO:0005488; GO:0097159; GO:1901363; GO:0003674 [GO:0003924]; GO:0017111; GO:0016462; GO:0016818; GO:0016817; GO:0016787; GO:0003824; GO:0003674 [GO:0005525]; GO:0032550; GO:0032561; GO:0035639; GO:0001883; GO:0032549; GO:0019001; GO:0032555; GO:0043168; GO:1901265; GO:0001882; GO:0017076; GO:0032553; GO:0043167; GO:0097159; GO:1901363; GO:0036094; GO:0097367;…	3.04048e+09	2397139654	1.15017	2	4.49417	0.980999	3	0.290483	1.79616	2	10.47	0.645146	3	9.6122	0.953841	2	2.49957	0.888678	3	6.20852	1.16009	2	11.6057	0.615324	3	7.584	1.18579	2	4.17905	0.755647	3	23.1453	41.7088	36.11	7	15	69.7081
P50883	60S ribosomal protein L12-1 OS=Arabidopsis thaliana GN=RPL12A PE=2 SV=2 - [RL121_ARATH]	45.78	1	1	6	24	RNA binding; structural molecule activity; metal ion binding	nucleus; cytoplasm; vacuole; Golgi; cytosol; ribosome	cell organization and biogenesis; metabolic process; response to stimulus	Pf00298; Pf03946	818295	[GO:0000027]; GO:0022618; GO:0042255; GO:0042273; GO:0022613; GO:0034622; GO:0071826; GO:0042254; GO:0070925; GO:0044085; GO:0065003; GO:0043933; GO:0006996; GO:0022607; GO:0071840; GO:0016043; GO:0008150; GO:0009987 [GO:0001510]; GO:0009451; GO:0043414; GO:0016070; GO:0043412; GO:0032259; GO:0044260; GO:0090304; GO:0043170; GO:0008152; GO:0044237; GO:0006139; GO:0071704; GO:0008150; GO:0009987; …	1.46173e+09	2100438924				1.36472	2	10.4057				1.11246	2	8.57995				1.72923	2	3.06631				0.836024	2	4.38579				0.995232	2	6.54582	39.4156	36.14	5	12	35.2069
Q9LFH5	60S ribosomal protein L12-2 OS=Arabidopsis thaliana GN=RPL12B PE=1 SV=1 - [RL122_ARATH]	45.78	1	1	6	26	RNA binding; structural molecule activity; protein binding	cytoplasm; Golgi; cytosol; ribosome; membrane	cell organization and biogenesis; metabolic process	Pf00298; Pf03946	824511	[GO:0000027]; GO:0022618; GO:0042255; GO:0042273; GO:0022613; GO:0034622; GO:0071826; GO:0042254; GO:0070925; GO:0044085; GO:0065003; GO:0043933; GO:0006996; GO:0022607; GO:0071840; GO:0016043; GO:0008150; GO:0009987 [GO:0001510]; GO:0009451; GO:0043414; GO:0016070; GO:0043412; GO:0032259; GO:0044260; GO:0090304; GO:0043170; GO:0008152; GO:0044237; GO:0006139; GO:0071704; GO:0008150; GO:0009987; …	1.46173e+09	2100438924	0.938734	2	19.6005	1.37253	2	40.4669	1.29192	2	59.232	1.12022	2	7.63989	2.06639	2	51.852	1.667	2	65.1007	0.817106	2	7.67627	1.07084	2	29.9578	1.01998	2	20.5753	1.0678	2	13.3385	44.7224	45.78	6	14	34.9044
Q94A97	Ubiquitin-conjugating enzyme E2 35 OS=Arabidopsis thaliana GN=UBC35 PE=1 SV=1 - [UBC35_ARATH]	45.75	3	2	6	15	nucleotide binding; catalytic activity; protein binding	nucleus; cytoplasm	metabolic process; response to stimulus; cell differentiation	Pf00179	844224	[GO:0000166]; GO:0036094; GO:1901265; GO:0005488; GO:0097159; GO:1901363; GO:0003674 [GO:0004842]; GO:0019787; GO:0016740; GO:0003824; GO:0003674 [GO:0005515]; GO:0005488; GO:0003674 [GO:0005524]; GO:0032550; GO:0032559; GO:0035639; GO:0001883; GO:0032549; GO:0030554; GO:0032555; GO:0043168; GO:1901265; GO:0001882; GO:0017076; GO:0032553; GO:0043167; GO:0097159; GO:1901363; GO:0036094; GO:0097367…	3.44321e+08	2.42487e+08	0.862923	2	1.42617	1.27772	3	0.849619	1.29686	2	3.68325	0.736407	3	25.983	0.90508	2	12.4853	1.05018	3	1.84568	0.658377	2	3.40309	0.530882	3	7.44583	1.22909	2	21.8892	0.727438	3	5.25235	18.0569	38.56	5	8	15.8627
Q9FZ48	Ubiquitin-conjugating enzyme E2 36 OS=Arabidopsis thaliana GN=UBC36 PE=1 SV=1 - [UBC36_ARATH]	45.75	3	2	6	12	nucleotide binding; catalytic activity; protein binding	nucleus; cytoplasm; cytosol; membrane	metabolic process; response to stimulus; cell differentiation	Pf00179	838260	[GO:0000166]; GO:0036094; GO:1901265; GO:0005488; GO:0097159; GO:1901363; GO:0003674 [GO:0004842]; GO:0019787; GO:0016740; GO:0003824; GO:0003674 [GO:0005515]; GO:0005488; GO:0003674 [GO:0005524]; GO:0032550; GO:0032559; GO:0035639; GO:0001883; GO:0032549; GO:0030554; GO:0032555; GO:0043168; GO:1901265; GO:0001882; GO:0017076; GO:0032553; GO:0043167; GO:0097159; GO:1901363; GO:0036094; GO:0097367…	226290778	1.41573e+08				1.23803	2	3.83303				0.626992	2	2.74346				1.14354	2	7.30345				0.51202	2	3.41033				0.668811	2	3.84736	14.9581	26.14	4	6	12.0679
P46286	60S ribosomal protein L8-1 OS=Arabidopsis thaliana GN=RPL8A PE=1 SV=2 - [RL81_ARATH]	45.74	2	5	12	29	RNA binding; structural molecule activity; protein binding	cytoplasm; vacuole; membrane; Golgi; cytosol; ribosome	metabolic process	Pf00181; Pf03947	816314	[GO:0003723]; GO:0003676; GO:0097159; GO:1901363; GO:0005488; GO:0003674 [GO:0003735]; GO:0005198; GO:0003674 [GO:0005515]; GO:0005488; GO:0003674 [GO:0005622]; GO:0044464; GO:0005575; GO:0005623 [GO:0005730]; GO:0031981; GO:0043232; GO:0044428; GO:0070013; GO:0043228; GO:0043229; GO:0005634; GO:0044446; GO:0043233; GO:0043226; GO:0044424; GO:0043231; GO:0044422; GO:0031974; GO:0005575; GO:000562…	3.7418e+09	2.6851e+09	0.499791	6	52.6436	1.20331	6	4.92859	0.733651	6	58.9743	1.13229	6	19.7145	0.579715	6	44.9056	1.20768	6	4.34111	0.647264	6	21.3517	1.3132	6	15.545	0.9442	6	6.6666	1.08457	6	5.56454	48.5043	39.92	9	16	36.5372
Q9SFV3	At3g07230 OS=Arabidopsis thaliana GN=T1B9.10 PE=4 SV=1 - [Q9SFV3_ARATH]	45.65	1	2	2	2		nucleus; cytosol	response to stimulus	Pf08186	819912	[GO:0003674] [GO:0005634]; GO:0043231; GO:0043227; GO:0043229; GO:0043226; GO:0044424; GO:0005575; GO:0005622; GO:0044464; GO:0005623 [GO:0005829]; GO:0044444; GO:0005737; GO:0044424; GO:0005622; GO:0044464; GO:0005575; GO:0005623 [GO:0008150] [GO:0009735]; GO:0009725; GO:0009719; GO:0010033; GO:0050896; GO:0042221; GO:0008150	1.10632e+08	1.60843e+08	0.886308	1		1.9043	1		2.29568	1		0.637357	1		1.06455	1		0.972559	1		1.04229	1		0.415161	1		0.831603	1		0.584787	1		3.75107	23.91	1	1	0
O24520	Non-symbiotic hemoglobin 1 OS=Arabidopsis thaliana GN=AHB1 PE=1 SV=1 - [HBL1_ARATH]	45.63	1	7	7	21	transporter activity; metal ion binding	cytoplasm; cytosol; membrane	response to stimulus; regulation of biological process; transport	Pf00042	816103	[GO:0001666]; GO:0006950; GO:0036293; GO:0050896; GO:0070482; GO:0008150; GO:0009628 [GO:0005344]; GO:0022892; GO:0005215; GO:0003674 [GO:0005506]; GO:0046914; GO:0046872; GO:0043169; GO:0043167; GO:0005488; GO:0003674 [GO:0005618]; GO:0030312; GO:0044464; GO:0071944; GO:0005575; GO:0005623 [GO:0005737]; GO:0044424; GO:0005622; GO:0044464; GO:0005575; GO:0005623 [GO:0005829]; GO:0044444; GO:00057…	6.84714e+08	1.17431e+09	1.80299	10	16.0637	0.429095	11	37.0375	0.69035	10	21.936	0.275684	11	33.8857	1.58977	10	12.7482	0.264562	11	58.8411	0.354388	10	31.429	0.219717	11	41.8093	2.41514	10	8.13534	0.173421	11	41.6986	25.4775	40.63	6	10	26.1609
Q9STW6	Heat shock 70 kDa protein 6, chloroplastic OS=Arabidopsis thaliana GN=HSP70-6 PE=1 SV=1 - [HSP7F_ARATH]	45.54	1	8	28	74	nucleotide binding; protein binding	nucleus; mitochondrion	cell organization and biogenesis; metabolic process; transport; response to stimulus	Pf00012; Pf03980; Pf06723	828531	[GO:0000166]; GO:0036094; GO:1901265; GO:0005488; GO:0097159; GO:1901363; GO:0003674 [GO:0000902]; GO:0032989; GO:0009653; GO:0016043; GO:0048869; GO:0032502; GO:0048856; GO:0009987; GO:0071840; GO:0044763; GO:0044767; GO:0008150; GO:0044699 [GO:0005515]; GO:0005488; GO:0003674 [GO:0005524]; GO:0032550; GO:0032559; GO:0035639; GO:0001883; GO:0032549; GO:0030554; GO:0032555; GO:0043168; GO:1901265…	1.61198e+09	1.45405e+09	0.93985	7	14.5631	1.33427	5	2.08414	1.52098	7	25.7085	0.873807	5	11.8612	1.08084	7	30.8396	1.54272	5	1.24166	0.769123	7	9.11238	0.765517	5	11.5458	1.1191	7	26.0352	0.823132	5	10.4171	98.49	35.79	23	35	115.036
Q38922	Ras-related protein RABB1b OS=Arabidopsis thaliana GN=RABB1B PE=2 SV=1 - [RAB1B_ARATH]	45.5	2	5	8	14	nucleotide binding; catalytic activity	membrane; nucleus; cytoplasm; Golgi	transport; regulation of biological process; response to stimulus	Pf00025; Pf00071; Pf01926; Pf08477	829740	[GO:0000139]; GO:0044431; GO:0098588; GO:0005794; GO:0044444; GO:0044446; GO:0031090; GO:0012505; GO:0043231; GO:0005737; GO:0044424; GO:0043229; GO:0044422; GO:0016020; GO:0043227; GO:0044464; GO:0005622; GO:0043226; GO:0005575; GO:0005623 [GO:0000166]; GO:0036094; GO:1901265; GO:0005488; GO:0097159; GO:1901363; GO:0003674 [GO:0003924]; GO:0017111; GO:0016462; GO:0016818; GO:0016817; GO:0016787;…	371515212	4.56512e+08	0.656501	4	5.67386	1.28114	5	7.73048	1.00445	4	4.1694	0.828128	5	16.4712	0.680223	4	15.2509	1.05151	5	12.8167	0.763996	4	17.064	0.741351	5	14.8575	0.9957	4	2.90117	0.742764	5	9.99805	24.128	45.5	7	8	18.8826
O04331	Prohibitin-3, mitochondrial OS=Arabidopsis thaliana GN=PHB3 PE=1 SV=1 - [PHB3_ARATH]	45.49	2	5	10	36		nucleus; cytoplasm; mitochondrion; membrane; vacuole; Golgi	metabolic process; transport; response to stimulus; cell organization and biogenesis; cell growth; cell division	Pf01145	834077	[GO:0001510]; GO:0009451; GO:0043414; GO:0016070; GO:0043412; GO:0032259; GO:0044260; GO:0090304; GO:0043170; GO:0008152; GO:0044237; GO:0006139; GO:0071704; GO:0008150; GO:0009987; GO:0006725; GO:0034641; GO:0044238; GO:0046483; GO:1901360; GO:0006807 [GO:0005634]; GO:0043231; GO:0043227; GO:0043229; GO:0043226; GO:0044424; GO:0005575; GO:0005622; GO:0044464; GO:0005623 [GO:0005730]; GO:0031981;…	6944083881	7310547295	1.11439	8	14.589	1.20953	4	5.60914	2.27236	8	25.2541	0.899149	4	9.69876	0.828199	8	8.75292	1.39741	4	13.5466	1.05878	8	8.56077	0.775306	4	6.91285	1.04637	8	10.2184	0.904696	4	12.1779	47.6991	45.49	10	17	52.4431
Q8RWA7	NADH dehydrogenase [ubiquinone] 1 alpha subcomplex subunit 13-A OS=Arabidopsis thaliana GN=MEE4 PE=2 SV=1 - [NDADA_ARATH]	45.45	1	1	5	21		mitochondrion; membrane	transport; metabolic process	Pf06212	839465	[GO:0003674] [GO:0005739]; GO:0043231; GO:0044444; GO:0043227; GO:0043229; GO:0005737; GO:0044424; GO:0043226; GO:0005622; GO:0044464; GO:0005575; GO:0005623 [GO:0005743]; GO:0019866; GO:0031966; GO:0031090; GO:0031967; GO:0044424; GO:0005740; GO:0044429; GO:0016020; GO:0043227; GO:0044422; GO:0031975; GO:0044446; GO:0005622; GO:0044464; GO:0005739; GO:0044444; GO:0005575; GO:0043226; GO:0043229;…	7.42472e+08	1.46007e+09	0.985556	1		1.29778	2	19.6603	1.36137	1		0.820235	2	12.643	1.12755	1		1.06402	2	10.8712	0.803915	1		0.788504	2	3.20057	1.88503	1		0.731945	2	2.39968	20.1912	45.45	5	9	30.1834
O49313	NADH dehydrogenase [ubiquinone] 1 alpha subcomplex subunit 13-B OS=Arabidopsis thaliana GN=At2g33220 PE=2 SV=1 - [NDADB_ARATH]	45.45	1	1	5	25		mitochondrion; membrane	transport; metabolic process	Pf06212	817884	[GO:0003674] [GO:0005739]; GO:0043231; GO:0044444; GO:0043227; GO:0043229; GO:0005737; GO:0044424; GO:0043226; GO:0005622; GO:0044464; GO:0005575; GO:0005623 [GO:0005743]; GO:0019866; GO:0031966; GO:0031090; GO:0031967; GO:0044424; GO:0005740; GO:0044429; GO:0016020; GO:0043227; GO:0044422; GO:0031975; GO:0044446; GO:0005622; GO:0044464; GO:0005739; GO:0044444; GO:0005575; GO:0043226; GO:0043229;…	2.07235e+09	1.77309e+09	0.741098	3	4.98568	1.21983	4	9.15797	1.71766	3	34.5439	1.03319	4	15.5528	0.813153	3	6.03795	1.45888	4	19.7468	0.802724	3	14.1135	0.755356	4	0.914703	0.848543	3	7.93364	0.796601	4	12.3629	27.3098	45.45	5	11	35.7579
Q9FNC9	Mitochondrial import receptor subunit TOM9-2 OS=Arabidopsis thaliana GN=TOM9-2 PE=1 SV=3 - [TOM92_ARATH]	45.45	1	3	3	10	transporter activity	mitochondrion; membrane	transport	Pf04281	834420	[GO:0005739]; GO:0043231; GO:0044444; GO:0043227; GO:0043229; GO:0005737; GO:0044424; GO:0043226; GO:0005622; GO:0044464; GO:0005575; GO:0005623 [GO:0005741]; GO:0031966; GO:0031968; GO:0098588; GO:0005740; GO:0031090; GO:0044429; GO:0019867; GO:0031967; GO:0044424; GO:0098805; GO:0016020; GO:0043227; GO:0044422; GO:0005739; GO:0044444; GO:0044446; GO:0031975; GO:0005622; GO:0044464; GO:0005575; …	5.20985e+08	1.39994e+09	1.29632	3	3.94581	1.31774	7	9.56977	1.81346	3	0.540026	0.831951	7	31.9833	0.933927	3	16.965	1.30975	7	23.3102	0.797232	3	26.343	0.784746	7	19.7154	1.05893	3	16.6217	0.735115	7	8.73653	7.61666	21.21	2	3	25.8422
O24466	Ras-related protein RABE1a OS=Arabidopsis thaliana GN=RABE1A PE=1 SV=1 - [RAE1A_ARATH]	45.37	4	4	10	25	nucleotide binding; catalytic activity; protein binding	membrane; Golgi; cytosol	transport; regulation of biological process; response to stimulus	Pf00025; Pf00071; Pf08477	824529	[GO:0000139]; GO:0044431; GO:0098588; GO:0005794; GO:0044444; GO:0044446; GO:0031090; GO:0012505; GO:0043231; GO:0005737; GO:0044424; GO:0043229; GO:0044422; GO:0016020; GO:0043227; GO:0044464; GO:0005622; GO:0043226; GO:0005575; GO:0005623 [GO:0000166]; GO:0036094; GO:1901265; GO:0005488; GO:0097159; GO:1901363; GO:0003674 [GO:0003924]; GO:0017111; GO:0016462; GO:0016818; GO:0016817; GO:0016787;…	1352301059	2.5193e+09	0.990257	1		1.13648	5	8.73978	1.0175	1		0.734612	5	20.1035	0.843666	1		0.820792	5	2.49911	0.775318	1		0.644891	5	11.4475	1.24264	1		0.677513	5	10.3538	32.0166	33.8	7	11	39.5821
P28186	Ras-related protein RABE1c OS=Arabidopsis thaliana GN=RABE1C PE=1 SV=1 - [RAE1C_ARATH]	45.37	5	3	10	31	nucleotide binding; catalytic activity; protein binding	membrane; vacuole; Golgi	metabolic process; transport; regulation of biological process; response to stimulus	Pf00025; Pf00071; Pf08477	823749	[GO:0000139]; GO:0044431; GO:0098588; GO:0005794; GO:0044444; GO:0044446; GO:0031090; GO:0012505; GO:0043231; GO:0005737; GO:0044424; GO:0043229; GO:0044422; GO:0016020; GO:0043227; GO:0044464; GO:0005622; GO:0043226; GO:0005575; GO:0005623 [GO:0000166]; GO:0036094; GO:1901265; GO:0005488; GO:0097159; GO:1901363; GO:0003674 [GO:0003924]; GO:0017111; GO:0016462; GO:0016818; GO:0016817; GO:0016787;…	1.61047e+09	2.66558e+09	0.700778	4	13.3251	1.2887	3	0.307163	1.14307	4	9.03418	0.651357	3	1.91091	0.708414	4	14.1757	0.801731	3	6.72957	0.74825	4	9.80438	0.615656	3	1.13762	0.998806	4	2.4709	0.66632	3	6.40909	50.8541	42.13	9	16	46.8804
Q9C5M0	Mitochondrial dicarboxylate/tricarboxylate transporter DTC OS=Arabidopsis thaliana GN=DTC PE=1 SV=1 - [DTC_ARATH]	45.3	1	11	11	32	transporter activity	mitochondrion; membrane; Golgi	metabolic process; transport; response to stimulus	Pf00153	832096	[GO:0005310]; GO:0046943; GO:0005342; GO:0008514; GO:0022891; GO:0008509; GO:0022857; GO:0022892; GO:0015075; GO:0005215; GO:0003674 [GO:0005618]; GO:0030312; GO:0044464; GO:0071944; GO:0005575; GO:0005623 [GO:0005739]; GO:0043231; GO:0044444; GO:0043227; GO:0043229; GO:0005737; GO:0044424; GO:0043226; GO:0005622; GO:0044464; GO:0005575; GO:0005623 [GO:0005743]; GO:0019866; GO:0031966; GO:0031090…	3.16325e+09	1.98752e+09	0.639086	10	25.0184	1.29173	19	12.4373	0.572297	10	23.7893	0.865901	19	17.2198	0.641967	10	54.5597	0.924714	19	18.7689	0.575545	10	10.713	0.909673	19	10.9364	1.09573	10	9.08647	0.867511	19	19.4973	34.53	30.2	8	13	47.8119
Q9LUT2	S-adenosylmethionine synthase 4 OS=Arabidopsis thaliana GN=METK4 PE=1 SV=1 - [METK4_ARATH]	45.29	1	8	15	39	nucleotide binding; catalytic activity; metal ion binding	cytoplasm; cytosol; membrane	metabolic process; response to stimulus	Pf00438; Pf02772; Pf02773	821003	[GO:0000166]; GO:0036094; GO:1901265; GO:0005488; GO:0097159; GO:1901363; GO:0003674 [GO:0004478]; GO:0016765; GO:0016740; GO:0003824; GO:0003674 [GO:0005524]; GO:0032550; GO:0032559; GO:0035639; GO:0001883; GO:0032549; GO:0030554; GO:0032555; GO:0043168; GO:1901265; GO:0001882; GO:0017076; GO:0032553; GO:0043167; GO:0097159; GO:1901363; GO:0036094; GO:0097367; GO:0000166; GO:0005488; GO:0003674 …	2.08286e+09	2.31027e+09	0.945819	8	24.8352	1.16083	8	25.166	1.08889	8	17.9604	0.723892	8	33.4715	0.750999	8	23.9088	1.09511	8	7.86853	0.759243	8	12.0449	0.706321	8	7.93383	1.154	8	4.36378	0.774428	8	7.9489	62.1886	42.49	13	21	39.1829
Q9FKA5	Uncharacterized protein At5g39570 OS=Arabidopsis thaliana GN=At5g39570 PE=1 SV=1 - [Y5957_ARATH]	45.14	1	11	12	32		nucleus; cytosol			833953	[GO:0003674] [GO:0005634]; GO:0043231; GO:0043227; GO:0043229; GO:0043226; GO:0044424; GO:0005575; GO:0005622; GO:0044464; GO:0005623 [GO:0005829]; GO:0044444; GO:0005737; GO:0044424; GO:0005622; GO:0044464; GO:0005575; GO:0005623 [GO:0008150]	749703785	8.63408e+08	1.27579	15	9.69821	0.923416	13	8.47426	1.57333	15	18.6326	0.983111	13	9.09758	1.00904	15	23.3367	1.31914	13	14.2133	0.855738	15	21.1254	0.744166	13	9.05136	1.48496	15	13.3017	0.702923	13	16.2681	45.0997	34.38	9	17	46.4512
Q8VY57	ADP-RIBOSYLATION FACTOR-like protein OS=Arabidopsis thaliana GN=ARLA1C PE=2 SV=1 - [Q8VY57_ARATH]	45.11	2	2	6	18	nucleotide binding	extracellular; nucleus; cytoplasm; vacuole; membrane; Golgi; cytosol	metabolic process; regulation of biological process; response to stimulus; defense response	Pf00025; Pf00071; Pf00503; Pf01926; Pf04670; Pf08477; Pf09439	824149	[GO:0000166]; GO:0036094; GO:1901265; GO:0005488; GO:0097159; GO:1901363; GO:0003674 [GO:0005525]; GO:0032550; GO:0032561; GO:0035639; GO:0001883; GO:0032549; GO:0019001; GO:0032555; GO:0043168; GO:1901265; GO:0001882; GO:0017076; GO:0032553; GO:0043167; GO:0097159; GO:1901363; GO:0036094; GO:0097367; GO:0000166; GO:0005488; GO:0003674 [GO:0005576]; GO:0005575 [GO:0005622]; GO:0044464; GO:0005575…	5.50795e+08	1.04401e+09	0.706267	4	3.64484	1.13058	5	12.7949	1.21425	4	6.53325	0.969402	5	18.5417	0.786555	4	28.4906	1.63885	5	20.361	0.824512	4	5.44769	0.725682	5	10.9296	1.02427	4	6.02659	0.715431	5	19.6276	15.0082	13.04	2	5	32.7479
Q39043	Mediator of RNA polymerase II transcription subunit 37f OS=Arabidopsis thaliana GN=MED37F PE=1 SV=2 - [MD37F_ARATH]	45.06	2	2	25	58	nucleotide binding; catalytic activity	nucleus; vacuole; membrane; endoplasmic reticulum; organelle lumen; Golgi; cytosol	cell organization and biogenesis; metabolic process; regulation of biological process; response to stimulus	Pf00012; Pf01968; Pf06723	834207	[GO:0000166]; GO:0036094; GO:1901265; GO:0005488; GO:0097159; GO:1901363; GO:0003674 [GO:0000902]; GO:0032989; GO:0009653; GO:0016043; GO:0048869; GO:0032502; GO:0048856; GO:0009987; GO:0071840; GO:0044763; GO:0044767; GO:0008150; GO:0044699 [GO:0005524]; GO:0032550; GO:0032559; GO:0035639; GO:0001883; GO:0032549; GO:0030554; GO:0032555; GO:0043168; GO:1901265; GO:0001882; GO:0017076; GO:0032553;…	2.13574e+09	2.28303e+09	0.802831	3	1.34633	1.41198	3	28.9805	1.0776	3	1.26701	1.35101	3	26.8591	0.928466	3	17.1741	1.46609	3	10.1349	0.575806	3	15.7476	0.862873	3	3.48957	1.30852	3	12.9425	0.644411	3	40.5127	115.465	39.97	21	36	54.2756
Q9M2Z4	Membrane steroid-binding protein 2 OS=Arabidopsis thaliana GN=MSBP2 PE=1 SV=1 - [MSBP2_ARATH]	45.06	1	7	8	22		nucleus; endoplasmic reticulum; membrane	metabolic process; response to stimulus; defense response; regulation of biological process	Pf00173	824050	[GO:0005496]; GO:0008289; GO:0097159; GO:0005488; GO:0003674 [GO:0005634]; GO:0043231; GO:0043227; GO:0043229; GO:0043226; GO:0044424; GO:0005575; GO:0005622; GO:0044464; GO:0005623 [GO:0005783]; GO:0012505; GO:0043231; GO:0044444; GO:0044464; GO:0043227; GO:0043229; GO:0005737; GO:0044424; GO:0005575; GO:0005623; GO:0043226; GO:0005622 [GO:0005886]; GO:0016020; GO:0044464; GO:0071944; GO:0005575…	1456768528	1790716034	1.03555	7	22.4362	1.26609	10	8.24895	2.14321	7	7.67731	0.86149	10	14.4727	0.842467	7	10.0096	1.22853	10	14.01	1.01287	7	12.1517	0.667141	10	15.6316	0.836417	7	21.512	0.73671	10	14.8753	31.6826	45.06	7	10	32.5419
P49688	40S ribosomal protein S2-3 OS=Arabidopsis thaliana GN=RPS2C PE=1 SV=2 - [RS23_ARATH]	44.91	1	5	12	43	RNA binding; structural molecule activity	Golgi; cytosol; ribosome; membrane	metabolic process	Pf00333; Pf03719	818784	[GO:0001510]; GO:0009451; GO:0043414; GO:0016070; GO:0043412; GO:0032259; GO:0044260; GO:0090304; GO:0043170; GO:0008152; GO:0044237; GO:0006139; GO:0071704; GO:0008150; GO:0009987; GO:0006725; GO:0034641; GO:0044238; GO:0046483; GO:1901360; GO:0006807 [GO:0003723]; GO:0003676; GO:0097159; GO:1901363; GO:0005488; GO:0003674 [GO:0003735]; GO:0005198; GO:0003674 [GO:0005622]; GO:0044464; GO:0005575…	2.97708e+09	2.27134e+09	0.558721	10	31.8707	1.38451	12	5.47544	0.707071	10	35.9182	1.10701	12	8.48439	0.631115	10	22.244	1.35694	12	15.988	0.623372	10	28.2945	1.41981	12	15.1026	1.19552	10	20.105	1.11764	12	16.428	47.9036	37.54	9	19	59.1963
O65719	Heat shock 70 kDa protein 3 OS=Arabidopsis thaliana GN=HSP70-3 PE=1 SV=1 - [HSP7C_ARATH]	44.84	1	7	29	100	nucleotide binding; protein binding	nucleus; cytoplasm; vacuole; membrane; Golgi; cytosol; ribosome; extracellular	cell organization and biogenesis; metabolic process; response to stimulus	Pf00012; Pf06723	820102	[GO:0000166]; GO:0036094; GO:1901265; GO:0005488; GO:0097159; GO:1901363; GO:0003674 [GO:0000902]; GO:0032989; GO:0009653; GO:0016043; GO:0048869; GO:0032502; GO:0048856; GO:0009987; GO:0071840; GO:0044763; GO:0044767; GO:0008150; GO:0044699 [GO:0002020]; GO:0019899; GO:0005515; GO:0005488; GO:0003674 [GO:0005515]; GO:0005488; GO:0003674 [GO:0005524]; GO:0032550; GO:0032559; GO:0035639; GO:000188…	1.30194e+10	8595718544	0.572548	13	7.97972	1.42199	8	18.4057	1.11491	13	17.9078	1.19967	8	13.9131	0.993843	13	13.9855	1.45895	8	14.6661	0.558458	13	26.282	0.928845	8	13.0528	1.29047	13	9.54028	0.738882	8	13.5159	162.963	39.75	27	60	105.23
P53492	Actin-7 OS=Arabidopsis thaliana GN=ACT7 PE=1 SV=1 - [ACT7_ARATH]	44.83	2	5	14	84	nucleotide binding; structural molecule activity; protein binding	cytoplasm; mitochondrion; cytosol; cytoskeleton; membrane	metabolic process; cell organization and biogenesis; response to stimulus; cell differentiation; regulation of biological process; cell growth; cell division	Pf00022	830841	[GO:0000166]; GO:0036094; GO:1901265; GO:0005488; GO:0097159; GO:1901363; GO:0003674 [GO:0005200]; GO:0005198; GO:0003674 [GO:0005515]; GO:0005488; GO:0003674 [GO:0005524]; GO:0032550; GO:0032559; GO:0035639; GO:0001883; GO:0032549; GO:0030554; GO:0032555; GO:0043168; GO:1901265; GO:0001882; GO:0017076; GO:0032553; GO:0043167; GO:0097159; GO:1901363; GO:0036094; GO:0097367; GO:0000166; GO:0005488…	1.67268e+10	1.32776e+10	0.669689	6	38.4606	1.23549	8	21.9736	2.66139	6	25.2632	2.20317	8	89.9939	1.61673	6	40.6646	3.13425	8	45.7086	0.604831	6	19.8446	0.859584	8	5.5075	1.17321	6	20.5435	0.777248	8	15.6334	122.341	42.44	12	44	106.039
O48845	Cytochrome b5 isoform B OS=Arabidopsis thaliana GN=CYTB5-B PE=1 SV=1 - [CYB5B_ARATH]	44.78	1	4	4	8	protein binding; metal ion binding	endoplasmic reticulum; membrane	transport; metabolic process	Pf00173	817832	[GO:0005515]; GO:0005488; GO:0003674 [GO:0005575] [GO:0005783]; GO:0012505; GO:0043231; GO:0044444; GO:0044464; GO:0043227; GO:0043229; GO:0005737; GO:0044424; GO:0005575; GO:0005623; GO:0043226; GO:0005622 [GO:0005789]; GO:0042175; GO:0044425; GO:0044432; GO:0098588; GO:0012505; GO:0016020; GO:0044464; GO:0005575; GO:0005783; GO:0044444; GO:0044446; GO:0031090; GO:0005623; GO:0043231; GO:0005737…	2.39057e+08	3.40545e+08	0.632644	4	37.9788	1.31555	4	16.8947	1.09697	4	39.8214	0.929666	4	18.4303	0.708572	4	74.285	1.21425	4	18.0915	0.623618	4	47.4063	0.884096	4	31.7384	0.75612	4	58.9171	1.05326	4	4.17438	6.06832	32.84	3	4	9.92219
Q01908	ATP synthase gamma chain 1, chloroplastic OS=Arabidopsis thaliana GN=ATPC1 PE=1 SV=1 - [ATPG1_ARATH]	44.77	2	16	16	81	enzyme regulator activity; catalytic activity; transporter activity	membrane	metabolic process; transport; cell organization and biogenesis; cell differentiation; regulation of biological process	Pf00231	825797	[GO:0000023]; GO:0005984; GO:0009311; GO:0044262; GO:0044763; GO:0044723; GO:0005975; GO:0044237; GO:0009987; GO:0044699; GO:0044710; GO:0044238; GO:0071704; GO:0008152; GO:0008150 [GO:0000096]; GO:0006520; GO:0006790; GO:0019752; GO:0044238; GO:1901564; GO:0044237; GO:0043436; GO:0008152; GO:0006807; GO:0071704; GO:0009987; GO:0006082; GO:0008150; GO:0044281; GO:0044763; GO:0044710; GO:0044699 […	8.60706e+09	8.18675e+09	0.685545	37	27.6885	1.29597	40	15.5312	1.73621	37	25.8602	1.12663	40	16.0033	0.631689	37	28.7379	1.45673	40	20.096	0.875668	37	22.7718	0.81217	40	16.1559	0.808971	37	20.8547	0.885196	40	18.9639	102.179	40.75	14	38	114.719
O82660	Photosystem II stability/assembly factor HCF136, chloroplastic OS=Arabidopsis thaliana GN=HCF136 PE=1 SV=1 - [P2SAF_ARATH]	44.67	1	14	14	39		membrane	metabolic process; cell organization and biogenesis; response to stimulus; regulation of biological process	Pf14870	832376	[GO:0006098]; GO:0006739; GO:0019682; GO:0019693; GO:0051156; GO:0046496; GO:0006081; GO:0006796; GO:0019637; GO:1901135; GO:0019362; GO:0044237; GO:0044710; GO:0044763; GO:0071704; GO:0006793; GO:0006733; GO:0009117; GO:0072524; GO:0008152; GO:0009987; GO:0044699; GO:0006732; GO:0006753; GO:0034641; GO:0046483; GO:1901360; GO:1901564; GO:0008150; GO:0051186; GO:0055086; GO:0006807; GO:0006139; G…	2.06151e+09	2.18369e+09	0.794984	17	14.3999	1.2811	21	11.5841	2.72271	17	19.3905	1.38289	21	17.5038	0.779335	17	24.4816	1.91723	21	21.9903	1.02615	17	22.6867	0.767894	21	13.1956	0.916644	17	17.1657	0.880851	21	4.7991	59.9277	36.48	11	17	61.3094
Q8H0Y1	Outer envelope pore protein 24B, chloroplastic OS=Arabidopsis thaliana GN=OEP24B PE=2 SV=1 - [OP24B_ARATH]	44.6	1	8	9	17	transporter activity	mitochondrion; membrane	transport; regulation of biological process		834310	[GO:0003674] [GO:0005739]; GO:0043231; GO:0044444; GO:0043227; GO:0043229; GO:0005737; GO:0044424; GO:0043226; GO:0005622; GO:0044464; GO:0005575; GO:0005623 [GO:0006810]; GO:0051234; GO:0051179; GO:0008150 [GO:0006811]; GO:0044765; GO:0006810; GO:1902578; GO:0051234; GO:0044699; GO:0051179; GO:0008150 [GO:0008150] [GO:0009507]; GO:0009536; GO:0043231; GO:0044444; GO:0043227; GO:0043229; GO:00057…	1.24045e+08	3.37063e+08	0.968777	4	22.9843	1.32406	10	6.64325	1.14839	4	7.3761	0.875872	10	18.9343	0.668262	4	39.3062	1.32012	10	12.0383	0.698757	4	17.7414	0.847044	10	12.3469	1.13472	4	29.0926	0.817346	10	6.67554	17.6199	24.88	5	6	34.1483
P17745	Elongation factor Tu, chloroplastic OS=Arabidopsis thaliana GN=TUFA PE=1 SV=1 - [EFTU_ARATH]	44.54	1	16	17	130	nucleotide binding; RNA binding; catalytic activity; protein binding	nucleus; cytosol; membrane; extracellular	metabolic process	Pf00009; Pf03143; Pf03144	827784	[GO:0000038]; GO:0006631; GO:0032787; GO:0044255; GO:0019752; GO:0006629; GO:0044237; GO:0044763; GO:0043436; GO:0044238; GO:0044710; GO:0071704; GO:0008152; GO:0009987; GO:0044699; GO:0006082; GO:0008150; GO:0044281 [GO:0000166]; GO:0036094; GO:1901265; GO:0005488; GO:0097159; GO:1901363; GO:0003674 [GO:0003746]; GO:0008135; GO:0003723; GO:0003676; GO:0097159; GO:1901363; GO:0005488; GO:0003674 …	1.20293e+10	1.1689e+10	0.831232	56	25.0775	1.30234	58	13.2562	2.01249	56	32.5425	1.29452	58	24.6666	0.941418	56	29.3013	1.70023	58	24.2213	0.884634	56	27.2298	1.03732	58	25.5785	0.964539	56	20.7407	0.97051	58	18.6974	169.425	42.65	16	66	162.996
P31168	Dehydrin COR47 OS=Arabidopsis thaliana GN=COR47 PE=1 SV=2 - [COR47_ARATH]	44.53	1	10	13	38		nucleus; Golgi; cytosol	metabolic process; transport; response to stimulus; cell organization and biogenesis; defense response	Pf00257	838632	[GO:0003674] [GO:0005634]; GO:0043231; GO:0043227; GO:0043229; GO:0043226; GO:0044424; GO:0005575; GO:0005622; GO:0044464; GO:0005623 [GO:0005794]; GO:0012505; GO:0043231; GO:0044444; GO:0044464; GO:0043227; GO:0043229; GO:0005737; GO:0044424; GO:0005575; GO:0005623; GO:0043226; GO:0005622 [GO:0005829]; GO:0044444; GO:0005737; GO:0044424; GO:0005622; GO:0044464; GO:0005575; GO:0005623 [GO:0006096…	4.40717e+09	8707080678	1.86404	12	15.7699	0.760771	14	16.3519	1.73724	12	11.5401	0.650357	14	35.58	1.11443	12	9.84187	0.910949	14	26.5315	0.889383	12	8.7947	0.532908	14	17.797	1.29655	12	9.28869	0.501679	14	23.2759	53.5643	44.15	11	17	44.135
B9DGT7	Tubulin alpha-2 chain OS=Arabidopsis thaliana GN=TUBA2 PE=2 SV=2 - [TBA2_ARATH]	44.44	1	1	16	54	nucleotide binding; catalytic activity; structural molecule activity	cytoplasm; membrane; cytosol; cytoskeleton	metabolic process; cell organization and biogenesis; cellular component movement; response to stimulus	Pf00091; Pf03953	839405	[GO:0000166]; GO:0036094; GO:1901265; GO:0005488; GO:0097159; GO:1901363; GO:0003674 [GO:0003924]; GO:0017111; GO:0016462; GO:0016818; GO:0016817; GO:0016787; GO:0003824; GO:0003674 [GO:0005198]; GO:0003674 [GO:0005200]; GO:0005198; GO:0003674 [GO:0005525]; GO:0032550; GO:0032561; GO:0035639; GO:0001883; GO:0032549; GO:0019001; GO:0032555; GO:0043168; GO:1901265; GO:0001882; GO:0017076; GO:003255…	4.04554e+09	4.04379e+09	0.55337	3	13.8437	1.00205	1		0.945187	3	14.5391	1.06865	1		0.644241	3	1.14949	1.28608	1		0.582865	3	19.1856	1.01025	1		0.966087	3	1.71272	0.817456	1		75.1361	31.11	12	30	63.7666
P29511	Tubulin alpha-6 chain OS=Arabidopsis thaliana GN=TUBA6 PE=1 SV=1 - [TBA6_ARATH]	44.44	2	1	16	54	nucleotide binding; catalytic activity; structural molecule activity; protein binding	cytoplasm; vacuole; cytosol; cytoskeleton; membrane	cell organization and biogenesis; metabolic process; cellular component movement; response to stimulus; cell growth; transport	Pf00091; Pf03953	827154	[GO:0000166]; GO:0036094; GO:1901265; GO:0005488; GO:0097159; GO:1901363; GO:0003674 [GO:0000226]; GO:0007010; GO:0007017; GO:1902589; GO:0006996; GO:0044763; GO:0016043; GO:0009987; GO:0044699; GO:0071840; GO:0008150 [GO:0000902]; GO:0032989; GO:0009653; GO:0016043; GO:0048869; GO:0032502; GO:0048856; GO:0009987; GO:0071840; GO:0044763; GO:0044767; GO:0008150; GO:0044699 [GO:0003924]; GO:0017111…	4.04554e+09	4.04379e+09	0.620076	1		1.08742	2	15.7807	0.887518	1		0.865266	2	20.7206	0.756557	1		1.10138	2	12.4169	0.554033	1		0.971555	2	0.301924	1.00776	1		0.862639	2	0.520335	71.2254	31.11	12	29	63.1645
F4K6X0	Uncharacterized protein OS=Arabidopsis thaliana GN=At5g20935 PE=4 SV=1 - [F4K6X0_ARATH]	44.44	1	4	4	5			cell organization and biogenesis; metabolic process	Pf11347	832218	[GO:0003674] [GO:0008150] [GO:0009507]; GO:0009536; GO:0043231; GO:0044444; GO:0043227; GO:0043229; GO:0005737; GO:0044424; GO:0043226; GO:0005622; GO:0044464; GO:0005575; GO:0005623 [GO:0010207]; GO:0019684; GO:0043623; GO:0006091; GO:0015979; GO:0006461; GO:0034622; GO:0044237; GO:0065003; GO:0070271; GO:0071822; GO:0008152; GO:0009987; GO:0022607; GO:0043933; GO:0044085; GO:0008150; GO:0016043…	49952104	1.31311e+08	0.854172	2	1.21809	1.1008	3	2.20965	1.50376	2	15.1477	1.00152	3	13.7031	2.03124	2	36.0563	1.30454	3	3.31977	0.843457	2	9.85074	0.650402	3	3.00718	0.937799	2	18.6859	0.663762	3	6.21686	1.72912	19.44	2	2	9.35163
Q9LTX9	Heat shock 70 kDa protein 7, chloroplastic OS=Arabidopsis thaliana GN=HSP70-7 PE=1 SV=1 - [HSP7G_ARATH]	44.43	2	7	27	76	nucleotide binding; protein binding	extracellular	cell organization and biogenesis; metabolic process; transport; response to stimulus	Pf00012; Pf03980; Pf06406; Pf06723	835054	[GO:0000166]; GO:0036094; GO:1901265; GO:0005488; GO:0097159; GO:1901363; GO:0003674 [GO:0000902]; GO:0032989; GO:0009653; GO:0016043; GO:0048869; GO:0032502; GO:0048856; GO:0009987; GO:0071840; GO:0044763; GO:0044767; GO:0008150; GO:0044699 [GO:0005515]; GO:0005488; GO:0003674 [GO:0005524]; GO:0032550; GO:0032559; GO:0035639; GO:0001883; GO:0032549; GO:0030554; GO:0032555; GO:0043168; GO:1901265…	1.61198e+09	1.45405e+09	0.826218	9	26.7938	1.20017	5	13.9359	1.5634	9	39.3285	0.990742	5	7.87724	0.812786	9	13.0793	1.69976	5	4.85508	0.758494	9	13.4267	0.77955	5	6.90853	0.917718	9	16.6019	0.854554	5	12.4032	101.8	36.49	23	37	113.313
P41377	Eukaryotic initiation factor 4A-2 OS=Arabidopsis thaliana GN=TIF4A-2 PE=1 SV=1 - [IF4A2_ARATH]	44.42	2	3	17	44	nucleotide binding; RNA binding; catalytic activity	cytoplasm; membrane; Golgi; cytosol	metabolic process; response to stimulus; regulation of biological process	Pf00270; Pf00271	841868	[GO:0000166]; GO:0036094; GO:1901265; GO:0005488; GO:0097159; GO:1901363; GO:0003674 [GO:0003676]; GO:0097159; GO:1901363; GO:0005488; GO:0003674 [GO:0003723]; GO:0003676; GO:0097159; GO:1901363; GO:0005488; GO:0003674 [GO:0003743]; GO:0008135; GO:0003723; GO:0003676; GO:0097159; GO:1901363; GO:0005488; GO:0003674 [GO:0004004]; GO:0003724; GO:0008026; GO:0008186; GO:0004386; GO:0042623; GO:007003…	3.20274e+09	1.04718e+09	0.741681	2	1.72912	2.58592	1		1.41244	2	33.536	0.847573	1		0.811848	2	4.62449	0.899243	1		0.917408	2	34.6199	1.16042	1		1.14112	2	10.7636	0.514685	1		69.09	38.83	14	26	46.7556
Q9SEI4	26S protease regulatory subunit 6B homolog OS=Arabidopsis thaliana GN=RPT3 PE=1 SV=1 - [PRS6B_ARATH]	44.36	1	12	13	30	nucleotide binding; catalytic activity; RNA binding; protein binding	proteasome; nucleus; cytoplasm; cytosol; membrane	metabolic process; response to stimulus; transport; cell organization and biogenesis; regulation of biological process; cell growth	Pf00004; Pf00006; Pf00910; Pf01057; Pf01078; Pf05496; Pf05673; Pf06068; Pf07724; Pf07726; Pf07728; Pf13191; Pf13401; Pf13521	835941	[GO:0000166]; GO:0036094; GO:1901265; GO:0005488; GO:0097159; GO:1901363; GO:0003674 [GO:0000502]; GO:0043234; GO:0044424; GO:0032991; GO:0005622; GO:0044464; GO:0005575; GO:0005623 [GO:0003678]; GO:0004386; GO:0017111; GO:0016462; GO:0016818; GO:0016817; GO:0016787; GO:0003824; GO:0003674 [GO:0003723]; GO:0003676; GO:0097159; GO:1901363; GO:0005488; GO:0003674 [GO:0003724]; GO:0004386; GO:001711…	1.53608e+09	7.05955e+08	0.716381	12	21.5109	1.22513	13	13.2853	1.46875	12	16.5926	1.10731	13	21.7085	0.873552	12	7.62723	1.57795	13	16.4411	0.695884	12	17.1578	0.876239	13	12.9559	1.1151	12	7.65654	0.891908	13	16.2739	49.767	39.71	12	16	35.9227
Q9M9W1	60S ribosomal protein L22-2 OS=Arabidopsis thaliana GN=RPL22B PE=2 SV=1 - [RL222_ARATH]	44.35	1	2	5	13	structural molecule activity; RNA binding	cytoplasm; cytosol; ribosome; membrane	metabolic process	Pf01776	819722	[GO:0001510]; GO:0009451; GO:0043414; GO:0016070; GO:0043412; GO:0032259; GO:0044260; GO:0090304; GO:0043170; GO:0008152; GO:0044237; GO:0006139; GO:0071704; GO:0008150; GO:0009987; GO:0006725; GO:0034641; GO:0044238; GO:0046483; GO:1901360; GO:0006807 [GO:0002181]; GO:0006412; GO:0010467; GO:0034645; GO:0044267; GO:0043170; GO:0009059; GO:0044249; GO:0044260; GO:0019538; GO:0071704; GO:1901576; …	4.41262e+08	994300253				1.29761	3	0.145189				0.973638	3	4.37587				1.2102	3	22.242				1.01776	3	28.2744				0.940672	3	1.28728	20.3139	28.23	3	6	19.0579
Q42139	AT4g32260/F10M6_100 OS=Arabidopsis thaliana GN=F10M6.100 PE=1 SV=2 - [Q42139_ARATH]	44.29	2	14	14	170	transporter activity; catalytic activity	membrane	metabolic process; regulation of biological process; response to stimulus; cell organization and biogenesis; transport; defense response	Pf00430	829359	[GO:0000165]; GO:0023014; GO:0035556; GO:0006468; GO:0007165; GO:0044710; GO:0044763; GO:0006464; GO:0016310; GO:0007154; GO:0044700; GO:0050794; GO:0051716; GO:0008152; GO:0044699; GO:0009987; GO:0036211; GO:0044267; GO:0006796; GO:0023052; GO:0050789; GO:0050896; GO:0008150; GO:0019538; GO:0043412; GO:0044260; GO:0006793; GO:0065007; GO:0043170; GO:0044238; GO:0044237; GO:0071704 [GO:0002831]; …	5.7012e+10	3.38737e+10	1.04415	59	23.9258	1.18778	98	10.3148	1.92829	59	28.6471	0.934901	98	20.9415	0.867512	59	15.798	1.1798	98	12.1528	1.00358	59	21.2154	0.778998	98	16.29	0.913816	59	17.5054	0.788376	98	13.085	156.441	43.84	13	66	250.281
P61847	50S ribosomal protein L32, chloroplastic OS=Arabidopsis thaliana GN=rpl32 PE=3 SV=2 - [RK32_ARATH]	44.23	1	3	3	9	structural molecule activity	ribosome	metabolic process		844704	[GO:0003735]; GO:0005198; GO:0003674 [GO:0005840]; GO:0030529; GO:0043232; GO:0044444; GO:0032991; GO:0044424; GO:0043228; GO:0043229; GO:0005737; GO:0005575; GO:0005622; GO:0044464; GO:0043226; GO:0005623 [GO:0006412]; GO:0010467; GO:0034645; GO:0044267; GO:0043170; GO:0009059; GO:0044249; GO:0044260; GO:0019538; GO:0071704; GO:1901576; GO:0009058; GO:0044237; GO:0044238; GO:0008152; GO:0009987;…	1.95165e+09	2.25088e+09	0.746805	3	2.94937	0.932597	6	9.77208	0.846171	3	0.209992	0.980058	6	7.18922	0.574526	3	2.46414	1.00449	6	3.46242	1.06616	3	0.275612	1.03258	6	14.9108	0.884639	3	6.29482	0.953489	6	13.4779	8.31381	44.23	3	3	15.9797
Q9FKS5-2	Isoform 2 of Cytochrome c1 2, heme protein, mitochondrial OS=Arabidopsis thaliana GN=CYC12 - [CYC1B_ARATH]	44.23	2	3	7	29	metal ion binding; protein binding	mitochondrion; vacuole; membrane	metabolic process; response to stimulus; cell organization and biogenesis	Pf02167; Pf13442	834081	[GO:0005506]; GO:0046914; GO:0046872; GO:0043169; GO:0043167; GO:0005488; GO:0003674 [GO:0005515]; GO:0005488; GO:0003674 [GO:0005739]; GO:0043231; GO:0044444; GO:0043227; GO:0043229; GO:0005737; GO:0044424; GO:0043226; GO:0005622; GO:0044464; GO:0005575; GO:0005623 [GO:0005746]; GO:0005743; GO:0044455; GO:0070469; GO:0019866; GO:0031966; GO:0044425; GO:0044429; GO:0031090; GO:0031967; GO:0044424…	2357418628	4.33067e+09	1.00468	7	28.0661	1.36471	3	16.8567	1.45388	7	14.1748	1.00378	3	12.7695	0.754524	7	21.7933	1.33522	3	6.07011	0.807863	7	19.2212	0.904224	3	13.4292	1.01739	7	22.4628	0.886447	3	5.02736	47.0408	40.77	6	15	35.8156
Q9SRH6	Hypersensitive-induced response protein 3 OS=Arabidopsis thaliana GN=HIR3 PE=1 SV=1 - [HIR3_ARATH]	44.21	1	8	12	25		mitochondrion; vacuole; membrane	cell organization and biogenesis; transport; response to stimulus; regulation of biological process; cellular homeostasis; defense response	Pf01145	821309	[GO:0005623]; GO:0005575 [GO:0005739]; GO:0043231; GO:0044444; GO:0043227; GO:0043229; GO:0005737; GO:0044424; GO:0043226; GO:0005622; GO:0044464; GO:0005575; GO:0005623 [GO:0005773]; GO:0043231; GO:0044444; GO:0043227; GO:0043229; GO:0005737; GO:0044424; GO:0043226; GO:0005622; GO:0044464; GO:0005575; GO:0005623 [GO:0005774]; GO:0044437; GO:0098588; GO:0098805; GO:0005773; GO:0044444; GO:0044446…	2146079531	1.21809e+09	0.304176	8	19.2575	1.19539	9	8.21688	0.902999	8	28.9399	1.05387	9	11.3028	0.57057	8	13.2293	1.5339	9	8.33165	0.487938	8	9.6483	0.906718	9	10.0982	0.8911	8	8.20349	0.848719	9	12.0898	36.6998	31.23	9	13	37.2648
Q8LBI1	60S ribosomal protein L5-1 OS=Arabidopsis thaliana GN=ATL5 PE=2 SV=2 - [RL51_ARATH]	44.19	2	2	11	34	RNA binding; structural molecule activity	nucleus; cytoplasm; vacuole; Golgi; cytosol; ribosome; membrane	cell organization and biogenesis; metabolic process; transport; cell proliferation; response to stimulus	Pf00861; Pf14204	822138	[GO:0000027]; GO:0022618; GO:0042255; GO:0042273; GO:0022613; GO:0034622; GO:0071826; GO:0042254; GO:0070925; GO:0044085; GO:0065003; GO:0043933; GO:0006996; GO:0022607; GO:0071840; GO:0016043; GO:0008150; GO:0009987 [GO:0001510]; GO:0009451; GO:0043414; GO:0016070; GO:0043412; GO:0032259; GO:0044260; GO:0090304; GO:0043170; GO:0008152; GO:0044237; GO:0006139; GO:0071704; GO:0008150; GO:0009987; …	4.70001e+09	2933504534	0.501514	4	12.003	1.30912	4	11.8249	0.586433	4	12.303	1.25932	4	7.91418	0.549682	4	8.9152	1.40575	4	3.798	0.588904	4	11.7206	1.23389	4	8.37888	1.02088	4	1.9947	1.00574	4	6.97508	53.8448	32.56	9	17	49.9975
P43333	U2 small nuclear ribonucleoprotein A' OS=Arabidopsis thaliana GN=At1g09760 PE=2 SV=2 - [RU2A_ARATH]	44.18	1	8	8	12	RNA binding	nucleus; cytoplasm; cytosol	metabolic process; response to stimulus	Pf14580	837505	[GO:0000398]; GO:0000377; GO:0006397; GO:0000375; GO:0006396; GO:0016071; GO:0008380; GO:0010467; GO:0016070; GO:0043170; GO:0044260; GO:0090304; GO:0071704; GO:0044237; GO:0006139; GO:0008152; GO:0009987; GO:0006725; GO:0034641; GO:0044238; GO:0046483; GO:1901360; GO:0008150; GO:0006807 [GO:0001510]; GO:0009451; GO:0043414; GO:0016070; GO:0043412; GO:0032259; GO:0044260; GO:0090304; GO:0043170; …	8.93071e+07	5.85314e+07	0.977149	8	32.5566	1.00728	4	19.1863	1.34787	8	20.0442	0.992671	4	2.6967	0.85021	8	11.3925	1.22575	4	3.96166	0.877972	8	12.4149	0.676171	4	3.15947	1.25348	8	25.4384	0.720898	4	18.6253	18.464	38.96	7	8	8.7345
P0DH99	Elongation factor 1-alpha 1 OS=Arabidopsis thaliana GN=A1 PE=1 SV=1 - [EF1A1_ARATH]	44.1	4	20	20	113	nucleotide binding; RNA binding; catalytic activity; protein binding	nucleus; cytoplasm; mitochondrion; vacuole; membrane; Golgi; cytosol	metabolic process; response to stimulus	Pf00009; Pf03143; Pf03144	837309	[GO:0000166]; GO:0036094; GO:1901265; GO:0005488; GO:0097159; GO:1901363; GO:0003674 [GO:0003746]; GO:0008135; GO:0003723; GO:0003676; GO:0097159; GO:1901363; GO:0005488; GO:0003674 [GO:0003924]; GO:0017111; GO:0016462; GO:0016818; GO:0016817; GO:0016787; GO:0003824; GO:0003674 [GO:0005516]; GO:0005515; GO:0005488; GO:0003674 [GO:0005525]; GO:0032550; GO:0032561; GO:0035639; GO:0001883; GO:003254…	2.1846e+10	1.32294e+10	0.577827	58	28.4909	1.20366	50	14.4353	1.04536	58	25.0567	1.29345	50	18.8341	0.761106	58	26.9798	1.33613	50	28.2451	0.630236	58	24.8207	1.10736	50	35.133	1.1728	58	12.3459	0.881534	50	20.0721	145.836	40.76	19	62	102.245
P56759	ATP synthase subunit b, chloroplastic OS=Arabidopsis thaliana GN=atpF PE=3 SV=1 - [ATPF_ARATH]	44.02	1	12	12	82	nucleotide binding; transporter activity; catalytic activity	membrane	metabolic process; transport	Pf00430	844789	[GO:0000166]; GO:0036094; GO:1901265; GO:0005488; GO:0097159; GO:1901363; GO:0003674 [GO:0005524]; GO:0032550; GO:0032559; GO:0035639; GO:0001883; GO:0032549; GO:0030554; GO:0032555; GO:0043168; GO:1901265; GO:0001882; GO:0017076; GO:0032553; GO:0043167; GO:0097159; GO:1901363; GO:0036094; GO:0097367; GO:0000166; GO:0005488; GO:0003674 [GO:0006754]; GO:0009152; GO:0009168; GO:0009206; GO:0046034;…	1.54451e+10	5.13589e+09	1.03237	31	24.9703	1.15946	37	11.4262	1.43162	31	22.2565	0.975918	37	17.6914	0.941624	31	20.7947	1.09982	37	17.0825	1.05024	31	19.6636	0.836751	37	14.116	1.06824	31	16.302	0.84109	37	12.2954	95.6193	39.13	10	37	100.753
Q944G9	Probable fructose-bisphosphate aldolase 2, chloroplastic OS=Arabidopsis thaliana GN=FBA2 PE=1 SV=2 - [ALFC2_ARATH]	43.97	2	9	16	85	catalytic activity	membrane; extracellular	metabolic process; cell organization and biogenesis; response to stimulus; cell differentiation; regulation of biological process	Pf00274	830052	[GO:0000096]; GO:0006520; GO:0006790; GO:0019752; GO:0044238; GO:1901564; GO:0044237; GO:0043436; GO:0008152; GO:0006807; GO:0071704; GO:0009987; GO:0006082; GO:0008150; GO:0044281; GO:0044763; GO:0044710; GO:0044699 [GO:0003824]; GO:0003674 [GO:0004332]; GO:0016832; GO:0016830; GO:0016829; GO:0003824; GO:0003674 [GO:0006096]; GO:0006090; GO:0006091; GO:0009150; GO:0009167; GO:0044724; GO:0046128…	1.14204e+10	1.62558e+10	1.43666	17	23.7776	0.991401	18	7.92566	1.73438	17	32.4927	1.09791	18	18.2015	0.963299	17	22.1686	1.38072	18	8.78665	1.05023	17	30.8848	0.633739	18	20.9055	0.982029	17	7.8411	0.913896	18	20.6218	132.19	43.97	15	41	120.256
Q8VZ57	Putative hydrolase OS=Arabidopsis thaliana GN=At1g52510 PE=2 SV=1 - [Q8VZ57_ARATH]	43.95	2	13	13	26	catalytic activity	cytoplasm	metabolic process	Pf00561; Pf12146; Pf12695; Pf12697	841682	[GO:0003824]; GO:0003674 [GO:0005737]; GO:0044424; GO:0005622; GO:0044464; GO:0005575; GO:0005623 [GO:0009507]; GO:0009536; GO:0043231; GO:0044444; GO:0043227; GO:0043229; GO:0005737; GO:0044424; GO:0043226; GO:0005622; GO:0044464; GO:0005575; GO:0005623 [GO:0009570]; GO:0009532; GO:0044434; GO:0044435; GO:0009507; GO:0009536; GO:0044444; GO:0044446; GO:0043231; GO:0005737; GO:0044424; GO:0043229…	1417050190	4.8137e+08	0.839473	16	13.5509	1.31922	10	7.26569	1.27554	16	15.2844	0.923904	10	4.42911	0.629571	16	40.7372	1.34583	10	13.4909	0.902957	16	15.1271	0.818731	10	15.1802	0.871133	16	22.173	0.971452	10	8.70694	40.2323	43.95	13	16	29.6705
Q9FN48	Calcium sensing receptor, chloroplastic OS=Arabidopsis thaliana GN=CAS PE=1 SV=1 - [CAS_ARATH]	43.93	1	14	14	68		mitochondrion; membrane	metabolic process; response to stimulus; cell organization and biogenesis; regulation of biological process	Pf00581	832370	[GO:0000023]; GO:0005984; GO:0009311; GO:0044262; GO:0044763; GO:0044723; GO:0005975; GO:0044237; GO:0009987; GO:0044699; GO:0044710; GO:0044238; GO:0071704; GO:0008152; GO:0008150 [GO:0005739]; GO:0043231; GO:0044444; GO:0043227; GO:0043229; GO:0005737; GO:0044424; GO:0043226; GO:0005622; GO:0044464; GO:0005575; GO:0005623 [GO:0006098]; GO:0006739; GO:0019682; GO:0019693; GO:0051156; GO:0046496;…	4.38087e+09	6267077557	0.751934	29	11.2097	1.09504	36	8.91305	0.963692	29	22.7926	1.02577	36	15.5377	0.792584	29	11.1375	1.15273	36	14.0399	0.788969	29	18.3208	0.897387	36	10.317	1.02174	29	6.89413	0.837702	36	13.7422	103.754	40.05	12	31	122.934
P51818	Heat shock protein 90-3 OS=Arabidopsis thaliana GN=HSP90-3 PE=1 SV=2 - [HS903_ARATH]	43.92	1	1	33	113	nucleotide binding; protein binding	cytoplasm; Golgi; cytosol; membrane	metabolic process; response to stimulus; cell organization and biogenesis	Pf00183; Pf02518; Pf13589	835699	[GO:0000166]; GO:0036094; GO:1901265; GO:0005488; GO:0097159; GO:1901363; GO:0003674 [GO:0005515]; GO:0005488; GO:0003674 [GO:0005524]; GO:0032550; GO:0032559; GO:0035639; GO:0001883; GO:0032549; GO:0030554; GO:0032555; GO:0043168; GO:1901265; GO:0001882; GO:0017076; GO:0032553; GO:0043167; GO:0097159; GO:1901363; GO:0036094; GO:0097367; GO:0000166; GO:0005488; GO:0003674 [GO:0005730]; GO:0031981…	4.94961e+09	4916356204	0.680067	1		1.17726	1		0.996125	1		0.784931	1		1.06169	1		1.75344	1		0.59782	1		1.11713	1		1.96378	1		0.680707	1		142.612	39.48	29	55	147.244
O80860	ATP-dependent zinc metalloprotease FTSH 2, chloroplastic OS=Arabidopsis thaliana GN=FTSH2 PE=1 SV=1 - [FTSH2_ARATH]	43.88	3	12	26	166	nucleotide binding; catalytic activity; metal ion binding	membrane	metabolic process; response to stimulus; development; cell organization and biogenesis; regulation of biological process	Pf00004; Pf01057; Pf01078; Pf01434; Pf01695; Pf05496; Pf06068; Pf06480; Pf07724; Pf07726; Pf07728; Pf13191; Pf13207; Pf13401	817646	[GO:0000166]; GO:0036094; GO:1901265; GO:0005488; GO:0097159; GO:1901363; GO:0003674 [GO:0003678]; GO:0004386; GO:0017111; GO:0016462; GO:0016818; GO:0016817; GO:0016787; GO:0003824; GO:0003674 [GO:0004176]; GO:0042623; GO:0070011; GO:0016887; GO:0008233; GO:0017111; GO:0016787; GO:0016462; GO:0003824; GO:0016818; GO:0003674; GO:0016817 [GO:0004222]; GO:0004175; GO:0008237; GO:0070011; GO:0008233…	1.56971e+10	1.89699e+10	0.770046	18	13.0973	1.22895	29	10.481	1.78312	18	47.7082	0.990061	29	17.5283	0.892536	18	26.4093	1.42965	29	17.8858	0.920133	18	26.4323	0.84809	29	12.6436	1.01106	18	9.01367	0.900726	29	16.9387	215.13	42.88	24	71	261.367
Q9FYF8	At1g67350 OS=Arabidopsis thaliana GN=At1g67350 PE=4 SV=1 - [Q9FYF8_ARATH]	43.88	1	3	3	11		nucleus; membrane	metabolic process; response to stimulus; cell organization and biogenesis		843056	[GO:0003674] [GO:0005634]; GO:0043231; GO:0043227; GO:0043229; GO:0043226; GO:0044424; GO:0005575; GO:0005622; GO:0044464; GO:0005623 [GO:0005747]; GO:0005739; GO:0005746; GO:0045271; GO:0098800; GO:0043231; GO:0044444; GO:0005743; GO:0044455; GO:0070469; GO:0030964; GO:0098803; GO:0098796; GO:0098798; GO:0043227; GO:0043229; GO:0005737; GO:0044424; GO:0019866; GO:0031966; GO:0044425; GO:0044429;…	7.23986e+08	1119562540	0.788215	4	13.7014	1.28362	7	14.8944	2.00483	4	17.2098	0.941359	7	4.5927	0.905411	4	27.6093	1.6352	7	13.315	0.880531	4	12.2206	0.79497	7	16.7882	0.924629	4	11.1698	0.831633	7	10.5095	12.7873	43.88	3	4	24.6008
P21238	Chaperonin 60 subunit alpha 1, chloroplastic OS=Arabidopsis thaliana GN=CPN60A1 PE=1 SV=2 - [CPNA1_ARATH]	43.86	1	22	23	94	nucleotide binding	cytoplasm; mitochondrion; cytosol; membrane; ribosome; extracellular	metabolic process; cell organization and biogenesis	Pf00118; Pf13723	817344	[GO:0000166]; GO:0036094; GO:1901265; GO:0005488; GO:0097159; GO:1901363; GO:0003674 [GO:0005524]; GO:0032550; GO:0032559; GO:0035639; GO:0001883; GO:0032549; GO:0030554; GO:0032555; GO:0043168; GO:1901265; GO:0001882; GO:0017076; GO:0032553; GO:0043167; GO:0097159; GO:1901363; GO:0036094; GO:0097367; GO:0000166; GO:0005488; GO:0003674 [GO:0005737]; GO:0044424; GO:0005622; GO:0044464; GO:0005575;…	3.96609e+09	3.43345e+09	0.81081	34	14.7435	1.35783	48	11.4028	1.49816	34	15.4608	1.08796	48	17.4159	0.768316	34	17.6153	1.39932	48	18.3327	0.840709	34	9.35336	0.696316	48	16.6605	0.994535	34	11.2337	0.850275	48	18.7434	126.269	36.86	19	42	139.704
P60039	60S ribosomal protein L7-3 OS=Arabidopsis thaliana GN=RPL7C PE=2 SV=1 - [RL73_ARATH]	43.8	2	2	11	34	structural molecule activity	cytoplasm; vacuole; Golgi; cytosol; ribosome; membrane	metabolic process	Pf00327; Pf08079	819018	[GO:0001510]; GO:0009451; GO:0043414; GO:0016070; GO:0043412; GO:0032259; GO:0044260; GO:0090304; GO:0043170; GO:0008152; GO:0044237; GO:0006139; GO:0071704; GO:0008150; GO:0009987; GO:0006725; GO:0034641; GO:0044238; GO:0046483; GO:1901360; GO:0006807 [GO:0003735]; GO:0005198; GO:0003674 [GO:0005622]; GO:0044464; GO:0005575; GO:0005623 [GO:0005730]; GO:0031981; GO:0043232; GO:0044428; GO:0070013…	3795160453	1.53118e+09	0.533526	4	40.7617	1.24778	5	5.47258	0.573291	4	14.9909	0.981863	5	29.3453	0.55607	4	19.0216	1.27092	5	4.46212	0.583256	4	11.6435	0.992147	5	11.4026	0.884217	4	14.3949	1.18244	5	9.17524	49.3106	43.8	10	19	45.075
Q9S9P1	40S ribosomal protein S12-1 OS=Arabidopsis thaliana GN=RPS12A PE=2 SV=1 - [RS121_ARATH]	43.75	1	3	7	13	structural molecule activity; RNA binding	cytoplasm; cytosol; ribosome	metabolic process; response to stimulus	Pf01248	838163	[GO:0003735]; GO:0005198; GO:0003674 [GO:0005622]; GO:0044464; GO:0005575; GO:0005623 [GO:0005737]; GO:0044424; GO:0005622; GO:0044464; GO:0005575; GO:0005623 [GO:0005829]; GO:0044444; GO:0005737; GO:0044424; GO:0005622; GO:0044464; GO:0005575; GO:0005623 [GO:0005840]; GO:0030529; GO:0043232; GO:0044444; GO:0032991; GO:0044424; GO:0043228; GO:0043229; GO:0005737; GO:0005575; GO:0005622; GO:004446…	1.68916e+09	2.14825e+09	0.992882	5	23.197	1.63786	2	74.6722	0.920083	5	20.5984	0.717962	2	18.8049	1.13791	5	23.148	1.02961	2	30.1315	0.699288	5	0.493459	0.731847	2	6.59878	1.73032	5	45.5062	0.675623	2	24.3105	20.1375	31.94	5	7	18.1422
Q43127	Glutamine synthetase, chloroplastic/mitochondrial OS=Arabidopsis thaliana GN=GLN2 PE=1 SV=1 - [GLNA2_ARATH]	43.72	1	12	13	49	nucleotide binding; catalytic activity	mitochondrion; membrane; ribosome; extracellular	metabolic process; transport; response to stimulus; cell organization and biogenesis; regulation of biological process	Pf00120; Pf03951	833535	[GO:0000166]; GO:0036094; GO:1901265; GO:0005488; GO:0097159; GO:1901363; GO:0003674 [GO:0003824]; GO:0003674 [GO:0004356]; GO:0016211; GO:0016880; GO:0016879; GO:0016874; GO:0003824; GO:0003674 [GO:0005524]; GO:0032550; GO:0032559; GO:0035639; GO:0001883; GO:0032549; GO:0030554; GO:0032555; GO:0043168; GO:1901265; GO:0001882; GO:0017076; GO:0032553; GO:0043167; GO:0097159; GO:1901363; GO:0036094…	6.39124e+09	1.16257e+10	0.776266	23	17.1637	1.31413	20	18.6567	1.29302	23	19.2115	1.30895	20	17.8403	0.665504	23	14.2186	1.43015	20	12.9735	0.947234	23	17.0869	0.786101	19	10.047	0.965662	23	9.74667	0.912333	19	13.9487	76.2459	40	11	26	60.7132
Q9FI56	Chaperone protein ClpC1, chloroplastic OS=Arabidopsis thaliana GN=CLPC1 PE=1 SV=1 - [CLPC1_ARATH]	43.7	3	11	35	123	nucleotide binding; DNA binding; catalytic activity; protein binding	mitochondrion; cytosol; membrane	metabolic process; response to stimulus; transport; cell organization and biogenesis; regulation of biological process	Pf00004; Pf00910; Pf02151; Pf02861; Pf06309; Pf07724; Pf07728; Pf10431; Pf13177; Pf13191; Pf13401	835165	[GO:0000166]; GO:0036094; GO:1901265; GO:0005488; GO:0097159; GO:1901363; GO:0003674 [GO:0003677]; GO:0003676; GO:0097159; GO:1901363; GO:0005488; GO:0003674 [GO:0004176]; GO:0042623; GO:0070011; GO:0016887; GO:0008233; GO:0017111; GO:0016787; GO:0016462; GO:0003824; GO:0016818; GO:0003674; GO:0016817 [GO:0004518]; GO:0016788; GO:0016787; GO:0003824; GO:0003674 [GO:0005515]; GO:0005488; GO:000367…	7.46616e+09	6186862115	0.678261	16	13.4125	1.29011	21	10.0984	1.16656	16	22.8952	1.06968	21	25.6068	0.509629	16	34.7989	1.45073	21	19.9383	0.855844	16	14.414	0.945004	21	6.74308	0.816107	16	30.0472	0.995248	21	16.0502	155.959	39.4	30	54	189.518
Q9XI98	Ras-related protein RABG3e OS=Arabidopsis thaliana GN=RABG3E PE=2 SV=1 - [RAG3E_ARATH]	43.69	1	3	8	25	nucleotide binding; catalytic activity	nucleus; cytoplasm; vacuole; endosome; membrane; Golgi	transport; response to stimulus; regulation of biological process; cell organization and biogenesis	Pf00025; Pf00071; Pf01926; Pf04670; Pf08477	841353	[GO:0000166]; GO:0036094; GO:1901265; GO:0005488; GO:0097159; GO:1901363; GO:0003674 [GO:0003924]; GO:0017111; GO:0016462; GO:0016818; GO:0016817; GO:0016787; GO:0003824; GO:0003674 [GO:0005525]; GO:0032550; GO:0032561; GO:0035639; GO:0001883; GO:0032549; GO:0019001; GO:0032555; GO:0043168; GO:1901265; GO:0001882; GO:0017076; GO:0032553; GO:0043167; GO:0097159; GO:1901363; GO:0036094; GO:0097367;…	2.10607e+09	4.53784e+08	0.694497	3	22.1696	1.49761	3	6.17924	1.18358	3	3.94532	0.900228	3	4.15801	0.64743	3	11.1225	1.0684	3	2.51685	0.785127	3	2.86587	0.897913	3	1.02499	1.12153	3	1.99771	0.888165	3	12.5338	45.3249	38.35	7	14	36.4245
Q9SIQ8	AT2G31490 protein OS=Arabidopsis thaliana GN=At2g31490 PE=4 SV=1 - [Q9SIQ8_ARATH]	43.66	1	3	3	11		mitochondrion; membrane	metabolic process		817707	[GO:0003674] [GO:0005739]; GO:0043231; GO:0044444; GO:0043227; GO:0043229; GO:0005737; GO:0044424; GO:0043226; GO:0005622; GO:0044464; GO:0005575; GO:0005623 [GO:0005747]; GO:0005739; GO:0005746; GO:0045271; GO:0098800; GO:0043231; GO:0044444; GO:0005743; GO:0044455; GO:0070469; GO:0030964; GO:0098803; GO:0098796; GO:0098798; GO:0043227; GO:0043229; GO:0005737; GO:0044424; GO:0019866; GO:0031966;…	8.00717e+08	8.85151e+08	1.09909	6	10.3024	1.43118	2	2.61006	1.58934	6	12.1147	1.05457	2	15.9969	0.837845	6	5.71432	1.4194	2	9.40578	1.04394	6	1.86413	0.976434	2	10.2311	1.11911	6	10.4933	1.09476	2	10.881	14.3804	43.66	3	9	5.15349
P54609	Cell division control protein 48 homolog A OS=Arabidopsis thaliana GN=CDC48A PE=1 SV=1 - [CD48A_ARATH]	43.63	1	6	26	68	nucleotide binding; catalytic activity; RNA binding; protein binding	nucleus; cytoplasm; Golgi; cytosol; cytoskeleton; membrane; ribosome; extracellular	metabolic process; response to stimulus; transport; cell growth; cell organization and biogenesis; defense response; cell division	Pf00004; Pf00910; Pf01057; Pf01078; Pf02359; Pf02933; Pf05496; Pf06068; Pf07724; Pf07728; Pf13191; Pf13207; Pf13238; Pf13401	820142	[GO:0000166]; GO:0036094; GO:1901265; GO:0005488; GO:0097159; GO:1901363; GO:0003674 [GO:0003678]; GO:0004386; GO:0017111; GO:0016462; GO:0016818; GO:0016817; GO:0016787; GO:0003824; GO:0003674 [GO:0003723]; GO:0003676; GO:0097159; GO:1901363; GO:0005488; GO:0003674 [GO:0003724]; GO:0004386; GO:0017111; GO:0016462; GO:0016818; GO:0016817; GO:0016787; GO:0003824; GO:0003674 [GO:0005515]; GO:000548…	2.28772e+09	9.91686e+08	0.71576	10	17.8742	1.73667	11	14.9902	0.716076	10	41.8503	1.14023	11	22.8286	1.03129	10	22.4474	1.30868	11	29.0035	0.479401	10	14.8685	1.08039	11	21.0569	1.66846	10	15.666	0.788369	11	11.4156	91.1354	37.08	24	42	72.6003
A8MQA1	60S ribosomal protein L13-1 OS=Arabidopsis thaliana GN=BBC1 PE=1 SV=1 - [A8MQA1_ARATH]	43.63	4	4	9	31	RNA binding; structural molecule activity	cytoplasm; membrane; Golgi; cytosol; ribosome	metabolic process; response to stimulus	Pf01294	824062	[GO:0001510]; GO:0009451; GO:0043414; GO:0016070; GO:0043412; GO:0032259; GO:0044260; GO:0090304; GO:0043170; GO:0008152; GO:0044237; GO:0006139; GO:0071704; GO:0008150; GO:0009987; GO:0006725; GO:0034641; GO:0044238; GO:0046483; GO:1901360; GO:0006807 [GO:0003723]; GO:0003676; GO:0097159; GO:1901363; GO:0005488; GO:0003674 [GO:0003735]; GO:0005198; GO:0003674 [GO:0005618]; GO:0030312; GO:0044464…	8.78621e+09	8.01392e+09	0.722769	7	6.49035	1.22885	10	6.88661	1.04462	7	26.7674	1.0877	10	9.55915	0.752394	7	18.4507	1.29015	10	6.48666	0.867391	7	9.80464	1.25809	10	19.2716	1.12759	7	18.6722	1.19771	10	17.699	41.9459	43.63	9	15	47.0316
P29197	Chaperonin CPN60, mitochondrial OS=Arabidopsis thaliana GN=CPN60 PE=2 SV=2 - [CH60A_ARATH]	43.5	1	11	23	56	nucleotide binding; metal ion binding	cytoplasm; mitochondrion; organelle lumen; membrane; Golgi; cytosol; ribosome	metabolic process; transport; response to stimulus; cell organization and biogenesis	Pf00118	821983	[GO:0000166]; GO:0036094; GO:1901265; GO:0005488; GO:0097159; GO:1901363; GO:0003674 [GO:0005507]; GO:0046914; GO:0046872; GO:0043169; GO:0043167; GO:0005488; GO:0003674 [GO:0005524]; GO:0032550; GO:0032559; GO:0035639; GO:0001883; GO:0032549; GO:0030554; GO:0032555; GO:0043168; GO:1901265; GO:0001882; GO:0017076; GO:0032553; GO:0043167; GO:0097159; GO:1901363; GO:0036094; GO:0097367; GO:0000166;…	2.36514e+09	2.19516e+09	0.852662	15	19.3469	1.84459	12	14.3044	0.749976	15	19.9719	1.11617	12	8.3277	0.999437	15	13.7385	0.996843	12	9.09879	0.564669	15	24.2576	0.828843	12	7.91705	1.62068	15	18.6575	0.63702	12	14.387	76.7859	37.44	19	25	85.9088
Q9FFC0	Histone H2B.10 OS=Arabidopsis thaliana GN=At5g22880 PE=1 SV=3 - [H2B10_ARATH]	43.45	3	2	6	15	DNA binding; protein binding	chromosome; nucleus	cell organization and biogenesis; cell proliferation	Pf00125	832352	[GO:0000786]; GO:0000785; GO:0032993; GO:0044427; GO:0044815; GO:0032991; GO:0005694; GO:0044446; GO:0043234; GO:0005575; GO:0043232; GO:0043229; GO:0044422; GO:0044424; GO:0043228; GO:0043226; GO:0005622; GO:0044464; GO:0005623 [GO:0003677]; GO:0003676; GO:0097159; GO:1901363; GO:0005488; GO:0003674 [GO:0005515]; GO:0005488; GO:0003674 [GO:0005634]; GO:0043231; GO:0043227; GO:0043229; GO:0043226…	6.11639e+08	1.06044e+09	0.782439	2	16.4387	1.03725	2	3.71255	0.826175	2	31.916	0.819815	2	20.0502	0.627172	2	30.6016	0.827248	2	26.4908	0.673906	2	21.7864	0.703748	2	14.4521	1.05629	2	48.4855	0.673416	2	23.1571	19.9032	37.24	5	8	17.2194
Q9C8P0	At1g34430/F7P12_2 OS=Arabidopsis thaliana GN=F7P12.2 PE=2 SV=1 - [Q9C8P0_ARATH]	43.44	1	12	14	37	catalytic activity	mitochondrion; membrane; ribosome	metabolic process	Pf00198; Pf00364	840346	[GO:0004742]; GO:0016418; GO:0030523; GO:0016407; GO:0016417; GO:0016747; GO:0016746; GO:0016740; GO:0003824; GO:0003674 [GO:0005739]; GO:0043231; GO:0044444; GO:0043227; GO:0043229; GO:0005737; GO:0044424; GO:0043226; GO:0005622; GO:0044464; GO:0005575; GO:0005623 [GO:0005886]; GO:0016020; GO:0044464; GO:0071944; GO:0005575; GO:0005623 [GO:0006084]; GO:0006637; GO:0006732; GO:0006793; GO:0035383…	3.78916e+08	4.55298e+08	0.733493	16	15.7944	1.25014	9	6.86521	1.33825	16	16.2805	0.986468	9	5.70844	0.881801	16	21.2472	1.25773	9	9.71142	0.759469	16	24.2498	0.763609	9	7.79984	1.26245	16	12.9923	0.827773	9	14.8794	58.4269	37.63	11	21	40.3508
Q84W12	At4g16450 OS=Arabidopsis thaliana GN=At4g16450 PE=1 SV=1 - [Q84W12_ARATH]	43.4	1	4	4	16		mitochondrion; membrane	metabolic process; response to stimulus; cell organization and biogenesis	Pf10785	827343	[GO:0003674] [GO:0005739]; GO:0043231; GO:0044444; GO:0043227; GO:0043229; GO:0005737; GO:0044424; GO:0043226; GO:0005622; GO:0044464; GO:0005575; GO:0005623 [GO:0005747]; GO:0005739; GO:0005746; GO:0045271; GO:0098800; GO:0043231; GO:0044444; GO:0005743; GO:0044455; GO:0070469; GO:0030964; GO:0098803; GO:0098796; GO:0098798; GO:0043227; GO:0043229; GO:0005737; GO:0044424; GO:0019866; GO:0031966;…	2.05634e+09	3.31129e+09	1.1946	5	9.18092	1.41955	11	12.3521	1.84533	5	33.5715	1.00646	11	4.42444	0.962977	5	27.7341	1.38737	11	18.4481	1.04688	5	7.54111	0.70187	11	17.5387	1.17102	5	14.5176	0.737682	11	17.1436	12.6852	43.4	4	5	22.3364
Q9ZW33	Mitochondrial import inner membrane translocase subunit TIM10 OS=Arabidopsis thaliana GN=TIM10 PE=1 SV=1 - [TIM10_ARATH]	43.37	2	3	3	5	protein binding; transporter activity; metal ion binding	mitochondrion; membrane	metabolic process; transport; cell organization and biogenesis	Pf02953	817502	[GO:0001510]; GO:0009451; GO:0043414; GO:0016070; GO:0043412; GO:0032259; GO:0044260; GO:0090304; GO:0043170; GO:0008152; GO:0044237; GO:0006139; GO:0071704; GO:0008150; GO:0009987; GO:0006725; GO:0034641; GO:0044238; GO:0046483; GO:1901360; GO:0006807 [GO:0005515]; GO:0005488; GO:0003674 [GO:0005739]; GO:0043231; GO:0044444; GO:0043227; GO:0043229; GO:0005737; GO:0044424; GO:0043226; GO:0005622;…	0	1.51265e+08				1.28683	5	7.08756				1.11635	5	9.94349				1.85013	5	6.12525				0.808748	5	25.0684				0.86	5	9.53234					12.6269
Q9CAR7	Hypersensitive-induced response protein 2 OS=Arabidopsis thaliana GN=HIR2 PE=1 SV=1 - [HIR2_ARATH]	43.36	1	9	12	21	protein binding	vacuole; membrane		Pf01145	843320	[GO:0005515]; GO:0005488; GO:0003674 [GO:0005773]; GO:0043231; GO:0044444; GO:0043227; GO:0043229; GO:0005737; GO:0044424; GO:0043226; GO:0005622; GO:0044464; GO:0005575; GO:0005623 [GO:0005774]; GO:0044437; GO:0098588; GO:0098805; GO:0005773; GO:0044444; GO:0044446; GO:0031090; GO:0016020; GO:0043231; GO:0005737; GO:0044424; GO:0043229; GO:0044422; GO:0043227; GO:0005575; GO:0005622; GO:0044464;…	1.58207e+09	769306789	0.46213	7	39.2872	1.22609	9	12.4838	1.28809	7	9.06881	0.908224	9	6.67636	0.694205	7	34.0809	1.3077	9	11.968	0.642197	7	28.2454	0.868052	9	22.6134	0.913565	7	33.2734	0.895877	9	13.1935	25.3854	30.77	9	10	30.7716
O82204	60S ribosomal protein L28-1 OS=Arabidopsis thaliana GN=RPL28A PE=2 SV=1 - [RL281_ARATH]	43.36	1	5	6	21	structural molecule activity; RNA binding	ribosome; membrane	metabolic process; response to stimulus	Pf01778	816492	[GO:0003735]; GO:0005198; GO:0003674 [GO:0005618]; GO:0030312; GO:0044464; GO:0071944; GO:0005575; GO:0005623 [GO:0005622]; GO:0044464; GO:0005575; GO:0005623 [GO:0005840]; GO:0030529; GO:0043232; GO:0044444; GO:0032991; GO:0044424; GO:0043228; GO:0043229; GO:0005737; GO:0005575; GO:0005622; GO:0044464; GO:0043226; GO:0005623 [GO:0005886]; GO:0016020; GO:0044464; GO:0071944; GO:0005575; GO:000562…	1.46521e+09	1790483994	0.559701	14	22.3778	1.14472	6	17.6837	0.801436	14	21.5015	1.00668	6	6.95575	0.538833	14	8.13069	1.08677	6	10.5125	0.686714	14	20.5513	1.13423	6	19.5659	0.935569	14	13.9848	0.866187	6	5.22986	51.8389	43.36	6	15	21.0244
Q8RXT7	Putative uncharacterized protein At2g42975 OS=Arabidopsis thaliana GN=At2g42975 PE=2 SV=1 - [Q8RXT7_ARATH]	43.32	1	5	5	7		membrane			818899	[GO:0003674] [GO:0008150] [GO:0009507]; GO:0009536; GO:0043231; GO:0044444; GO:0043227; GO:0043229; GO:0005737; GO:0044424; GO:0043226; GO:0005622; GO:0044464; GO:0005575; GO:0005623 [GO:0009535]; GO:0009534; GO:0044434; GO:0055035; GO:0009507; GO:0031976; GO:0044435; GO:0042651; GO:0009536; GO:0009579; GO:0031984; GO:0044444; GO:0044446; GO:0034357; GO:0043231; GO:0044424; GO:0043227; GO:0005737…	6.32877e+07	1.89341e+08	1.48958	3	29.7502	1.23418	4	30.8446	1.63444	3	1.20873	0.744632	4	17.7741	0.965739	3	30.3099	1.01567	4	13.77	1.30233	3	8.18372	0.734724	4	13.6393	1.09468	3	3.58034	0.773091	4	22.1988	6.69605	39.57	3	3	8
Q9SIN5	Cold-regulated protein 15b OS=Arabidopsis thaliana GN=COR15B PE=2 SV=1 - [Q9SIN5_ARATH]	43.26	1	6	8	26		mitochondrion	response to stimulus; cell communication; defense response		818853	[GO:0005534]; GO:0048029; GO:0030246; GO:0005488; GO:0003674 [GO:0005739]; GO:0043231; GO:0044444; GO:0043227; GO:0043229; GO:0005737; GO:0044424; GO:0043226; GO:0005622; GO:0044464; GO:0005575; GO:0005623 [GO:0008289]; GO:0005488; GO:0003674 [GO:0009409]; GO:0006950; GO:0009266; GO:0050896; GO:0009628; GO:0008150 [GO:0009507]; GO:0009536; GO:0043231; GO:0044444; GO:0043227; GO:0043229; GO:000573…	1.16296e+09	3125849736	0.960677	10	15.9346	1.85631	11	14.7668	2.10331	10	11.7996	1.36866	11	8.14831	0.721048	10	14.4167	1.9216	11	20.137	1.12405	10	10.3546	1.1242	11	12.9844	0.573849	10	30.4297	0.998836	11	12.8162	38.3434	37.59	7	11	48.4908
Q8LDV3	Uncharacterized protein At4g13200, chloroplastic OS=Arabidopsis thaliana GN=At4g13200 PE=2 SV=2 - [Y4320_ARATH]	43.24	1	7	7	22		membrane			826935	[GO:0003674] [GO:0008150] [GO:0009507]; GO:0009536; GO:0043231; GO:0044444; GO:0043227; GO:0043229; GO:0005737; GO:0044424; GO:0043226; GO:0005622; GO:0044464; GO:0005575; GO:0005623 [GO:0009535]; GO:0009534; GO:0044434; GO:0055035; GO:0009507; GO:0031976; GO:0044435; GO:0042651; GO:0009536; GO:0009579; GO:0031984; GO:0044444; GO:0044446; GO:0034357; GO:0043231; GO:0044424; GO:0043227; GO:0005737…	1.25197e+09	1.66166e+09	0.947958	12	14.6697	1.15118	10	3.05556	2.60528	12	20.2453	1.07905	10	12.8407	0.89958	12	13.2845	1.58789	10	10.0274	1.35475	12	15.7869	0.886686	10	7.18064	0.832039	12	17.6601	0.834864	10	11.4905	41.9362	43.24	7	12	22.3617
O04603	50S ribosomal protein L5, chloroplastic OS=Arabidopsis thaliana GN=RPL5 PE=2 SV=1 - [RK5_ARATH]	43.13	1	11	11	32	RNA binding; structural molecule activity	ribosome; membrane	cell organization and biogenesis; metabolic process; response to stimulus	Pf00281; Pf00673	827947	[GO:0000027]; GO:0022618; GO:0042255; GO:0042273; GO:0022613; GO:0034622; GO:0071826; GO:0042254; GO:0070925; GO:0044085; GO:0065003; GO:0043933; GO:0006996; GO:0022607; GO:0071840; GO:0016043; GO:0008150; GO:0009987 [GO:0003723]; GO:0003676; GO:0097159; GO:1901363; GO:0005488; GO:0003674 [GO:0003735]; GO:0005198; GO:0003674 [GO:0005622]; GO:0044464; GO:0005575; GO:0005623 [GO:0005840]; GO:003052…	3.05152e+09	1.44818e+09	0.629869	19	47.0624	1.27759	12	7.51102	1.39673	19	24.8452	1.44149	12	14.6611	0.587485	19	19.6182	1.61132	12	23.3881	0.664275	19	19.0914	0.840021	12	11.7727	0.782991	19	19.3318	0.978351	12	18.4445	47.1891	43.13	11	20	33.0184
Q42547	Catalase-3 OS=Arabidopsis thaliana GN=CAT3 PE=1 SV=3 - [CATA3_ARATH]	43.09	4	14	18	49	antioxidant activity; catalytic activity; protein binding; metal ion binding	nucleus; mitochondrion; vacuole; membrane; ribosome; extracellular	response to stimulus; cell communication; defense response; metabolic process; regulation of biological process	Pf00199; Pf06628	838651	[GO:0004096]; GO:0004601; GO:0016209; GO:0016684; GO:0003674; GO:0016491; GO:0003824 [GO:0004601]; GO:0016209; GO:0016684; GO:0003674; GO:0016491; GO:0003824 [GO:0005515]; GO:0005488; GO:0003674 [GO:0005618]; GO:0030312; GO:0044464; GO:0071944; GO:0005575; GO:0005623 [GO:0005634]; GO:0043231; GO:0043227; GO:0043229; GO:0043226; GO:0044424; GO:0005575; GO:0005622; GO:0044464; GO:0005623 [GO:000573…	2.97082e+09	2.44636e+09	0.852305	16	12.5909	0.866604	20	17.6094	0.872842	16	23.543	0.792284	20	16.9194	0.707881	16	17.169	0.790883	20	25.2178	0.743869	16	17.1356	0.66929	20	18.6883	0.963606	16	16.6258	0.665789	20	9.49021	63.8825	31.5	13	22	69.7807
Q9LXJ2	Putative ubiquinol-cytochrome c reductase subunit 9 OS=Arabidopsis thaliana GN=F3C22_130 PE=4 SV=1 - [Q9LXJ2_ARATH]	43.06	1	4	4	14	catalytic activity; transporter activity	mitochondrion; membrane	metabolic process; transport	Pf05365	824439	[GO:0005739]; GO:0043231; GO:0044444; GO:0043227; GO:0043229; GO:0005737; GO:0044424; GO:0043226; GO:0005622; GO:0044464; GO:0005575; GO:0005623 [GO:0005740]; GO:0031967; GO:0044429; GO:0031975; GO:0043227; GO:0044446; GO:0005739; GO:0044444; GO:0044464; GO:0043226; GO:0043229; GO:0044422; GO:0044424; GO:0043231; GO:0005737; GO:0005575; GO:0005623; GO:0005622 [GO:0005743]; GO:0019866; GO:0031966;…	4.16115e+09	2.39495e+09	1.08504	7	20.2608	1.51942	4	7.61359	1.57831	7	11.8402	0.938723	4	6.42538	0.981298	7	7.18037	1.26515	4	7.37264	0.789358	7	11.3611	0.640174	4	2.8493	1.00858	7	4.7217	0.911903	4	7.28631	24.8171	43.06	4	8	13.8947
O49460	Prohibitin-1, mitochondrial OS=Arabidopsis thaliana GN=PHB1 PE=1 SV=1 - [PHB1_ARATH]	43.06	1	5	10	26	DNA binding; catalytic activity	mitochondrion; membrane	response to stimulus; defense response; metabolic process	Pf01145; Pf09194	828969	[GO:0003677]; GO:0003676; GO:0097159; GO:1901363; GO:0005488; GO:0003674 [GO:0005739]; GO:0043231; GO:0044444; GO:0043227; GO:0043229; GO:0005737; GO:0044424; GO:0043226; GO:0005622; GO:0044464; GO:0005575; GO:0005623 [GO:0005743]; GO:0019866; GO:0031966; GO:0031090; GO:0031967; GO:0044424; GO:0005740; GO:0044429; GO:0016020; GO:0043227; GO:0044422; GO:0031975; GO:0044446; GO:0005622; GO:0044464;…	1.27567e+09	1.13105e+09	1.05185	6	2.22707	1.27335	7	11.3263	2.14338	6	10.8107	0.843765	7	24.5241	0.97174	6	7.24065	1.26664	7	5.23371	0.897852	6	7.87807	0.683144	7	17.432	1.13595	6	9.7278	0.829468	7	17.2923	35.5695	33.33	8	10	45.466
Q9FJB9	At5g53650 OS=Arabidopsis thaliana GN=At5g53650 PE=4 SV=1 - [Q9FJB9_ARATH]	43.06	2	3	3	5			transport; metabolic process		835446	[GO:0003674] [GO:0005623]; GO:0005575 [GO:0006626]; GO:0006605; GO:0006839; GO:0007005; GO:0016482; GO:0070585; GO:0072655; GO:1902580; GO:0006886; GO:1902582; GO:0006996; GO:0046907; GO:0033365; GO:0072594; GO:0051641; GO:1902578; GO:0015031; GO:0034613; GO:0044765; GO:0016043; GO:0006810; GO:0051649; GO:0045184; GO:0051179; GO:0044699; GO:0008104; GO:0071702; GO:0070727; GO:0009987; GO:0071840;…	5.4822e+08	2.64923e+08	1.47524	3	19.5157	1.62263	2	17.4424	1.51686	3	1.73897	1.02247	2	20.4074	1.03235	3	26.2019	2.80505	2	109.727	1.37536	3	4.51381	0.898	2	5.94549	1.16691	3	1.42507	1.14008	2	0.805661	9.12648	43.06	3	3	2.22261
Q9FH02	ATP-dependent zinc metalloprotease FTSH 5, chloroplastic OS=Arabidopsis thaliana GN=FTSH5 PE=1 SV=1 - [FTSH5_ARATH]	43.04	1	7	26	143	nucleotide binding; catalytic activity; protein binding; metal ion binding	membrane	metabolic process; response to stimulus; regulation of biological process; development	Pf00004; Pf00158; Pf01057; Pf01078; Pf01434; Pf05496; Pf06068; Pf06480; Pf07724; Pf07728; Pf13191; Pf13207; Pf13401	834232	[GO:0000166]; GO:0036094; GO:1901265; GO:0005488; GO:0097159; GO:1901363; GO:0003674 [GO:0003678]; GO:0004386; GO:0017111; GO:0016462; GO:0016818; GO:0016817; GO:0016787; GO:0003824; GO:0003674 [GO:0004176]; GO:0042623; GO:0070011; GO:0016887; GO:0008233; GO:0017111; GO:0016787; GO:0016462; GO:0003824; GO:0016818; GO:0003674; GO:0016817 [GO:0004222]; GO:0004175; GO:0008237; GO:0070011; GO:0008233…	1.68661e+10	2.92697e+10	0.820239	15	31.9871	1.21841	31	10.9411	1.83526	15	26.4233	1.0223	31	8.29045	0.848953	15	29.3033	1.33281	31	17.3147	0.957223	15	12.1534	0.92232	31	10.5497	1.01903	15	12.2936	0.844331	31	14.1037	192.608	41.9	23	62	240.156
O04834	GTP-binding protein SAR1A OS=Arabidopsis thaliana GN=SAR1A PE=2 SV=1 - [SAR1A_ARATH]	43.01	4	2	8	20	nucleotide binding	endoplasmic reticulum; Golgi; cytosol; membrane	cell organization and biogenesis; metabolic process; transport; response to stimulus; cell growth	Pf00025; Pf01926	827368	[GO:0000166]; GO:0036094; GO:1901265; GO:0005488; GO:0097159; GO:1901363; GO:0003674 [GO:0000902]; GO:0032989; GO:0009653; GO:0016043; GO:0048869; GO:0032502; GO:0048856; GO:0009987; GO:0071840; GO:0044763; GO:0044767; GO:0008150; GO:0044699 [GO:0005525]; GO:0032550; GO:0032561; GO:0035639; GO:0001883; GO:0032549; GO:0019001; GO:0032555; GO:0043168; GO:1901265; GO:0001882; GO:0017076; GO:0032553;…	1.40076e+09	5.32611e+08	0.756798	2	24.7305	1.12485	2	11.7388	1.30488	2	12.0911	0.891871	2	16.185	0.894788	2	3.98137	1.06176	2	4.20073	0.883654	2	5.69005	0.706265	2	17.6265	1.23895	2	9.29009	0.709589	2	12.1806	25.9533	34.72	6	8	24.2716
Q9LMK7	Ran-binding protein 1 homolog a OS=Arabidopsis thaliana GN=RANBP1A PE=1 SV=1 - [RBP1A_ARATH]	42.98	1	5	8	16	protein binding	nucleus	transport	Pf00638	837225	[GO:0000060]; GO:0006606; GO:0006886; GO:1902582; GO:0017038; GO:0034504; GO:0044744; GO:0072594; GO:1902580; GO:1902593; GO:0015031; GO:0034613; GO:0046907; GO:0044765; GO:0033365; GO:0006605; GO:0051169; GO:0045184; GO:0051641; GO:1902578; GO:0051170; GO:0008104; GO:0071702; GO:0070727; GO:0006810; GO:0051649; GO:0051234; GO:0051179; GO:0044699; GO:0006913; GO:0033036; GO:0008150; GO:0016482 [G…	7.60065e+08	7.19822e+08	0.780357	4	73.0984	1.55104	2	19.3087	1.0603	4	19.15	0.651961	2	15.6181	0.951117	4	22.8981	0.816125	2	9.64466	0.736165	4	18.7036	0.628472	2	0.357145	1.41106	4	23.7228	0.641586	2	37.6579	20.1579	29.82	6	8	20.9285
Q8GUM2	Heat shock 70 kDa protein 9, mitochondrial OS=Arabidopsis thaliana GN=HSP70-9 PE=2 SV=1 - [HSP7I_ARATH]	42.96	1	21	26	66	nucleotide binding; metal ion binding; protein binding	mitochondrion; organelle lumen; membrane; Golgi; cytosol	cell organization and biogenesis; metabolic process; response to stimulus	Pf00012; Pf06723	829947	[GO:0000166]; GO:0036094; GO:1901265; GO:0005488; GO:0097159; GO:1901363; GO:0003674 [GO:0000902]; GO:0032989; GO:0009653; GO:0016043; GO:0048869; GO:0032502; GO:0048856; GO:0009987; GO:0071840; GO:0044763; GO:0044767; GO:0008150; GO:0044699 [GO:0005524]; GO:0032550; GO:0032559; GO:0035639; GO:0001883; GO:0032549; GO:0030554; GO:0032555; GO:0043168; GO:1901265; GO:0001882; GO:0017076; GO:0032553;…	2.95764e+09	8.34451e+08	0.951697	32	25.3452	1.62142	18	45.9299	0.742545	32	29.3409	0.8237	18	23.1712	1.21599	32	29.6406	1.12292	18	15.6922	0.392016	32	54.2946	0.959663	18	30.2589	2.31089	32	32.6658	0.613885	18	13.708	126.322	40.47	24	41	77.2217
P25873	50S ribosomal protein L15, chloroplastic OS=Arabidopsis thaliana GN=RPL15 PE=2 SV=2 - [RK15_ARATH]	42.96	1	11	11	29	structural molecule activity	ribosome	metabolic process; response to stimulus	Pf00828	822189	[GO:0000311]; GO:0000315; GO:0009547; GO:0044435; GO:0000313; GO:0015934; GO:0009532; GO:0009536; GO:0044444; GO:0044446; GO:0005840; GO:0043226; GO:0044422; GO:0044391; GO:0043231; GO:0005737; GO:0044424; GO:0043229; GO:0030529; GO:0043232; GO:0005575; GO:0043227; GO:0005622; GO:0044464; GO:0032991; GO:0043228; GO:0005623 [GO:0003735]; GO:0005198; GO:0003674 [GO:0005622]; GO:0044464; GO:0005575;…	2.96852e+09	3120690544	0.566761	11	44.7775	1.19355	16	4.80064	0.841638	11	17.3199	1.2343	16	14.3002	0.507097	11	45.0634	1.28896	16	13.4095	0.844876	11	6.95844	0.967806	16	11.2844	0.848079	11	27.2681	0.875243	16	14.3402	37.9884	35.02	9	12	46.149
Q94AQ8	NDH-dependent cyclic electron flow 1 OS=Arabidopsis thaliana GN=NDF2 PE=2 SV=1 - [Q94AQ8_ARATH]	42.82	3	11	11	29	catalytic activity	membrane	metabolic process; transport		842785	[GO:0003824]; GO:0003674 [GO:0005975]; GO:0044238; GO:0071704; GO:0008152; GO:0008150 [GO:0006098]; GO:0006739; GO:0019682; GO:0019693; GO:0051156; GO:0046496; GO:0006081; GO:0006796; GO:0019637; GO:1901135; GO:0019362; GO:0044237; GO:0044710; GO:0044763; GO:0071704; GO:0006793; GO:0006733; GO:0009117; GO:0072524; GO:0008152; GO:0009987; GO:0044699; GO:0006732; GO:0006753; GO:0034641; GO:0046483;…	8.86269e+08	6.95391e+08	0.84849	12	20.6161	1.16536	16	7.05214	1.7912	12	22.9889	0.963344	16	22.7133	0.940161	12	21.0449	1.30658	16	10.429	1.09137	12	26.9112	0.885011	16	9.3206	0.958354	12	9.36398	0.847834	16	13.5401	37.4283	35.92	9	13	42.3569
P34788	40S ribosomal protein S18 OS=Arabidopsis thaliana GN=RPS18A PE=1 SV=1 - [RS18_ARATH]	42.76	1	6	6	36	RNA binding; structural molecule activity; protein binding	cytoplasm; vacuole; membrane; Golgi; cytosol; ribosome	metabolic process	Pf00416	840300	[GO:0001510]; GO:0009451; GO:0043414; GO:0016070; GO:0043412; GO:0032259; GO:0044260; GO:0090304; GO:0043170; GO:0008152; GO:0044237; GO:0006139; GO:0071704; GO:0008150; GO:0009987; GO:0006725; GO:0034641; GO:0044238; GO:0046483; GO:1901360; GO:0006807 [GO:0003676]; GO:0097159; GO:1901363; GO:0005488; GO:0003674 [GO:0003723]; GO:0003676; GO:0097159; GO:1901363; GO:0005488; GO:0003674 [GO:0003735]…	3.06083e+09	2.47259e+09	0.65991	18	47.3601	1.17732	13	9.48065	0.858172	18	25.4333	1.05233	13	9.2359	0.644306	18	21.0809	1.35312	13	14.7716	0.794762	18	22.2	1.11984	13	14.684	1.14705	18	19.3049	1.08195	13	34.9831	51.2315	42.76	6	20	34.5587
Q9SGC1	Probable phosphoglucomutase, cytoplasmic 2 OS=Arabidopsis thaliana GN=At1g70730 PE=2 SV=1 - [PGMC2_ARATH]	42.74	3	11	19	55	metal ion binding; catalytic activity	nucleus; cytoplasm; cytosol; membrane; extracellular	metabolic process; cellular homeostasis; response to stimulus; development	Pf00408; Pf02878; Pf02879; Pf02880	843410	[GO:0000023]; GO:0005984; GO:0009311; GO:0044262; GO:0044763; GO:0044723; GO:0005975; GO:0044237; GO:0009987; GO:0044699; GO:0044710; GO:0044238; GO:0071704; GO:0008152; GO:0008150 [GO:0000287]; GO:0046872; GO:0043169; GO:0043167; GO:0005488; GO:0003674 [GO:0004614]; GO:0016868; GO:0016866; GO:0016853; GO:0003824; GO:0003674 [GO:0005634]; GO:0043231; GO:0043227; GO:0043229; GO:0043226; GO:0044424…	1.51828e+09	1.15412e+09	0.989875	16	17.5442	1.30063	16	7.64763	0.920734	16	14.5058	1.01378	16	13.3524	0.72457	16	44.2041	1.4065	16	12.1859	0.66517	16	14.3374	0.850872	16	13.1856	1.08392	16	14.3571	0.858616	16	20.2025	83.2994	38.29	17	29	76.3057
Q9M0E2	60S ribosomal protein L28-2 OS=Arabidopsis thaliana GN=RPL28C PE=2 SV=1 - [RL282_ARATH]	42.66	1	5	6	15	structural molecule activity; RNA binding	ribosome; membrane	metabolic process; regulation of biological process; cell organization and biogenesis	Pf01778	829062	[GO:0001510]; GO:0009451; GO:0043414; GO:0016070; GO:0043412; GO:0032259; GO:0044260; GO:0090304; GO:0043170; GO:0008152; GO:0044237; GO:0006139; GO:0071704; GO:0008150; GO:0009987; GO:0006725; GO:0034641; GO:0044238; GO:0046483; GO:1901360; GO:0006807 [GO:0003735]; GO:0005198; GO:0003674 [GO:0005622]; GO:0044464; GO:0005575; GO:0005623 [GO:0005840]; GO:0030529; GO:0043232; GO:0044444; GO:0032991…	7.85923e+08	611034332	0.554796	6	34.6426	1.15152	8	6.43381	0.800867	6	47.0689	0.910611	8	6.13242	0.739233	6	17.4309	1.10759	8	13.1221	0.788833	6	10.4983	1.34939	8	27.0555	1.09035	6	19.3494	1.10333	8	13.4012	15.6316	36.36	5	7	25.9844
P92549	ATP synthase subunit alpha, mitochondrial OS=Arabidopsis thaliana GN=ATPA PE=1 SV=2 - [ATPAM_ARATH]	42.6	1	16	19	69	nucleotide binding; catalytic activity; transporter activity	mitochondrion; membrane	metabolic process; transport	Pf00006; Pf00306; Pf02874; Pf09378		[GO:0000166]; GO:0036094; GO:1901265; GO:0005488; GO:0097159; GO:1901363; GO:0003674 [GO:0005524]; GO:0032550; GO:0032559; GO:0035639; GO:0001883; GO:0032549; GO:0030554; GO:0032555; GO:0043168; GO:1901265; GO:0001882; GO:0017076; GO:0032553; GO:0043167; GO:0097159; GO:1901363; GO:0036094; GO:0097367; GO:0000166; GO:0005488; GO:0003674 [GO:0005739]; GO:0043231; GO:0044444; GO:0043227; GO:0043229;…	7.83778e+09	9760436696	0.729502	23	14.8087	1.2234	16	23.3771	1.36268	23	20.618	1.3251	16	11.1384	0.793097	23	13.1714	1.42018	16	15.123	0.681003	23	27.9269	0.778786	16	14.9409	1.10449	23	10.9662	0.727978	16	19.4952	92.1313	39.05	17	38	80.6428
O23049	50S ribosomal protein L6, chloroplastic OS=Arabidopsis thaliana GN=RPL6 PE=2 SV=1 - [RK6_ARATH]	42.6	1	9	9	19	RNA binding; structural molecule activity	ribosome; membrane	metabolic process; cell organization and biogenesis; response to stimulus	Pf00347	839273	[GO:0002181]; GO:0006412; GO:0010467; GO:0034645; GO:0044267; GO:0043170; GO:0009059; GO:0044249; GO:0044260; GO:0019538; GO:0071704; GO:1901576; GO:0009058; GO:0044237; GO:0044238; GO:0008152; GO:0009987; GO:0008150 [GO:0003723]; GO:0003676; GO:0097159; GO:1901363; GO:0005488; GO:0003674 [GO:0003735]; GO:0005198; GO:0003674 [GO:0005622]; GO:0044464; GO:0005575; GO:0005623 [GO:0005840]; GO:003052…	7.98168e+08	5.43937e+08	0.439129	10	24.2506	1.14386	9	9.13365	0.794737	10	20.3819	1.04986	9	9.42726	0.496934	10	22.3875	1.22268	9	16.4963	0.651089	10	7.79496	0.816785	9	10.8036	0.712555	10	27.0195	1.00389	9	13.9747	26.0318	38.57	8	10	23.0174
Q9SYT0	Annexin D1 OS=Arabidopsis thaliana GN=ANN1 PE=1 SV=1 - [ANXD1_ARATH]	42.59	1	14	14	37	antioxidant activity; catalytic activity; metal ion binding; nucleotide binding; protein binding	nucleus; cytoplasm; mitochondrion; vacuole; membrane; cytosol; extracellular	cell organization and biogenesis; transport; response to stimulus; metabolic process; cellular homeostasis	Pf00191	840476	[GO:0004601]; GO:0016209; GO:0016684; GO:0003674; GO:0016491; GO:0003824 [GO:0005507]; GO:0046914; GO:0046872; GO:0043169; GO:0043167; GO:0005488; GO:0003674 [GO:0005509]; GO:0046872; GO:0043169; GO:0043167; GO:0005488; GO:0003674 [GO:0005524]; GO:0032550; GO:0032559; GO:0035639; GO:0001883; GO:0032549; GO:0030554; GO:0032555; GO:0043168; GO:1901265; GO:0001882; GO:0017076; GO:0032553; GO:0043167…	2.53237e+09	3.43531e+09	1.21477	16	28.3046	0.572904	20	24.699	1.00876	16	14.9912	0.403083	20	24.5256	0.948223	16	21.6256	0.536405	20	14.6816	0.786914	16	15.785	0.390322	20	21.4416	1.37802	16	19.6356	0.351016	20	28.3194	43.0849	32.81	10	17	58.0981
O49636	AT4g22310 OS=Arabidopsis thaliana GN=At4g22310 PE=4 SV=1 - [O49636_ARATH]	42.59	5	5	5	10		mitochondrion; membrane	metabolic process; transport; response to stimulus	Pf03650	828326	[GO:0005623]; GO:0005575 [GO:0005739]; GO:0043231; GO:0044444; GO:0043227; GO:0043229; GO:0005737; GO:0044424; GO:0043226; GO:0005622; GO:0044464; GO:0005575; GO:0005623 [GO:0005743]; GO:0019866; GO:0031966; GO:0031090; GO:0031967; GO:0044424; GO:0005740; GO:0044429; GO:0016020; GO:0043227; GO:0044422; GO:0031975; GO:0044446; GO:0005622; GO:0044464; GO:0005739; GO:0044444; GO:0005575; GO:0043226;…	3.26286e+08	2.78083e+08	1.03326	5	33.9123	1.12261	5	19.5334	1.41302	5	7.16042	0.855097	5	20.1664	1.15036	5	5.45394	1.05446	5	19.2014	0.890288	5	19.7064	0.650453	5	7.56114	1.2347	5	9.12561	0.741241	5	11.2881	9.03944	33.33	3	5	9.40256
P56807	30S ribosomal protein S18, chloroplastic OS=Arabidopsis thaliana GN=rps18 PE=3 SV=1 - [RR18_ARATH]	42.57	1	6	6	13	RNA binding; structural molecule activity	ribosome	metabolic process	Pf01084	844736	[GO:0003723]; GO:0003676; GO:0097159; GO:1901363; GO:0005488; GO:0003674 [GO:0003735]; GO:0005198; GO:0003674 [GO:0005622]; GO:0044464; GO:0005575; GO:0005623 [GO:0005840]; GO:0030529; GO:0043232; GO:0044444; GO:0032991; GO:0044424; GO:0043228; GO:0043229; GO:0005737; GO:0005575; GO:0005622; GO:0044464; GO:0043226; GO:0005623 [GO:0006412]; GO:0010467; GO:0034645; GO:0044267; GO:0043170; GO:000905…	2.00866e+09	1.41338e+09	0.759578	4	9.44311	0.925391	9	7.19014	1.05111	4	17.579	0.959199	9	8.48187	0.609758	4	11.2137	1.05976	9	21.5832	1.09886	4	5.86194	0.95235	9	19.8821	0.770938	4	15.3427	0.926148	9	14.644	9.45849	21.78	2	4	17.8402
A8MRZ7	Translational initiation factor 4A-1 OS=Arabidopsis thaliana GN=EIF4A1 PE=3 SV=1 - [A8MRZ7_ARATH]	42.54	4	2	17	45	nucleotide binding; RNA binding; catalytic activity; protein binding	nucleus; cytoplasm; Golgi; cytosol; membrane; extracellular	metabolic process; response to stimulus; regulation of biological process	Pf00270; Pf00271	820605	[GO:0000166]; GO:0036094; GO:1901265; GO:0005488; GO:0097159; GO:1901363; GO:0003674 [GO:0003676]; GO:0097159; GO:1901363; GO:0005488; GO:0003674 [GO:0003743]; GO:0008135; GO:0003723; GO:0003676; GO:0097159; GO:1901363; GO:0005488; GO:0003674 [GO:0004004]; GO:0003724; GO:0008026; GO:0008186; GO:0004386; GO:0042623; GO:0070035; GO:0017111; GO:0016887; GO:0016462; GO:0016818; GO:0016817; GO:0016787…	3.20274e+09	1.04718e+09	0.663624	2	23.8964				1.01163	2	26.708				0.780642	2	28.9168				0.624257	2	27.7346				1.20426	2	12.4127				71.8984	39.05	15	28	43.8764
Q9SZY1	Nascent polypeptide-associated complex subunit alpha-like protein 4 OS=Arabidopsis thaliana GN=At4g10480 PE=2 SV=1 - [NACA4_ARATH]	42.45	2	5	5	15		nucleus	transport	Pf01849	826640	[GO:0003674] [GO:0005634]; GO:0043231; GO:0043227; GO:0043229; GO:0043226; GO:0044424; GO:0005575; GO:0005622; GO:0044464; GO:0005623 [GO:0006810]; GO:0051234; GO:0051179; GO:0008150 [GO:0008150] [GO:0015031]; GO:0008104; GO:0045184; GO:0071702; GO:0033036; GO:0051234; GO:0006810; GO:0051179; GO:0008150	9.85317e+08	718732577	0.648149	7	20.0437	1.35238	5	5.62155	2.02043	7	31.9835	1.29194	5	7.33509	0.815993	7	27.8203	1.68091	5	2.86716	0.98129	7	23.3038	0.7217	5	11.4953	0.904084	7	19.7276	0.693645	5	16.0967	22.0127	25	4	9	17.4356
Q9SL67	26S proteasome regulatory subunit 4 homolog B OS=Arabidopsis thaliana GN=RPT2B PE=1 SV=1 - [PRS4B_ARATH]	42.44	1	2	17	30	nucleotide binding; catalytic activity; protein binding	proteasome; nucleus; cytoplasm; cytosol; membrane	regulation of biological process; metabolic process; cell organization and biogenesis; response to stimulus	Pf00004; Pf00910; Pf05673; Pf07724; Pf07726; Pf07728; Pf13191; Pf13401	816533	[GO:0000166]; GO:0036094; GO:1901265; GO:0005488; GO:0097159; GO:1901363; GO:0003674 [GO:0000502]; GO:0043234; GO:0044424; GO:0032991; GO:0005622; GO:0044464; GO:0005575; GO:0005623 [GO:0005524]; GO:0032550; GO:0032559; GO:0035639; GO:0001883; GO:0032549; GO:0030554; GO:0032555; GO:0043168; GO:1901265; GO:0001882; GO:0017076; GO:0032553; GO:0043167; GO:0097159; GO:1901363; GO:0036094; GO:0097367;…	1.41559e+09	7.6373e+08	0.53653	2	11.953	1.27913	1		1.315	2	4.68935	1.29314	1		0.83173	2	8.65559	1.90466	1		0.581349	2	8.85645	1.13792	1		0.978224	2	12.4281	1.04592	1		49.2571	39.28	15	19	29.7057
Q93Y31	ADP-ribosylation factor-like A1D OS=Arabidopsis thaliana GN=K9I9.13 PE=2 SV=1 - [Q93Y31_ARATH]	42.39	2	2	6	11	nucleotide binding; catalytic activity	nucleus; cytoplasm; vacuole; membrane; cytosol	regulation of biological process; response to stimulus	Pf00009; Pf00025; Pf00071; Pf00503; Pf01926; Pf04670; Pf08477; Pf09439	836892	[GO:0000166]; GO:0036094; GO:1901265; GO:0005488; GO:0097159; GO:1901363; GO:0003674 [GO:0003924]; GO:0017111; GO:0016462; GO:0016818; GO:0016817; GO:0016787; GO:0003824; GO:0003674 [GO:0005525]; GO:0032550; GO:0032561; GO:0035639; GO:0001883; GO:0032549; GO:0019001; GO:0032555; GO:0043168; GO:1901265; GO:0001882; GO:0017076; GO:0032553; GO:0043167; GO:0097159; GO:1901363; GO:0036094; GO:0097367;…	2.00168e+08	9.59026e+08	0.521221	2	12.2067				1.03075	2	14.8469				0.553971	2	6.87869				0.574498	2	14.1841				0.984301	2	12.9737				9.75944	21.74	3	3	20.9149
P20649	ATPase 1, plasma membrane-type OS=Arabidopsis thaliana GN=AHA1 PE=1 SV=3 - [PMA1_ARATH]	42.36	3	10	36	108	nucleotide binding; metal ion binding; catalytic activity; protein binding; transporter activity	nucleus; vacuole; Golgi; membrane	metabolic process; transport; response to stimulus; regulation of biological process	Pf00122; Pf00690; Pf00702; Pf12710; Pf13246	816413	[GO:0000166]; GO:0036094; GO:1901265; GO:0005488; GO:0097159; GO:1901363; GO:0003674 [GO:0000287]; GO:0046872; GO:0043169; GO:0043167; GO:0005488; GO:0003674 [GO:0003824]; GO:0003674 [GO:0005515]; GO:0005488; GO:0003674 [GO:0005524]; GO:0032550; GO:0032559; GO:0035639; GO:0001883; GO:0032549; GO:0030554; GO:0032555; GO:0043168; GO:1901265; GO:0001882; GO:0017076; GO:0032553; GO:0043167; GO:009715…	5.08834e+09	1.97435e+09	0.312331	16	63.7047	1.22086	10	11.3589	0.488222	16	42.9024	0.951759	10	18.5867	0.375996	16	45.0252	1.24945	10	17.0871	0.359719	16	47.0629	1.36011	10	17.7592	0.823785	16	24.4327	0.879976	10	32.2228	174.087	39.73	34	63	123.179
P28188	Ras-related protein RABD2a OS=Arabidopsis thaliana GN=RABD2A PE=1 SV=3 - [RAD2A_ARATH]	42.36	5	3	8	26	nucleotide binding; catalytic activity	membrane; nucleus; cytoplasm; vacuole; Golgi	transport; regulation of biological process; response to stimulus	Pf00025; Pf00071; Pf01926; Pf04670; Pf08477; Pf09439	837023	[GO:0000139]; GO:0044431; GO:0098588; GO:0005794; GO:0044444; GO:0044446; GO:0031090; GO:0012505; GO:0043231; GO:0005737; GO:0044424; GO:0043229; GO:0044422; GO:0016020; GO:0043227; GO:0044464; GO:0005622; GO:0043226; GO:0005575; GO:0005623 [GO:0000166]; GO:0036094; GO:1901265; GO:0005488; GO:0097159; GO:1901363; GO:0003674 [GO:0003924]; GO:0017111; GO:0016462; GO:0016818; GO:0016817; GO:0016787;…	1.73507e+09	2.56376e+09	0.73794	2	20.7105	1.26359	4	5.90081	1.33961	2	5.09337	0.754076	4	22.4304	0.607622	2	11.7993	1.18477	4	26.3192	0.80254	2	4.06115	0.670237	4	9.10318	0.928251	2	3.88789	0.598767	4	10.6599	29.6111	30.05	6	11	36.6993
O04157	Ras-related protein RABG3b OS=Arabidopsis thaliana GN=RABG3B PE=1 SV=1 - [RAG3B_ARATH]	42.36	1	4	7	22	nucleotide binding; catalytic activity	nucleus; cytoplasm; vacuole; membrane	metabolic process; transport; regulation of biological process; response to stimulus; cell death	Pf00025; Pf00071; Pf01926; Pf04670; Pf08477	838880	[GO:0000166]; GO:0036094; GO:1901265; GO:0005488; GO:0097159; GO:1901363; GO:0003674 [GO:0003924]; GO:0017111; GO:0016462; GO:0016818; GO:0016817; GO:0016787; GO:0003824; GO:0003674 [GO:0005525]; GO:0032550; GO:0032561; GO:0035639; GO:0001883; GO:0032549; GO:0019001; GO:0032555; GO:0043168; GO:1901265; GO:0001882; GO:0017076; GO:0032553; GO:0043167; GO:0097159; GO:1901363; GO:0036094; GO:0097367;…	1.33739e+09	4.47697e+08	0.934358	3	4.32236	1.51397	6	16.004	1.79619	3	13.5382	0.881782	6	9.88235	0.613322	3	3.09498	1.21786	6	7.07572	0.904608	3	5.59571	0.7348	6	14.3403	0.971875	3	0.587376	0.906516	6	9.05813	34.077	25.62	4	11	33.1033
Q9ZU25	Probable mitochondrial-processing peptidase subunit alpha-1 OS=Arabidopsis thaliana GN=At1g51980 PE=2 SV=1 - [MPPA1_ARATH]	42.35	2	10	15	39	catalytic activity; nucleotide binding; metal ion binding	mitochondrion; membrane	metabolic process; transport; response to stimulus	Pf00675; Pf05193	841627	[GO:0003824]; GO:0003674 [GO:0004222]; GO:0004175; GO:0008237; GO:0070011; GO:0008233; GO:0016787; GO:0003824; GO:0003674 [GO:0005524]; GO:0032550; GO:0032559; GO:0035639; GO:0001883; GO:0032549; GO:0030554; GO:0032555; GO:0043168; GO:1901265; GO:0001882; GO:0017076; GO:0032553; GO:0043167; GO:0097159; GO:1901363; GO:0036094; GO:0097367; GO:0000166; GO:0005488; GO:0003674 [GO:0005739]; GO:0043231…	2.54484e+09	1.34988e+09	0.912691	7	33.0663	1.42818	11	9.09549	1.27635	7	8.10474	0.725621	11	23.5441	0.881196	7	8.02529	1.4197	11	6.2465	0.708527	7	22.3473	0.762342	11	9.44954	0.836529	7	18.7887	1.02467	11	18.4759	44.8867	31.81	10	18	56.9107
Q39102	ATP-dependent zinc metalloprotease FTSH 1, chloroplastic OS=Arabidopsis thaliana GN=FTSH1 PE=1 SV=2 - [FTSH1_ARATH]	42.32	1	8	26	118	nucleotide binding; catalytic activity; protein binding; metal ion binding	membrane	metabolic process; response to stimulus; regulation of biological process; development	Pf00004; Pf00158; Pf01057; Pf01078; Pf01434; Pf05496; Pf06068; Pf07724; Pf07728; Pf13191; Pf13207; Pf13401	841447	[GO:0000166]; GO:0036094; GO:1901265; GO:0005488; GO:0097159; GO:1901363; GO:0003674 [GO:0003678]; GO:0004386; GO:0017111; GO:0016462; GO:0016818; GO:0016817; GO:0016787; GO:0003824; GO:0003674 [GO:0004176]; GO:0042623; GO:0070011; GO:0016887; GO:0008233; GO:0017111; GO:0016787; GO:0016462; GO:0003824; GO:0016818; GO:0003674; GO:0016817 [GO:0004222]; GO:0004175; GO:0008237; GO:0070011; GO:0008233…	1.26589e+10	2.92697e+10	0.746398	12	19.7002	1.25699	24	6.65882	1.78587	12	23.5265	1.05391	24	12.599	0.892294	12	12.6999	1.36504	24	10.4107	0.884823	12	10.7427	0.920919	24	7.68626	0.97879	12	13.4341	0.879111	24	9.24725	163.668	37.29	22	53	180.169
Q9SZD4	26S proteasome regulatory subunit 4 homolog A OS=Arabidopsis thaliana GN=RPT2A PE=1 SV=1 - [PRS4A_ARATH]	42.21	1	1	16	28	nucleotide binding; catalytic activity; protein binding	proteasome; nucleus; cytoplasm; cytosol; membrane	metabolic process; response to stimulus; regulation of biological process; cell organization and biogenesis; defense response	Pf00004; Pf00910; Pf05673; Pf07724; Pf07726; Pf07728; Pf13191; Pf13401	829025	[GO:0000166]; GO:0036094; GO:1901265; GO:0005488; GO:0097159; GO:1901363; GO:0003674 [GO:0000502]; GO:0043234; GO:0044424; GO:0032991; GO:0005622; GO:0044464; GO:0005575; GO:0005623 [GO:0002376]; GO:0008150 [GO:0005524]; GO:0032550; GO:0032559; GO:0035639; GO:0001883; GO:0032549; GO:0030554; GO:0032555; GO:0043168; GO:1901265; GO:0001882; GO:0017076; GO:0032553; GO:0043167; GO:0097159; GO:1901363…	1.41559e+09	7.6373e+08	0.702928	1					1.32543	1					1.15381	1					0.759662	1					1.41247	1					46.2916	39.05	14	18	26.8731
Q8GWC7	Putative uncharacterized protein At1g72165/T9N14_2 OS=Arabidopsis thaliana GN=At1g72165/T9N14_2 PE=4 SV=1 - [Q8GWC7_ARATH]	42.16	1	3	3	13		nucleus; mitochondrion		Pf04418	843548	[GO:0003674] [GO:0005634]; GO:0043231; GO:0043227; GO:0043229; GO:0043226; GO:0044424; GO:0005575; GO:0005622; GO:0044464; GO:0005623 [GO:0005739]; GO:0043231; GO:0044444; GO:0043227; GO:0043229; GO:0005737; GO:0044424; GO:0043226; GO:0005622; GO:0044464; GO:0005575; GO:0005623 [GO:0008150]	4.59965e+08	863595906	0.791625	5	6.83561	1.39336	7	9.23134	2.64949	5	4.99188	0.875824	7	6.29637	0.830298	5	10.8858	1.26826	7	10.1542	0.99467	5	12.2494	0.69222	7	5.55035	0.836441	5	2.20542	0.709102	7	16.5331	17.8639	42.16	3	6	23.4243
Q43314	Glutamate dehydrogenase 1 OS=Arabidopsis thaliana GN=GDH1 PE=2 SV=1 - [DHE1_ARATH]	42.09	3	11	15	23	nucleotide binding; catalytic activity; metal ion binding	mitochondrion	metabolic process; response to stimulus	Pf00208; Pf02812	831935	[GO:0000166]; GO:0036094; GO:1901265; GO:0005488; GO:0097159; GO:1901363; GO:0003674 [GO:0004353]; GO:0016639; GO:0016638; GO:0016491; GO:0003824; GO:0003674 [GO:0005507]; GO:0046914; GO:0046872; GO:0043169; GO:0043167; GO:0005488; GO:0003674 [GO:0005524]; GO:0032550; GO:0032559; GO:0035639; GO:0001883; GO:0032549; GO:0030554; GO:0032555; GO:0043168; GO:1901265; GO:0001882; GO:0017076; GO:0032553…	951123985	7.14088e+08	1.33766	12	23.6354	1.07799	6	19.5891	1.28023	12	34.824	0.949892	6	18.401	0.924262	12	13.2977	1.16375	6	11.2111	1.21331	12	37.1548	0.874002	6	9.75865	1.39707	12	21.4743	0.902232	6	12.7247	36.6962	33.82	12	14	25.2526
F4HST2	Dehydrin ERD10 OS=Arabidopsis thaliana GN=ERD10 PE=1 SV=1 - [F4HST2_ARATH]	42.08	2	9	11	31	protein binding	nucleus; cytoplasm; cytosol; membrane	response to stimulus; regulation of biological process	Pf00257	838633	[GO:0003779]; GO:0008092; GO:0005515; GO:0005488; GO:0003674 [GO:0005634]; GO:0043231; GO:0043227; GO:0043229; GO:0043226; GO:0044424; GO:0005575; GO:0005622; GO:0044464; GO:0005623 [GO:0005737]; GO:0044424; GO:0005622; GO:0044464; GO:0005575; GO:0005623 [GO:0005829]; GO:0044444; GO:0005737; GO:0044424; GO:0005622; GO:0044464; GO:0005575; GO:0005623 [GO:0006950]; GO:0050896; GO:0008150 [GO:000926…	8.85897e+08	2.23442e+09	1.47814	14	33.6177	1.00311	11	13.8274	1.51887	14	18.046	0.661883	11	12.5047	0.891969	14	12.3425	1.00344	11	12.8812	0.968339	14	32.6753	0.790808	11	12.4724	1.02194	14	8.51599	0.690375	11	14.6091	47.4679	42.08	11	18	36.2644
P42036	40S ribosomal protein S14-3 OS=Arabidopsis thaliana GN=RPS14C PE=2 SV=2 - [RS143_ARATH]	42	1	1	5	35	structural molecule activity; RNA binding	cytoplasm; cytosol; ribosome	cell organization and biogenesis; metabolic process	Pf00411	824424	[GO:0000028]; GO:0022618; GO:0042255; GO:0042274; GO:0022613; GO:0034622; GO:0071826; GO:0042254; GO:0070925; GO:0044085; GO:0065003; GO:0043933; GO:0006996; GO:0022607; GO:0071840; GO:0016043; GO:0008150; GO:0009987 [GO:0000462]; GO:0030490; GO:0006364; GO:0042274; GO:0016072; GO:0034470; GO:0042254; GO:0022613; GO:0034660; GO:0006396; GO:0044085; GO:0016070; GO:0010467; GO:0071840; GO:0044260; …	7.40897e+09	6.76465e+09	0.655098	2	7.49733				0.994546	2	15.769				0.457561	2	44.8369				0.83871	2	4.7103				1.23969	2	11.6678				46.1526	42	5	14	64.055
Q945M1	NADH dehydrogenase [ubiquinone] 1 beta subcomplex subunit 9 OS=Arabidopsis thaliana GN=CIB22 PE=1 SV=1 - [NDUB9_ARATH]	41.88	1	5	5	8	catalytic activity	mitochondrion; membrane	metabolic process; transport; response to stimulus; cell organization and biogenesis	Pf05347; Pf13232	829622	[GO:0003824]; GO:0003674 [GO:0005739]; GO:0043231; GO:0044444; GO:0043227; GO:0043229; GO:0005737; GO:0044424; GO:0043226; GO:0005622; GO:0044464; GO:0005575; GO:0005623 [GO:0005743]; GO:0019866; GO:0031966; GO:0031090; GO:0031967; GO:0044424; GO:0005740; GO:0044429; GO:0016020; GO:0043227; GO:0044422; GO:0031975; GO:0044446; GO:0005622; GO:0044464; GO:0005739; GO:0044444; GO:0005575; GO:0043226;…	5.95855e+08	8.00287e+08	0.895259	3	9.95014	1.11969	5	5.58689	2.823	3	2.1131	1.08732	5	4.5277	0.785081	3	4.15863	1.37181	5	5.54608	1.20304	3	10.4298	0.719188	5	18.0394	0.859009	3	32.1919	0.778817	5	8.12034	10.5943	27.35	3	3	16.2758
P49227	60S ribosomal protein L5-2 OS=Arabidopsis thaliana GN=RPL5B PE=2 SV=3 - [RL52_ARATH]	41.86	1	1	10	28	RNA binding; structural molecule activity	cytoplasm; vacuole; Golgi; cytosol; ribosome; membrane	cell organization and biogenesis; metabolic process; cell proliferation; response to stimulus	Pf00861; Pf14204	833970	[GO:0000027]; GO:0022618; GO:0042255; GO:0042273; GO:0022613; GO:0034622; GO:0071826; GO:0042254; GO:0070925; GO:0044085; GO:0065003; GO:0043933; GO:0006996; GO:0022607; GO:0071840; GO:0016043; GO:0008150; GO:0009987 [GO:0001510]; GO:0009451; GO:0043414; GO:0016070; GO:0043412; GO:0032259; GO:0044260; GO:0090304; GO:0043170; GO:0008152; GO:0044237; GO:0006139; GO:0071704; GO:0008150; GO:0009987; …	4.47475e+09	2933504534	0.589743	2	33.318				0.811174	2	35.1078				0.568514	2	2.19115				0.745349	2	26.48				0.984011	2	1.98076				47.0617	30.23	8	15	39.2005
Q9LMQ2	Chlorophyll A-B binding protein OS=Arabidopsis thaliana GN=F7H2.16 PE=1 SV=1 - [Q9LMQ2_ARATH]	41.86	1	13	13	231		membrane	transport; cell organization and biogenesis; response to stimulus; metabolic process; regulation of biological process	Pf00504	838151	[GO:0006816]; GO:0070838; GO:0030001; GO:0072511; GO:0006812; GO:0006811; GO:0044765; GO:0006810; GO:1902578; GO:0051234; GO:0044699; GO:0051179; GO:0008150 [GO:0007030]; GO:0006996; GO:0010256; GO:0016043; GO:0009987; GO:0071840; GO:0008150 [GO:0009507]; GO:0009536; GO:0043231; GO:0044444; GO:0043227; GO:0043229; GO:0005737; GO:0044424; GO:0043226; GO:0005622; GO:0044464; GO:0005575; GO:0005623 …	8.29632e+10	6.39613e+10	0.894179	92	24.1843	1.06141	120	13.7798	2.09673	92	29.722	1.08038	120	17.387	0.842936	92	17.8261	1.05354	120	16.9271	1.28901	92	24.7857	0.762252	119	13.6164	0.820235	92	21.5659	0.735911	120	14.2651	240.203	37.21	12	102	302.132
F4HU93	L-ascorbate peroxidase 1 OS=Arabidopsis thaliana GN=APX1 PE=1 SV=1 - [F4HU93_ARATH]	41.77	2	8	9	28	antioxidant activity; catalytic activity; metal ion binding	cytoplasm; Golgi; cytosol; membrane	response to stimulus; metabolic process; transport; cell organization and biogenesis	Pf00141	837304	[GO:0000302]; GO:0006979; GO:1901700; GO:0006950; GO:0042221; GO:0050896; GO:0008150 [GO:0004601]; GO:0016209; GO:0016684; GO:0003674; GO:0016491; GO:0003824 [GO:0005618]; GO:0030312; GO:0044464; GO:0071944; GO:0005575; GO:0005623 [GO:0005737]; GO:0044424; GO:0005622; GO:0044464; GO:0005575; GO:0005623 [GO:0005794]; GO:0012505; GO:0043231; GO:0044444; GO:0044464; GO:0043227; GO:0043229; GO:000573…	4.48542e+09	2.32602e+09	1.11303	15	20.3852	1.40363	10	7.27694	0.899887	15	44.4461	0.502873	10	18.6466	0.996207	15	24.921	0.736222	10	23.5303	0.586672	15	23.1407	0.656795	10	6.78272	1.72354	15	23.0693	0.519951	10	16.4696	48.9187	41.77	9	17	23.8159
Q9FF52	60S ribosomal protein L12-3 OS=Arabidopsis thaliana GN=RPL12C PE=2 SV=1 - [RL123_ARATH]	41.57	1	1	5	21	RNA binding; structural molecule activity	cytoplasm; Golgi; cytosol; ribosome	cell organization and biogenesis; metabolic process	Pf00298; Pf03946	836188	[GO:0000027]; GO:0022618; GO:0042255; GO:0042273; GO:0022613; GO:0034622; GO:0071826; GO:0042254; GO:0070925; GO:0044085; GO:0065003; GO:0043933; GO:0006996; GO:0022607; GO:0071840; GO:0016043; GO:0008150; GO:0009987 [GO:0003723]; GO:0003676; GO:0097159; GO:1901363; GO:0005488; GO:0003674 [GO:0003735]; GO:0005198; GO:0003674 [GO:0005737]; GO:0044424; GO:0005622; GO:0044464; GO:0005575; GO:0005623…	1.46173e+09	2100438924	0.82584	1					0.816204	1					1.30787	1					0.646967	1					1.22483	1					39.364	41.57	5	12	27.4017
P48006	Elongation factor 1-delta 1 OS=Arabidopsis thaliana GN=At1g30230 PE=1 SV=2 - [EF1D1_ARATH]	41.56	2	2	6	22	RNA binding	cytosol; membrane	metabolic process; response to stimulus; cell organization and biogenesis; regulation of biological process	Pf00736	839903	[GO:0003746]; GO:0008135; GO:0003723; GO:0003676; GO:0097159; GO:1901363; GO:0005488; GO:0003674 [GO:0005829]; GO:0044444; GO:0005737; GO:0044424; GO:0005622; GO:0044464; GO:0005575; GO:0005623 [GO:0005853]; GO:0043234; GO:0044444; GO:0032991; GO:0005737; GO:0044424; GO:0005575; GO:0005622; GO:0044464; GO:0005623 [GO:0005886]; GO:0016020; GO:0044464; GO:0071944; GO:0005575; GO:0005623 [GO:0006412…	2.21691e+09	1.88609e+09	0.88232	6	22.7151	1.25759	4	6.88262	1.95403	6	24.2279	0.863313	4	5.09513	1.39327	6	26.3116	1.39498	4	2.21363	0.693438	6	8.26707	0.662346	4	20.8892	1.36828	6	17.6598	0.539565	4	4.62238	38.0702	35.93	5	10	38.3834
Q8LGE7	NADH dehydrogenase [ubiquinone] 1 alpha subcomplex subunit 8-B OS=Arabidopsis thaliana GN=At5g18800 PE=1 SV=1 - [NDA8B_ARATH]	41.51	3	4	4	12	catalytic activity	mitochondrion	metabolic process; transport	Pf06747	831998	[GO:0005739]; GO:0043231; GO:0044444; GO:0043227; GO:0043229; GO:0005737; GO:0044424; GO:0043226; GO:0005622; GO:0044464; GO:0005575; GO:0005623 [GO:0005747]; GO:0005739; GO:0005746; GO:0045271; GO:0098800; GO:0043231; GO:0044444; GO:0005743; GO:0044455; GO:0070469; GO:0030964; GO:0098803; GO:0098796; GO:0098798; GO:0043227; GO:0043229; GO:0005737; GO:0044424; GO:0019866; GO:0031966; GO:0044425; …	5.966e+08	1.92059e+09	1.27663	4	12.8736	1.40906	8	12.3781	3.36483	4	37.1917	0.769994	8	22.311	1.25176	4	29.7574	1.83238	8	16.6141	1.34248	4	21.0086	0.663852	8	20.3936	0.968035	4	2.71984	0.778796	8	21.3813	8.91898	32.08	3	4	12.9709
P42645	14-3-3-like protein GF14 upsilon OS=Arabidopsis thaliana GN=GRF5 PE=1 SV=2 - [14335_ARATH]	41.42	1	2	10	31	nucleotide binding; protein binding	nucleus; cytoplasm; mitochondrion; Golgi; cytosol; membrane	metabolic process; response to stimulus	Pf00244	831462	[GO:0005524]; GO:0032550; GO:0032559; GO:0035639; GO:0001883; GO:0032549; GO:0030554; GO:0032555; GO:0043168; GO:1901265; GO:0001882; GO:0017076; GO:0032553; GO:0043167; GO:0097159; GO:1901363; GO:0036094; GO:0097367; GO:0000166; GO:0005488; GO:0003674 [GO:0005618]; GO:0030312; GO:0044464; GO:0071944; GO:0005575; GO:0005623 [GO:0005634]; GO:0043231; GO:0043227; GO:0043229; GO:0043226; GO:0044424;…	1.71121e+09	1.08437e+09	0.874471	3	10.0423	1.55439	1		1.42881	3	0.73057	0.810604	1		1.03401	3	10.6841	1.09436	1		0.716862	3	53.2806	0.808111	1		1.50117	3	12.8295	0.656787	1		41.5179	38.43	9	18	33.3974
Q8H107-3	Isoform 3 of Dihydrolipoyllysine-residue succinyltransferase component of 2-oxoglutarate dehydrogenase complex 2, mitochondrial OS=Arabidopsis thaliana GN=At4g26910 - [ODO2B_ARATH]	41.37	3	7	14	54	catalytic activity; metal ion binding	mitochondrion; membrane	metabolic process; defense response; response to stimulus	Pf00198; Pf00364; Pf01597	828798	[GO:0004149]; GO:0016751; GO:0016417; GO:0016748; GO:0016747; GO:0016746; GO:0016740; GO:0003824; GO:0003674 [GO:0005739]; GO:0043231; GO:0044444; GO:0043227; GO:0043229; GO:0005737; GO:0044424; GO:0043226; GO:0005622; GO:0044464; GO:0005575; GO:0005623 [GO:0006099]; GO:0006101; GO:0009060; GO:0044238; GO:0072350; GO:0045333; GO:0008152; GO:0019752; GO:0015980; GO:0008150; GO:0043436; GO:0006091;…	7.81959e+09	6.45703e+09	1.30169	12	21.7592	0.854395	13	9.09782	2.4091	12	33.3705	0.819364	13	11.695	1.21613	12	22.481	1.57909	13	14.0309	1.34953	12	22.5084	0.706906	13	14.0377	1.57598	12	24.7205	0.715919	13	9.20669	73.9589	30.68	11	29	61.8991
P49211	60S ribosomal protein L32-1 OS=Arabidopsis thaliana GN=RPL32A PE=2 SV=2 - [RL321_ARATH]	41.35	1	2	6	19	structural molecule activity	cytoplasm; Golgi; cytosol; ribosome	metabolic process	Pf01655	827535	[GO:0003735]; GO:0005198; GO:0003674 [GO:0005622]; GO:0044464; GO:0005575; GO:0005623 [GO:0005730]; GO:0031981; GO:0043232; GO:0044428; GO:0070013; GO:0043228; GO:0043229; GO:0005634; GO:0044446; GO:0043233; GO:0043226; GO:0044424; GO:0043231; GO:0044422; GO:0031974; GO:0005575; GO:0005622; GO:0044464; GO:0043227; GO:0005623 [GO:0005737]; GO:0044424; GO:0005622; GO:0044464; GO:0005575; GO:0005623…	2.79645e+09	1.31292e+09	0.615928	2	26.779	1.12248	4	7.7513	1.16289	2	35.7174	0.988148	4	4.12675	0.97355	2	27.1827	1.1097	4	9.39577	0.799517	2	22.1024	1.02249	4	6.48407	1.31663	2	38.4921	1.06468	4	31.0133	25.3802	40.6	5	10	27.1008
Q8LDQ8	At5g24165 OS=Arabidopsis thaliana GN=At5g24165 PE=4 SV=1 - [Q8LDQ8_ARATH]	41.33	1	2	2	2					832483	[GO:0003674] [GO:0008150] [GO:0009507]; GO:0009536; GO:0043231; GO:0044444; GO:0043227; GO:0043229; GO:0005737; GO:0044424; GO:0043226; GO:0005622; GO:0044464; GO:0005575; GO:0005623	8.88084e+06	111842288	0.591672	1		0.818615	1		0.956887	1		0.543905	1		0.678289	1		0.749371	1		0.849241	1		0.650465	1		1.20404	1		0.736711	1		0	24	1	1	3.25309
Q96242	Allene oxide synthase, chloroplastic OS=Arabidopsis thaliana GN=CYP74A PE=1 SV=3 - [CP74A_ARATH]	41.31	1	19	19	37	metal ion binding; catalytic activity	mitochondrion; membrane	metabolic process; regulation of biological process; response to stimulus; cell organization and biogenesis; transport; defense response	Pf00067	834273	[GO:0000096]; GO:0006520; GO:0006790; GO:0019752; GO:0044238; GO:1901564; GO:0044237; GO:0043436; GO:0008152; GO:0006807; GO:0071704; GO:0009987; GO:0006082; GO:0008150; GO:0044281; GO:0044763; GO:0044710; GO:0044699 [GO:0000165]; GO:0023014; GO:0035556; GO:0006468; GO:0007165; GO:0044710; GO:0044763; GO:0006464; GO:0016310; GO:0007154; GO:0044700; GO:0050794; GO:0051716; GO:0008152; GO:0044699; …	4.2318e+10	1.14217e+09	0.788333	17	27.3792	1.14312	20	16.3692	1.38192	17	13.5889	1.07049	20	10.9915	0.770143	17	16.835	1.41338	20	11.7935	0.925317	17	23.8945	0.908652	20	8.40008	0.97951	17	16.8638	0.903316	20	9.02315	50.0376	29.54	11	17	58.5378
Q41932	Oxygen-evolving enhancer protein 3-2, chloroplastic OS=Arabidopsis thaliana GN=PSBQ2 PE=1 SV=2 - [PSBQ2_ARATH]	41.3	1	7	9	37	metal ion binding	membrane; extracellular	metabolic process; cellular homeostasis; transport	Pf05757	825866	[GO:0005509]; GO:0046872; GO:0043169; GO:0043167; GO:0005488; GO:0003674 [GO:0005623]; GO:0005575 [GO:0009507]; GO:0009536; GO:0043231; GO:0044444; GO:0043227; GO:0043229; GO:0005737; GO:0044424; GO:0043226; GO:0005622; GO:0044464; GO:0005575; GO:0005623 [GO:0009523]; GO:0009521; GO:0034357; GO:0044436; GO:0098796; GO:0009579; GO:0016020; GO:0044424; GO:0043234; GO:0044425; GO:0005575; GO:0005622…	2399959623	4.13259e+09	0.721721	14	11.8696	1.29028	18	17.7214	1.42719	14	23.2285	0.95647	18	49.0453	0.730643	14	21.3129	1.37247	18	38.7101	1.30176	14	38.2008	0.902778	18	54.2515	0.824777	14	25.4611	0.911386	18	22.3929	48.3069	41.3	9	17	70.8095
F4JTH0	Aspartate aminotransferase OS=Arabidopsis thaliana GN=ASP5 PE=3 SV=1 - [F4JTH0_ARATH]	41.07	3	15	16	32	catalytic activity	cytosol; extracellular	metabolic process; response to stimulus	Pf00155	829330	[GO:0003824]; GO:0003674 [GO:0004069]; GO:0008483; GO:0016769; GO:0016740; GO:0003824; GO:0003674 [GO:0005829]; GO:0044444; GO:0005737; GO:0044424; GO:0005622; GO:0044464; GO:0005575; GO:0005623 [GO:0006520]; GO:0019752; GO:0044238; GO:1901564; GO:0043436; GO:0008152; GO:0006807; GO:0071704; GO:0006082; GO:0008150; GO:0044237; GO:0044281; GO:0044763; GO:0009987; GO:0044710; GO:0044699 [GO:0008483…	5.06437e+08	6.89905e+08	0.968823	18	16.4586	1.11665	12	13.0909	0.966633	18	22.8003	0.807857	12	12.1239	0.565045	18	29.6483	1.02161	12	11.2758	0.61637	18	17.9227	0.768354	12	15.8823	1.1199	18	13.1116	0.742467	12	7.48999	54.0714	32.81	12	19	35.7936
A8MRV0	40S ribosomal protein S10-2 OS=Arabidopsis thaliana GN=At5g41520 PE=4 SV=1 - [A8MRV0_ARATH]	41.04	2	4	4	12	structural molecule activity; RNA binding	cytosol; ribosome	cell organization and biogenesis; metabolic process; regulation of biological process	Pf03501	834154	[GO:0000028]; GO:0022618; GO:0042255; GO:0042274; GO:0022613; GO:0034622; GO:0071826; GO:0042254; GO:0070925; GO:0044085; GO:0065003; GO:0043933; GO:0006996; GO:0022607; GO:0071840; GO:0016043; GO:0008150; GO:0009987 [GO:0003735]; GO:0005198; GO:0003674 [GO:0005618]; GO:0030312; GO:0044464; GO:0071944; GO:0005575; GO:0005623 [GO:0005829]; GO:0044444; GO:0005737; GO:0044424; GO:0005622; GO:0044464…	4.34283e+08	6.78153e+08	1.10761	3	15.2822	1.16851	7	4.91399	1.24788	3	5.93089	0.886517	7	42.3409	0.931895	3	4.42724	1.17681	7	29.7681	0.874851	3	3.61275	0.714578	7	1.45802	1.27468	3	6.30738	0.691227	7	18.5996	12.1073	35.07	3	4	22.0508
O23166	Thioredoxin-like protein HCF164, chloroplastic OS=Arabidopsis thaliana GN=HCF164 PE=2 SV=2 - [TR164_ARATH]	41	1	9	9	24	catalytic activity; antioxidant activity	cytoplasm; membrane	metabolic process; transport; cell organization and biogenesis; cellular homeostasis; regulation of biological process	Pf00085; Pf00578; Pf08534; Pf13098; Pf13462; Pf13848; Pf13899; Pf13905	829874	[GO:0005737]; GO:0044424; GO:0005622; GO:0044464; GO:0005575; GO:0005623 [GO:0006662]; GO:0018904; GO:0044281; GO:0071704; GO:0044710; GO:0008152; GO:0044699; GO:0008150 [GO:0006810]; GO:0051234; GO:0051179; GO:0008150 [GO:0009055]; GO:0003674 [GO:0009507]; GO:0009536; GO:0043231; GO:0044444; GO:0043227; GO:0043229; GO:0005737; GO:0044424; GO:0043226; GO:0005622; GO:0044464; GO:0005575; GO:000562…	9.59754e+08	1.68579e+09	0.959599	7	36.95	1.47423	14	11.4487	1.60971	7	45.0256	0.977478	14	19.0769	0.795911	7	7.40701	1.47242	14	16.385	0.828818	7	38.2206	0.968645	14	12.3078	1.03751	7	17.0977	0.978041	14	13.2677	29.2604	26.44	5	9	48.2249
Q9LW85	MAR-binding filament-like protein 1 OS=Arabidopsis thaliana GN=MFP1 PE=2 SV=2 - [MFP1_ARATH]	40.91	1	32	32	74	DNA binding; catalytic activity; motor activity; structural molecule activity; protein binding; transporter activity	nucleus; cytoskeleton; membrane	metabolic process; cell organization and biogenesis; regulation of biological process; transport	Pf01576; Pf05557; Pf05701; Pf06160; Pf12128; Pf13166; Pf14362	820845	[GO:0000023]; GO:0005984; GO:0009311; GO:0044262; GO:0044763; GO:0044723; GO:0005975; GO:0044237; GO:0009987; GO:0044699; GO:0044710; GO:0044238; GO:0071704; GO:0008152; GO:0008150 [GO:0000272]; GO:0005976; GO:0009057; GO:0016052; GO:0005975; GO:0043170; GO:1901575; GO:0044238; GO:0071704; GO:0009056; GO:0008152; GO:0008150 [GO:0000921]; GO:0031106; GO:0043623; GO:0070925; GO:0032185; GO:0006461;…	2.98066e+09	1.80031e+09	0.933771	32	17.2187	1.16722	42	8.56013	2.11899	32	23.9158	1.18536	42	10.2341	0.92162	32	15.7212	1.3623	42	15.9913	1.11603	32	13.5173	0.793871	42	10.1262	0.977046	32	11.0731	0.883951	42	9.19524	85.0563	36.09	25	32	127.697
Q9SJU4	Probable fructose-bisphosphate aldolase 1, chloroplastic OS=Arabidopsis thaliana GN=FBA1 PE=1 SV=2 - [ALFC1_ARATH]	40.85	3	5	13	63	catalytic activity	ribosome; extracellular	metabolic process; response to stimulus; cell organization and biogenesis; cell differentiation; regulation of biological process	Pf00274	816672	[GO:0000096]; GO:0006520; GO:0006790; GO:0019752; GO:0044238; GO:1901564; GO:0044237; GO:0043436; GO:0008152; GO:0006807; GO:0071704; GO:0009987; GO:0006082; GO:0008150; GO:0044281; GO:0044763; GO:0044710; GO:0044699 [GO:0003824]; GO:0003674 [GO:0004332]; GO:0016832; GO:0016830; GO:0016829; GO:0003824; GO:0003674 [GO:0006096]; GO:0006090; GO:0006091; GO:0009150; GO:0009167; GO:0044724; GO:0046128…	11365098700	1.53609e+10	1.16881	8	14.6768	0.969509	8	6.89649	1.75902	8	15.9991	1.12918	8	5.1058	0.974933	8	7.55069	1.53366	8	14.3567	0.955957	8	10.8312	0.617136	8	35.1885	0.936188	8	8.9796	0.993083	8	28.9907	94.4926	40.85	13	31	80.3819
Q9SKZ1-2	Isoform 2 of Transcription factor Pur-alpha 1 OS=Arabidopsis thaliana GN=PURA1 - [PUR_ARATH]	40.68	2	10	10	23	DNA binding	nucleus; cytoplasm	metabolic process; regulation of biological process; transport; response to stimulus; cell organization and biogenesis; cell growth	Pf04845	817768	[GO:0003676]; GO:0097159; GO:1901363; GO:0005488; GO:0003674 [GO:0003677]; GO:0003676; GO:0097159; GO:1901363; GO:0005488; GO:0003674 [GO:0005634]; GO:0043231; GO:0043227; GO:0043229; GO:0043226; GO:0044424; GO:0005575; GO:0005622; GO:0044464; GO:0005623 [GO:0005737]; GO:0044424; GO:0005622; GO:0044464; GO:0005575; GO:0005623 [GO:0006351]; GO:0010467; GO:0034645; GO:0097659; GO:0043170; GO:000905…	5.66606e+08	3.93861e+08	1.27119	9	23.9873	1.14479	12	7.26321	1.8906	9	11.2241	1.0522	12	12.0877	0.821085	9	17.5129	1.63971	12	21.6565	1.33321	9	16.8709	0.839195	12	15.8745	0.948806	9	12.9262	0.929152	12	12.6077	29.6142	33.22	7	10	36.4217
Q9LZ41	60S ribosomal protein L35-4 OS=Arabidopsis thaliana GN=RPL35D PE=2 SV=1 - [RL354_ARATH]	40.65	2	2	6	16	structural molecule activity	cytoplasm; membrane; Golgi; ribosome	metabolic process	Pf00831	831853	[GO:0003735]; GO:0005198; GO:0003674 [GO:0005622]; GO:0044464; GO:0005575; GO:0005623 [GO:0005737]; GO:0044424; GO:0005622; GO:0044464; GO:0005575; GO:0005623 [GO:0005774]; GO:0044437; GO:0098588; GO:0098805; GO:0005773; GO:0044444; GO:0044446; GO:0031090; GO:0016020; GO:0043231; GO:0005737; GO:0044424; GO:0043229; GO:0044422; GO:0043227; GO:0005575; GO:0005622; GO:0044464; GO:0043226; GO:0005623…	7.78698e+09	2541734691	0.98287	1		1.11687	3	8.5125	1.16472	1		0.956937	3	6.85645	0.813532	1		1.24961	3	14.9631	1.06416	1		1.24882	3	1.50129	1.56974	1		1.13417	3	18.6571	13.6005	29.27	4	6	28.1778
Q9SR73	40S ribosomal protein S28-1 OS=Arabidopsis thaliana GN=RPS28A PE=3 SV=1 - [RS281_ARATH]	40.63	1	1	3	10	structural molecule activity	cytoplasm; Golgi; cytosol; ribosome; membrane	transport; metabolic process	Pf01200	831692	[GO:0003735]; GO:0005198; GO:0003674 [GO:0005618]; GO:0030312; GO:0044464; GO:0071944; GO:0005575; GO:0005623 [GO:0005622]; GO:0044464; GO:0005575; GO:0005623 [GO:0005737]; GO:0044424; GO:0005622; GO:0044464; GO:0005575; GO:0005623 [GO:0005794]; GO:0012505; GO:0043231; GO:0044444; GO:0044464; GO:0043227; GO:0043229; GO:0005737; GO:0044424; GO:0005575; GO:0005623; GO:0043226; GO:0005622 [GO:000582…	3.99996e+09	2.21558e+09	0.931988	2	19.4083	1.32288	4	3.84171	2.06517	2	11.6429	0.887965	4	18.9508	0.655807	2	11.2054	1.07729	4	15.6916	1.13287	2	11.5088	0.650564	4	9.72751	0.840964	2	9.36025	0.794727	4	21.3353	8.24315	31.25	2	4	14.3483
P34789	40S ribosomal protein S28-2 OS=Arabidopsis thaliana GN=RPS28C PE=3 SV=1 - [RS282_ARATH]	40.63	1	1	3	10	structural molecule activity	cytoplasm; ribosome	transport; metabolic process	Pf01200	836535	[GO:0003735]; GO:0005198; GO:0003674 [GO:0005622]; GO:0044464; GO:0005575; GO:0005623 [GO:0005737]; GO:0044424; GO:0005622; GO:0044464; GO:0005575; GO:0005623 [GO:0005840]; GO:0030529; GO:0043232; GO:0044444; GO:0032991; GO:0044424; GO:0043228; GO:0043229; GO:0005737; GO:0005575; GO:0005622; GO:0044464; GO:0043226; GO:0005623 [GO:0006407]; GO:0006405; GO:0042254; GO:0051029; GO:0071428; GO:190258…	2305035928	1.39644e+09	0.678773	3	21.0547	1.29543	3	13.0935	2.14622	3	24.6501	0.940602	3	23.3334	0.715742	3	3.65787	1.26826	3	5.0544	1.17543	3	19.0711	0.714385	3	24.1645	0.871516	3	25.1428	0.855668	3	0.818091	11.1087	31.25	2	5	14.9823
O23255	Adenosylhomocysteinase 1 OS=Arabidopsis thaliana GN=SAHH1 PE=1 SV=1 - [SAHH1_ARATH]	40.62	4	8	21	59	nucleotide binding; catalytic activity; metal ion binding	cytoplasm; vacuole; membrane; Golgi; cytosol; extracellular	metabolic process; cell organization and biogenesis; regulation of biological process; transport; response to stimulus; cell growth	Pf00670; Pf02254; Pf02826; Pf05221	827028	[GO:0000166]; GO:0036094; GO:1901265; GO:0005488; GO:0097159; GO:1901363; GO:0003674 [GO:0004013]; GO:0016802; GO:0016801; GO:0016787; GO:0003824; GO:0003674 [GO:0005507]; GO:0046914; GO:0046872; GO:0043169; GO:0043167; GO:0005488; GO:0003674 [GO:0005737]; GO:0044424; GO:0005622; GO:0044464; GO:0005575; GO:0005623 [GO:0005773]; GO:0043231; GO:0044444; GO:0043227; GO:0043229; GO:0005737; GO:004442…	7.81161e+09	2.84263e+09	0.629003	11	32.4995	1.84587	9	14.6079	0.791432	11	29.1804	1.03286	9	14.0748	0.756737	11	16.868	1.15282	9	7.13759	0.466005	11	34.5039	0.893868	9	6.97621	1.39835	11	18.975	0.692266	9	5.74603	73.5543	37.11	19	32	60.7308
P47999	Cysteine synthase, chloroplastic/chromoplastic OS=Arabidopsis thaliana GN=OASB PE=1 SV=2 - [CYSKP_ARATH]	40.56	1	9	11	24	catalytic activity	cytoplasm; mitochondrion; endosome; Golgi; extracellular	metabolic process; response to stimulus; cell growth; cell organization and biogenesis; cell differentiation; regulation of biological process	Pf00291	818978	[GO:0000096]; GO:0006520; GO:0006790; GO:0019752; GO:0044238; GO:1901564; GO:0044237; GO:0043436; GO:0008152; GO:0006807; GO:0071704; GO:0009987; GO:0006082; GO:0008150; GO:0044281; GO:0044763; GO:0044710; GO:0044699 [GO:0003824]; GO:0003674 [GO:0004124]; GO:0016835; GO:0016829; GO:0003824; GO:0003674 [GO:0005737]; GO:0044424; GO:0005622; GO:0044464; GO:0005575; GO:0005623 [GO:0005739]; GO:004323…	8.79674e+08	9.417e+08	0.870079	8	33.1901	1.10071	10	10.2281	1.05378	8	22.5282	0.906513	10	28.0341	0.667507	8	14.705	1.27132	10	27.4791	0.921498	8	14.2741	0.675235	10	10.7724	1.06407	8	14.329	0.765709	10	15.3772	24.6608	30.36	9	11	30
F4KDZ4	Malate dehydrogenase OS=Arabidopsis thaliana GN=PMDH2 PE=3 SV=1 - [F4KDZ4_ARATH]	40.54	4	9	10	27	nucleotide binding; catalytic activity	cytoplasm; vacuole; extracellular	metabolic process; regulation of biological process; response to stimulus; cell organization and biogenesis; transport; cell differentiation	Pf00056; Pf01073; Pf02866	830825	[GO:0000096]; GO:0006520; GO:0006790; GO:0019752; GO:0044238; GO:1901564; GO:0044237; GO:0043436; GO:0008152; GO:0006807; GO:0071704; GO:0009987; GO:0006082; GO:0008150; GO:0044281; GO:0044763; GO:0044710; GO:0044699 [GO:0000165]; GO:0023014; GO:0035556; GO:0006468; GO:0007165; GO:0044710; GO:0044763; GO:0006464; GO:0016310; GO:0007154; GO:0044700; GO:0050794; GO:0051716; GO:0008152; GO:0044699; …	1032351102	1.71294e+09	0.671418	16	26.14	1.23243	10	10.1896	1.9793	16	12.8045	1.35669	10	38.0006	1.02249	16	28.1607	1.6514	10	21.8344	0.902206	16	16.9974	0.957201	10	29.2909	0.845498	16	12.595	0.968488	10	18.3755	52.8935	34.83	8	16	33.7313
O23717	Proteasome subunit beta type-5-A OS=Arabidopsis thaliana GN=PBE1 PE=1 SV=1 - [PSB5A_ARATH]	40.51	2	7	7	18	catalytic activity	proteasome; nucleus; cytoplasm	metabolic process; response to stimulus	Pf00227	837863	[GO:0000502]; GO:0043234; GO:0044424; GO:0032991; GO:0005622; GO:0044464; GO:0005575; GO:0005623 [GO:0004175]; GO:0070011; GO:0008233; GO:0016787; GO:0003824; GO:0003674 [GO:0004298]; GO:0004175; GO:0070003; GO:0070011; GO:0008233; GO:0016787; GO:0003824; GO:0003674 [GO:0005634]; GO:0043231; GO:0043227; GO:0043229; GO:0043226; GO:0044424; GO:0005575; GO:0005622; GO:0044464; GO:0005623 [GO:0005737…	5.3429e+08	9.34628e+08	0.979376	8	13.3662	1.12701	10	8.19346	1.65247	8	11.8574	1.00561	10	6.46295	0.840402	8	18.8441	1.09975	10	22.1872	0.955495	8	17.6781	0.73795	10	24.528	1.16411	8	7.05795	0.714715	10	15.8242	28.7977	34.31	5	8	27.6929
Q9SJQ9	Fructose-bisphosphate aldolase OS=Arabidopsis thaliana GN=At2g36460 PE=2 SV=1 - [Q9SJQ9_ARATH]	40.5	4	5	12	32	catalytic activity; metal ion binding	cytoplasm; mitochondrion; cytosol; membrane	metabolic process; response to stimulus	Pf00274	818220	[GO:0003824]; GO:0003674 [GO:0004332]; GO:0016832; GO:0016830; GO:0016829; GO:0003824; GO:0003674 [GO:0005507]; GO:0046914; GO:0046872; GO:0043169; GO:0043167; GO:0005488; GO:0003674 [GO:0005737]; GO:0044424; GO:0005622; GO:0044464; GO:0005575; GO:0005623 [GO:0005739]; GO:0043231; GO:0044444; GO:0043227; GO:0043229; GO:0005737; GO:0044424; GO:0043226; GO:0005622; GO:0044464; GO:0005575; GO:000562…	3895828099	2310608376	0.982804	3	5.57648	1.59218	3	0.68662	0.913917	3	23.2856	0.891798	3	2.65302	1.00085	3	21.2488	0.917259	3	16.7139	0.704106	3	0.482299	0.813091	3	13.8302	1.35756	3	36.4572	0.662551	3	24.9129	47.8585	34.92	10	16	42.8523
P83483	ATP synthase subunit beta-1, mitochondrial OS=Arabidopsis thaliana GN=At5g08670 PE=1 SV=1 - [ATPBM_ARATH]	40.47	3	16	17	73	nucleotide binding; catalytic activity; transporter activity	mitochondrion; membrane	metabolic process; transport	Pf00006; Pf00306; Pf02874; Pf11421		[GO:0000166]; GO:0036094; GO:1901265; GO:0005488; GO:0097159; GO:1901363; GO:0003674 [GO:0000275]; GO:0005739; GO:0005753; GO:0045261; GO:0098800; GO:0043231; GO:0044444; GO:0005743; GO:0045259; GO:0033178; GO:0044424; GO:0044455; GO:0098796; GO:0098798; GO:0043227; GO:0043229; GO:0005737; GO:0019866; GO:0031966; GO:0016469; GO:0005622; GO:0044464; GO:0044425; GO:0044429; GO:0016020; GO:0043234; …	11353882545	5.35536e+09	0.792371	28	17.8908	1.29138	29	12.2517	1.06815	28	38.3327	0.768731	29	27.6375	1.07866	28	19.8663	0.978118	29	23.4976	0.483879	28	48.5801	0.615923	29	24.5194	1.6539	28	19.2659	0.523695	29	30.2033	108.096	36.51	15	36	115.703
Q8W585	ATP-dependent zinc metalloprotease FTSH 8, chloroplastic OS=Arabidopsis thaliana GN=FTSH8 PE=1 SV=1 - [FTSH8_ARATH]	40.44	4	7	22	140	nucleotide binding; catalytic activity; metal ion binding	mitochondrion; membrane	metabolic process; response to stimulus; development	Pf00004; Pf01057; Pf01078; Pf01434; Pf01695; Pf05496; Pf06068; Pf06480; Pf07724; Pf07726; Pf07728; Pf13191; Pf13195; Pf13207; Pf13401	837154	[GO:0000166]; GO:0036094; GO:1901265; GO:0005488; GO:0097159; GO:1901363; GO:0003674 [GO:0003678]; GO:0004386; GO:0017111; GO:0016462; GO:0016818; GO:0016817; GO:0016787; GO:0003824; GO:0003674 [GO:0004176]; GO:0042623; GO:0070011; GO:0016887; GO:0008233; GO:0017111; GO:0016787; GO:0016462; GO:0003824; GO:0016818; GO:0003674; GO:0016817 [GO:0004222]; GO:0004175; GO:0008237; GO:0070011; GO:0008233…	1.56971e+10	1.89699e+10	0.813316	7	18.7762	1.26454	10	4.91271	1.64907	7	34.7408	1.03576	10	8.52192	0.860357	7	50.136	1.36079	10	17.3904	0.834668	7	13.6799	0.899066	10	17.2306	1.00563	7	6.11215	0.878161	10	8.93986	188.76	38.1	20	62	213.058
Q9LZ06	Glutathione S-transferase L3 OS=Arabidopsis thaliana GN=GSTL3 PE=2 SV=1 - [GSTL3_ARATH]	40.43	1	9	9	18	catalytic activity; protein binding	cytoplasm; cytosol	response to stimulus; metabolic process	Pf00043; Pf02798; Pf13409; Pf13410; Pf13417	831798	[GO:0004364]; GO:0016765; GO:0016740; GO:0003824; GO:0003674 [GO:0005515]; GO:0005488; GO:0003674 [GO:0005737]; GO:0044424; GO:0005622; GO:0044464; GO:0005575; GO:0005623 [GO:0005829]; GO:0044444; GO:0005737; GO:0044424; GO:0005622; GO:0044464; GO:0005575; GO:0005623 [GO:0009636]; GO:0042221; GO:0050896; GO:0008150 [GO:0016740]; GO:0003824; GO:0003674 [GO:0019344]; GO:0000097; GO:0006534; GO:0009…	2.31796e+08	4.30317e+08	0.690111	10	22.2671	1.22244	8	9.49896	1.60376	10	21.8861	1.15242	8	8.03119	0.83692	10	19.0223	1.54117	8	11.2559	0.791538	10	11.2877	0.928293	8	14.9869	0.900916	10	25.8185	0.897865	8	5.65308	20.5835	37.45	8	10	15.6103
Q8LAJ9	At1g22520 OS=Arabidopsis thaliana GN=At1g22520 PE=4 SV=1 - [Q8LAJ9_ARATH]	40.4	2	3	3	12		nucleus; mitochondrion		Pf04418	838858	[GO:0003674] [GO:0005634]; GO:0043231; GO:0043227; GO:0043229; GO:0043226; GO:0044424; GO:0005575; GO:0005622; GO:0044464; GO:0005623 [GO:0005739]; GO:0043231; GO:0044444; GO:0043227; GO:0043229; GO:0005737; GO:0044424; GO:0043226; GO:0005622; GO:0044464; GO:0005575; GO:0005623 [GO:0008150]	1.26272e+09	1.20533e+09	0.820684	7	21.2223	1.23537	5	10.1697	2.17187	7	9.81543	0.707484	5	17.1628	0.937301	7	70.8265	1.07353	5	8.94202	0.991022	7	3.40961	0.655246	5	9.51415	1.03595	7	8.72282	0.635708	5	16.7936	22.4312	40.4	3	7	15.9248
Q9XI55	F9L1.8 protein OS=Arabidopsis thaliana GN=F9L1.8 PE=2 SV=1 - [Q9XI55_ARATH]	40.34	2	10	10	18	metal ion binding; catalytic activity		response to stimulus; metabolic process	Pf00175; Pf00970	838079	[GO:0005507]; GO:0046914; GO:0046872; GO:0043169; GO:0043167; GO:0005488; GO:0003674 [GO:0009507]; GO:0009536; GO:0043231; GO:0044444; GO:0043227; GO:0043229; GO:0005737; GO:0044424; GO:0043226; GO:0005622; GO:0044464; GO:0005575; GO:0005623 [GO:0009570]; GO:0009532; GO:0044434; GO:0044435; GO:0009507; GO:0009536; GO:0044444; GO:0044446; GO:0043231; GO:0005737; GO:0044424; GO:0043229; GO:0044422;…	8.41983e+08	6.01816e+08	0.886405	9	24.9552	1.23137	9	9.51695	3.89026	9	124.241	3.11238	9	25.3517	1.56938	9	89.8137	3.61233	9	16.2951	0.800285	9	25.0739	0.888208	9	15.336	1.05388	9	18.787	0.900987	9	6.43636	25.6418	28.81	7	9	30.3127
Q96292	Actin-2 OS=Arabidopsis thaliana GN=ACT2 PE=1 SV=1 - [ACT2_ARATH]	40.32	4	6	13	106	nucleotide binding; structural molecule activity; protein binding	nucleus; cytoplasm; cytosol; cytoskeleton; membrane	metabolic process; cell organization and biogenesis; transport; response to stimulus; cell growth; cell differentiation	Pf00022	821411	[GO:0000166]; GO:0036094; GO:1901265; GO:0005488; GO:0097159; GO:1901363; GO:0003674 [GO:0000271]; GO:0005976; GO:0009059; GO:0016051; GO:0005975; GO:0043170; GO:1901576; GO:0044711; GO:0044723; GO:0044238; GO:0071704; GO:0009058; GO:0044710; GO:0008152; GO:0044699; GO:0008150 [GO:0000902]; GO:0032989; GO:0009653; GO:0016043; GO:0048869; GO:0032502; GO:0048856; GO:0009987; GO:0071840; GO:0044763;…	2.1055e+10	1.88501e+10	0.674106	18	24.2275	1.09955	19	9.45766	1.59203	18	15.8437	1.32229	19	34.7455	0.944337	18	19.0724	1.6878	19	32.8508	0.862263	18	19.599	1.11131	19	20.1118	0.972297	18	15.2973	1.0397	19	15.5235	149.752	37.14	11	52	129.884
P41916	GTP-binding nuclear protein Ran-1 OS=Arabidopsis thaliana GN=RAN1 PE=1 SV=1 - [RAN1_ARATH]	40.27	3	7	7	17	nucleotide binding; catalytic activity; protein binding	nucleus; cytoplasm; Golgi; cytosol; membrane; extracellular	metabolic process; transport; regulation of biological process; response to stimulus	Pf00025; Pf00071; Pf08477	832123	[GO:0000166]; GO:0036094; GO:1901265; GO:0005488; GO:0097159; GO:1901363; GO:0003674 [GO:0003924]; GO:0017111; GO:0016462; GO:0016818; GO:0016817; GO:0016787; GO:0003824; GO:0003674 [GO:0005515]; GO:0005488; GO:0003674 [GO:0005525]; GO:0032550; GO:0032561; GO:0035639; GO:0001883; GO:0032549; GO:0019001; GO:0032555; GO:0043168; GO:1901265; GO:0001882; GO:0017076; GO:0032553; GO:0043167; GO:0097159…	1.1312e+09	4.02467e+08	1.17399	12	12.1817	1.46685	5	18.9627	0.72111	12	20.2134	0.706883	5	8.36145	1.00966	12	25.683	0.785897	5	45.0285	0.589706	12	27.234	0.686053	5	2.80506	1.57728	12	15.883	0.529664	5	19.4787	26.3063	40.27	7	12	15.6834
Q8W592	At1g01080/T25K16_7 OS=Arabidopsis thaliana GN=At1g01080 PE=2 SV=1 - [Q8W592_ARATH]	40.27	2	9	9	17	nucleotide binding; RNA binding	nucleus	metabolic process	Pf00076; Pf13893; Pf14259	839463	[GO:0000166]; GO:0036094; GO:1901265; GO:0005488; GO:0097159; GO:1901363; GO:0003674 [GO:0003676]; GO:0097159; GO:1901363; GO:0005488; GO:0003674 [GO:0003723]; GO:0003676; GO:0097159; GO:1901363; GO:0005488; GO:0003674 [GO:0005634]; GO:0043231; GO:0043227; GO:0043229; GO:0043226; GO:0044424; GO:0005575; GO:0005622; GO:0044464; GO:0005623 [GO:0006655]; GO:0046471; GO:0046474; GO:0006650; GO:000865…	7.18636e+08	6.87697e+08	0.660368	7	6.56161	1.27554	8	12.5966	1.99772	7	28.8976	1.23296	8	9.77504	0.838716	7	46.0224	1.59443	8	11.8034	0.979952	7	5.56184	0.813062	8	4.98249	0.824627	7	38.4294	0.903962	8	5.7909	22.1023	25.94	6	8	22.1737
Q9CA67	Geranylgeranyl diphosphate reductase, chloroplastic OS=Arabidopsis thaliana GN=CHLP PE=1 SV=1 - [CHLP_ARATH]	40.26	1	15	15	64	protein binding; catalytic activity	membrane	metabolic process; regulation of biological process		843788	[GO:0005515]; GO:0005488; GO:0003674 [GO:0008152]; GO:0008150 [GO:0009507]; GO:0009536; GO:0043231; GO:0044444; GO:0043227; GO:0043229; GO:0005737; GO:0044424; GO:0043226; GO:0005622; GO:0044464; GO:0005575; GO:0005623 [GO:0009534]; GO:0009507; GO:0031976; GO:0044434; GO:0009536; GO:0009579; GO:0031984; GO:0044435; GO:0043231; GO:0044444; GO:0044424; GO:0043227; GO:0044446; GO:0043229; GO:0005737…	2.64347e+09	2.09931e+09	0.803538	27	12.2478	1.16186	34	11.4039	1.17601	27	28.9942	1.10244	34	12.3742	0.782057	27	17.8865	1.22513	34	10.4723	0.798958	27	17.6182	0.88748	34	13.0695	1.05002	27	21.8398	0.938367	34	20.286	85.5472	30.84	10	29	105.529
Q9SZX9	60S ribosomal protein L9-2 OS=Arabidopsis thaliana GN=RPL9D PE=2 SV=1 - [RL92_ARATH]	40.21	1	3	7	15	structural molecule activity; RNA binding	cytoplasm; ribosome	metabolic process	Pf00347	826637	[GO:0001510]; GO:0009451; GO:0043414; GO:0016070; GO:0043412; GO:0032259; GO:0044260; GO:0090304; GO:0043170; GO:0008152; GO:0044237; GO:0006139; GO:0071704; GO:0008150; GO:0009987; GO:0006725; GO:0034641; GO:0044238; GO:0046483; GO:1901360; GO:0006807 [GO:0003735]; GO:0005198; GO:0003674 [GO:0005622]; GO:0044464; GO:0005575; GO:0005623 [GO:0005737]; GO:0044424; GO:0005622; GO:0044464; GO:0005575…	2.35761e+09	3.12037e+09	0.622538	2	3.29219	1.16762	2	21.6099	1.08335	2	24.6666	0.9816	2	15.3592	0.79439	2	8.12302	1.22498	2	10.9694	0.760946	2	18.5144	0.856015	2	34.9933	1.26432	2	4.94695	0.87207	2	39.5179	21.4385	26.29	5	8	16.3819
F4IVR2	Heat shock protein 60-2 OS=Arabidopsis thaliana GN=HSP60-2 PE=2 SV=1 - [F4IVR2_ARATH]	40.17	2	10	22	48	nucleotide binding; metal ion binding	cytoplasm; mitochondrion; membrane	metabolic process; response to stimulus; defense response; cell organization and biogenesis	Pf00118	817883	[GO:0000166]; GO:0036094; GO:1901265; GO:0005488; GO:0097159; GO:1901363; GO:0003674 [GO:0005507]; GO:0046914; GO:0046872; GO:0043169; GO:0043167; GO:0005488; GO:0003674 [GO:0005524]; GO:0032550; GO:0032559; GO:0035639; GO:0001883; GO:0032549; GO:0030554; GO:0032555; GO:0043168; GO:1901265; GO:0001882; GO:0017076; GO:0032553; GO:0043167; GO:0097159; GO:1901363; GO:0036094; GO:0097367; GO:0000166;…	1.32653e+09	1812179499	0.778244	10	22.8935	1.32028	9	11.7981	0.836649	10	10.1229	1.18899	9	9.13324	0.909536	10	11.2489	1.20802	9	16.9266	0.587564	10	10.8133	0.797658	9	6.575	1.4849	10	8.07898	0.739117	9	12.8206	55.7486	30	16	20	78.4032
Q9ZPF5	Arginase 2, mitochondrial OS=Arabidopsis thaliana GN=ARGAH2 PE=1 SV=1 - [ARGI2_ARATH]	40.12	2	8	12	49	catalytic activity; metal ion binding	mitochondrion	metabolic process; defense response; response to stimulus	Pf00491	826458	[GO:0000050]; GO:0019627; GO:0043604; GO:0044711; GO:1901566; GO:0043603; GO:0044281; GO:0044763; GO:0071941; GO:1901564; GO:0044271; GO:0009058; GO:0044710; GO:1901576; GO:0034641; GO:0009987; GO:0044699; GO:0006807; GO:0071704; GO:0044249; GO:0008152; GO:0044237; GO:0008150 [GO:0004053]; GO:0016813; GO:0016810; GO:0016787; GO:0003824; GO:0003674 [GO:0005739]; GO:0043231; GO:0044444; GO:0043227;…	3.08477e+09	3207053260	0.748337	18	26.3616	0.812741	22	17.7367	1.34524	18	14.1734	0.696186	22	19.4765	0.736639	18	19.4251	1.06549	22	22.7261	3.1622	18	75.3091	0.855589	22	11.6283	1.18998	18	18.5415	0.981672	22	14.422	63.6256	33.72	9	24	57.7311
Q94JQ4	AT3g20390/MQC12_15 OS=Arabidopsis thaliana GN=At3g20390 PE=2 SV=1 - [Q94JQ4_ARATH]	40.11	1	7	7	12	catalytic activity	mitochondrion; vacuole	metabolic process; response to stimulus	Pf01042	821584	[GO:0004521]; GO:0004519; GO:0004540; GO:0004518; GO:0016788; GO:0016787; GO:0003824; GO:0003674 [GO:0005739]; GO:0043231; GO:0044444; GO:0043227; GO:0043229; GO:0005737; GO:0044424; GO:0043226; GO:0005622; GO:0044464; GO:0005575; GO:0005623 [GO:0005773]; GO:0043231; GO:0044444; GO:0043227; GO:0043229; GO:0005737; GO:0044424; GO:0043226; GO:0005622; GO:0044464; GO:0005575; GO:0005623 [GO:0006094]…	180846142	6.18941e+08	1.20235	4	19.3949	0.837427	8	15.2888	1.29393	4	7.7983	0.537433	8	28.4551	1.36128	4	15.8028	0.784289	8	31.1949	0.750846	4	6.65989	0.406921	8	40.1946	2.16729	4	5.44803	0.412792	8	34.9048	13.6963	25.67	4	4	25.3
Q9LK99	Ras-related protein RABA1g OS=Arabidopsis thaliana GN=RABA1G PE=2 SV=1 - [RAA1G_ARATH]	40.09	4	3	9	33	nucleotide binding; catalytic activity	endosome; cytosol; membrane	transport; regulation of biological process; response to stimulus	Pf00025; Pf00071; Pf01926; Pf08477	820735	[GO:0000166]; GO:0036094; GO:1901265; GO:0005488; GO:0097159; GO:1901363; GO:0003674 [GO:0003924]; GO:0017111; GO:0016462; GO:0016818; GO:0016817; GO:0016787; GO:0003824; GO:0003674 [GO:0005525]; GO:0032550; GO:0032561; GO:0035639; GO:0001883; GO:0032549; GO:0019001; GO:0032555; GO:0043168; GO:1901265; GO:0001882; GO:0017076; GO:0032553; GO:0043167; GO:0097159; GO:1901363; GO:0036094; GO:0097367;…	2.65815e+09	2.27789e+09	0.991555	3	2.61118	1.19201	3	0.367764	1.30283	3	11.0789	0.697727	3	1.52383	0.844699	3	9.82001	0.891754	3	1.00327	0.873101	3	13.2449	0.6681	3	1.25752	1.1816	3	3.02876	0.793977	3	0.68578	32.8227	31.8	7	12	60.7814
A1A6M1	At4g13670 OS=Arabidopsis thaliana GN=PTAC5 PE=2 SV=1 - [A1A6M1_ARATH]	40.05	1	13	13	41	protein binding	chromosome; membrane	metabolic process	Pf00684; Pf01471	827001	[GO:0008152]; GO:0008150 [GO:0009295]; GO:0005575 [GO:0009507]; GO:0009536; GO:0043231; GO:0044444; GO:0043227; GO:0043229; GO:0005737; GO:0044424; GO:0043226; GO:0005622; GO:0044464; GO:0005575; GO:0005623 [GO:0009508]; GO:0000229; GO:0009536; GO:0042646; GO:0044435; GO:0005694; GO:0005737; GO:0044444; GO:0043231; GO:0009295; GO:0009532; GO:0043232; GO:0044446; GO:0044424; GO:0043227; GO:0043229…	1.42942e+09	1795895986	0.820774	16	14.6999	1.13715	22	8.16665	2.69131	16	25.3212	0.930069	22	10.0971	1.13906	16	24.0884	1.40179	22	19.9136	1.11533	16	15.0053	0.771437	22	12.8791	1.13427	16	11.7949	0.86304	22	9.91776	55.6571	25.58	7	18	72.7187
Q9SZJ5	Serine hydroxymethyltransferase 1, mitochondrial OS=Arabidopsis thaliana GN=SHM1 PE=1 SV=1 - [GLYM1_ARATH]	40.04	1	15	20	67	catalytic activity; protein binding; RNA binding	nucleus; cytoplasm; mitochondrion; organelle lumen; cytosol; membrane; ribosome; extracellular	metabolic process; response to stimulus; cell death; defense response	Pf00155; Pf00464	829949	[GO:0003824]; GO:0003674 [GO:0004372]; GO:0016742; GO:0016741; GO:0016740; GO:0003824; GO:0003674 [GO:0005515]; GO:0005488; GO:0003674 [GO:0005634]; GO:0043231; GO:0043227; GO:0043229; GO:0043226; GO:0044424; GO:0005575; GO:0005622; GO:0044464; GO:0005623 [GO:0005737]; GO:0044424; GO:0005622; GO:0044464; GO:0005575; GO:0005623 [GO:0005739]; GO:0043231; GO:0044444; GO:0043227; GO:0043229; GO:00057…	3.74307e+09	2.22952e+09	1.14978	25	14.5705	1.10492	26	8.9544	1.28123	25	15.0242	1.33444	26	15.0647	0.592771	25	25.9757	1.42845	26	12.1496	0.854109	25	14.5368	0.757133	26	11.7985	0.914775	25	15.3841	1.00101	26	17.9369	91.8338	33.46	18	33	87.9502
Q9FWR5	Gamma carbonic anhydrase 1, mitochondrial OS=Arabidopsis thaliana GN=GAMMACA1 PE=1 SV=1 - [GCA1_ARATH]	40	2	5	8	24	catalytic activity; metal ion binding	cytoplasm; mitochondrion; membrane	metabolic process; cell organization and biogenesis	Pf00132	838545	[GO:0004089]; GO:0016836; GO:0016835; GO:0016829; GO:0003824; GO:0003674 [GO:0005737]; GO:0044424; GO:0005622; GO:0044464; GO:0005575; GO:0005623 [GO:0005739]; GO:0043231; GO:0044444; GO:0043227; GO:0043229; GO:0005737; GO:0044424; GO:0043226; GO:0005622; GO:0044464; GO:0005575; GO:0005623 [GO:0005747]; GO:0005739; GO:0005746; GO:0045271; GO:0098800; GO:0043231; GO:0044444; GO:0005743; GO:0044455…	9.48091e+08	1.25626e+09	1.24645	5	15.1903	1.2295	9	18.6157	1.64231	5	4.54044	0.865291	9	26.7671	0.849309	5	15.9827	1.13338	9	10.6597	1.07798	5	6.9459	0.721868	9	16.1958	1.03654	5	0.715015	0.852132	9	10.0744	20.3171	26.55	6	9	41.4095
O80634-2	Isoform 2 of PsbP-like protein 2, chloroplastic OS=Arabidopsis thaliana GN=PPL2 - [PPL2_ARATH]	40	3	8	8	31	metal ion binding	membrane	transport; cell organization and biogenesis; metabolic process	Pf01789	818532	[GO:0005509]; GO:0046872; GO:0043169; GO:0043167; GO:0005488; GO:0003674 [GO:0006810]; GO:0051234; GO:0051179; GO:0008150 [GO:0009507]; GO:0009536; GO:0043231; GO:0044444; GO:0043227; GO:0043229; GO:0005737; GO:0044424; GO:0043226; GO:0005622; GO:0044464; GO:0005575; GO:0005623 [GO:0009523]; GO:0009521; GO:0034357; GO:0044436; GO:0098796; GO:0009579; GO:0016020; GO:0044424; GO:0043234; GO:0044425…	609267042	1.52482e+09	1.0897	12	29.6111	1.58585	16	17.7442	1.78882	12	20.4758	0.895689	16	22.0035	0.797715	12	15.8424	1.64602	16	21.2153	0.966564	12	14.5698	1.05971	16	12.7992	0.886789	12	6.66325	1.25014	16	25.955	35.079	40	8	14	52.5416
Q42593	L-ascorbate peroxidase T, chloroplastic OS=Arabidopsis thaliana GN=APXT PE=2 SV=2 - [APXT_ARATH]	39.91	3	11	15	46	antioxidant activity; catalytic activity; metal ion binding	membrane	response to stimulus; regulation of biological process; cell organization and biogenesis; metabolic process	Pf00141	844085	[GO:0004601]; GO:0016209; GO:0016684; GO:0003674; GO:0016491; GO:0003824 [GO:0006979]; GO:0006950; GO:0050896; GO:0008150 [GO:0009507]; GO:0009536; GO:0043231; GO:0044444; GO:0043227; GO:0043229; GO:0005737; GO:0044424; GO:0043226; GO:0005622; GO:0044464; GO:0005575; GO:0005623 [GO:0009534]; GO:0009507; GO:0031976; GO:0044434; GO:0009536; GO:0009579; GO:0031984; GO:0044435; GO:0043231; GO:0044444…	1.8261e+09	2.21269e+09	0.905335	18	20.2916	1.17038	18	8.12169	1.31147	18	14.9655	0.866711	18	19.24	0.777089	18	16.3058	1.02185	18	17.097	0.935205	18	15.4548	0.795842	18	9.29883	1.06841	18	18.2466	0.831232	18	13.4605	55.7981	34.27	13	21	67.2972
Q9SGA6	40S ribosomal protein S19-1 OS=Arabidopsis thaliana GN=RPS19A PE=2 SV=1 - [RS191_ARATH]	39.86	1	3	6	19	structural molecule activity; RNA binding	nucleus; cytosol; ribosome	cell organization and biogenesis; metabolic process	Pf01090	821120	[GO:0000028]; GO:0022618; GO:0042255; GO:0042274; GO:0022613; GO:0034622; GO:0071826; GO:0042254; GO:0070925; GO:0044085; GO:0065003; GO:0043933; GO:0006996; GO:0022607; GO:0071840; GO:0016043; GO:0008150; GO:0009987 [GO:0003735]; GO:0005198; GO:0003674 [GO:0005618]; GO:0030312; GO:0044464; GO:0071944; GO:0005575; GO:0005623 [GO:0005622]; GO:0044464; GO:0005575; GO:0005623 [GO:0005634]; GO:004323…	3.43709e+09	2.71692e+09	0.660851	6	23.8152	1.08756	4	13.4604	1.33657	6	7.95809	1.11107	4	9.98576	0.593487	6	6.36708	1.13961	4	11.3994	1.11031	6	8.96511	0.86025	4	28.9373	0.95923	6	16.7168	0.938728	4	38.9131	32.5174	39.86	6	13	9.49221
Q9M885	40S ribosomal protein S7-2 OS=Arabidopsis thaliana GN=RPS7B PE=2 SV=1 - [RS72_ARATH]	39.79	1	4	6	13	structural molecule activity	Golgi; cytosol; ribosome; membrane	metabolic process	Pf01251	821308	[GO:0002181]; GO:0006412; GO:0010467; GO:0034645; GO:0044267; GO:0043170; GO:0009059; GO:0044249; GO:0044260; GO:0019538; GO:0071704; GO:1901576; GO:0009058; GO:0044237; GO:0044238; GO:0008152; GO:0009987; GO:0008150 [GO:0003735]; GO:0005198; GO:0003674 [GO:0005622]; GO:0044464; GO:0005575; GO:0005623 [GO:0005794]; GO:0012505; GO:0043231; GO:0044444; GO:0044464; GO:0043227; GO:0043229; GO:0005737…	5.83976e+08	4.1898e+08	0.857825	3	11.6522	1.31276	4	11.0891	1.09867	3	30.3137	1.32818	4	14.4409	0.57924	3	7.77613	1.57099	4	19.5441	1.09819	3	21.5861	0.953862	4	18.3982	1.22427	3	6.18956	1.04173	4	16.8878	19.7733	31.41	4	6	13.2345
P48347	14-3-3-like protein GF14 epsilon OS=Arabidopsis thaliana GN=GRF10 PE=1 SV=1 - [14310_ARATH]	39.76	3	6	10	30	protein binding; nucleotide binding	cytoplasm; mitochondrion; cytosol; membrane	response to stimulus; regulation of biological process	Pf00244	838837	[GO:0005515]; GO:0005488; GO:0003674 [GO:0005524]; GO:0032550; GO:0032559; GO:0035639; GO:0001883; GO:0032549; GO:0030554; GO:0032555; GO:0043168; GO:1901265; GO:0001882; GO:0017076; GO:0032553; GO:0043167; GO:0097159; GO:1901363; GO:0036094; GO:0097367; GO:0000166; GO:0005488; GO:0003674 [GO:0005737]; GO:0044424; GO:0005622; GO:0044464; GO:0005575; GO:0005623 [GO:0005739]; GO:0043231; GO:0044444…	1.45857e+09	6.89223e+08	1.00692	10	15.647	1.35113	7	9.64773	1.15851	10	19.8259	0.710794	7	16.4325	1.28161	10	13.9402	1.03299	7	23.2332	0.684653	10	8.88998	0.707782	7	25.5626	1.70411	10	9.55047	0.61007	7	23.541	39.4579	36.61	9	15	37.4626
P51414	60S ribosomal protein L26-1 OS=Arabidopsis thaliana GN=RPL26A PE=2 SV=2 - [RL261_ARATH]	39.73	1	6	6	11	structural molecule activity; RNA binding	nucleus; membrane; Golgi; cytosol; ribosome	metabolic process; response to stimulus	Pf00467	824153	[GO:0001510]; GO:0009451; GO:0043414; GO:0016070; GO:0043412; GO:0032259; GO:0044260; GO:0090304; GO:0043170; GO:0008152; GO:0044237; GO:0006139; GO:0071704; GO:0008150; GO:0009987; GO:0006725; GO:0034641; GO:0044238; GO:0046483; GO:1901360; GO:0006807 [GO:0002181]; GO:0006412; GO:0010467; GO:0034645; GO:0044267; GO:0043170; GO:0009059; GO:0044249; GO:0044260; GO:0019538; GO:0071704; GO:1901576; …	1.30009e+09	4.28456e+08	0.731322	4	26.229	1.02589	6	5.18569	1.14813	4	17.9164	1.12562	6	4.96197	0.623429	4	28.3041	1.27772	6	8.19309	0.799437	4	10.0796	0.952821	6	15.7606	1.13104	4	7.99296	0.972162	6	10.4435	12.2689	21.23	4	5	15.3667
Q8W4H8	Inactive GDSL esterase/lipase-like protein 23 OS=Arabidopsis thaliana GN=GLL23 PE=1 SV=1 - [GDL19_ARATH]	39.64	1	10	11	50	catalytic activity	extracellular; vacuole; membrane; endoplasmic reticulum	metabolic process	Pf00657	841839	[GO:0004091] [GO:0005576]; GO:0005575 [GO:0005773]; GO:0043231; GO:0044444; GO:0043227; GO:0043229; GO:0005737; GO:0044424; GO:0043226; GO:0005622; GO:0044464; GO:0005575; GO:0005623 [GO:0005774]; GO:0044437; GO:0098588; GO:0098805; GO:0005773; GO:0044444; GO:0044446; GO:0031090; GO:0016020; GO:0043231; GO:0005737; GO:0044424; GO:0043229; GO:0044422; GO:0043227; GO:0005575; GO:0005622; GO:0044464…	3.66751e+09	5.09201e+09	0.951295	18	20.1606	0.626993	27	33.2995	3.93248	18	54.5632	0.431816	27	53.2513	1.11442	18	22.3412	0.757721	27	32.8675	1.70812	18	49.8081	0.368359	27	63.6642	1.16643	18	16.3147	0.513792	27	20.3252	63.1408	33.68	9	20	74.4469
Q03251	Glycine-rich RNA-binding protein 8 OS=Arabidopsis thaliana GN=RBG8 PE=1 SV=1 - [RBG8_ARATH]	39.64	5	4	5	19	nucleotide binding; DNA binding; RNA binding	nucleus; cytoplasm; Golgi; cytosol; membrane; extracellular	metabolic process; response to stimulus; defense response	Pf00076; Pf13893; Pf14259	830082	[GO:0000166]; GO:0036094; GO:1901265; GO:0005488; GO:0097159; GO:1901363; GO:0003674 [GO:0000380]; GO:0000398; GO:0000377; GO:0006397; GO:0000375; GO:0006396; GO:0016071; GO:0008380; GO:0010467; GO:0016070; GO:0043170; GO:0044260; GO:0090304; GO:0071704; GO:0044237; GO:0006139; GO:0008152; GO:0009987; GO:0006725; GO:0034641; GO:0044238; GO:0046483; GO:1901360; GO:0008150; GO:0006807 [GO:0003676];…	1.8774e+09	2.27675e+09	2.99072	5	36.0557	0.457898	8	23.075	1.28649	5	9.70327	0.244924	8	27.8226	2.18236	5	31.7171	0.308961	8	46.1419	1.28165	5	9.68439	0.271334	8	20.7443	3.35102	5	34.3425	0.180456	8	26.0945	20.2039	33.73	4	8	31.0071
P19456	ATPase 2, plasma membrane-type OS=Arabidopsis thaliana GN=AHA2 PE=1 SV=2 - [PMA2_ARATH]	39.56	6	5	33	98	nucleotide binding; metal ion binding; catalytic activity; protein binding; transporter activity	membrane; Golgi; cytosol	metabolic process; transport; response to stimulus	Pf00122; Pf00690; Pf00702; Pf12710; Pf13246	829142	[GO:0000166]; GO:0036094; GO:1901265; GO:0005488; GO:0097159; GO:1901363; GO:0003674 [GO:0000287]; GO:0046872; GO:0043169; GO:0043167; GO:0005488; GO:0003674 [GO:0003824]; GO:0003674 [GO:0005515]; GO:0005488; GO:0003674 [GO:0005524]; GO:0032550; GO:0032559; GO:0035639; GO:0001883; GO:0032549; GO:0030554; GO:0032555; GO:0043168; GO:1901265; GO:0001882; GO:0017076; GO:0032553; GO:0043167; GO:009715…	4.35272e+09	1.97435e+09	0.425918	6	58.0083	1.23315	5	10.5639	0.863558	6	63.0976	1.07741	5	8.16791	0.457234	6	57.8214	1.16592	5	15.0604	0.463139	6	50.2083	1.05018	5	26.3147	1.14793	6	8.77315	0.942558	5	4.78961	156.765	37.87	32	57	107.679
Q01474	GTP-binding protein SAR1B OS=Arabidopsis thaliana GN=SAR1B PE=2 SV=1 - [SAR1B_ARATH]	39.38	4	1	7	17	nucleotide binding; protein binding	cytoplasm; endoplasmic reticulum; Golgi; cytosol; membrane	metabolic process; transport; cell organization and biogenesis	Pf00025; Pf01926	842086	[GO:0000166]; GO:0036094; GO:1901265; GO:0005488; GO:0097159; GO:1901363; GO:0003674 [GO:0005515]; GO:0005488; GO:0003674 [GO:0005525]; GO:0032550; GO:0032561; GO:0035639; GO:0001883; GO:0032549; GO:0019001; GO:0032555; GO:0043168; GO:1901265; GO:0001882; GO:0017076; GO:0032553; GO:0043167; GO:0097159; GO:1901363; GO:0036094; GO:0097367; GO:0000166; GO:0005488; GO:0003674 [GO:0005622]; GO:0044464…	1.37407e+09	5.32611e+08	0.724028	1					1.2151	1					0.763047	1					0.84703	1					1.19894	1					22.4891	31.09	5	7	22.5817
F4JWS8	Cytochrome b-c1 complex subunit 7-2 OS=Arabidopsis thaliana GN=QCR7-2 PE=1 SV=1 - [QCR72_ARATH]	39.34	2	2	4	8	catalytic activity; transporter activity	mitochondrion; membrane	metabolic process; transport	Pf02271	832619	[GO:0005739]; GO:0043231; GO:0044444; GO:0043227; GO:0043229; GO:0005737; GO:0044424; GO:0043226; GO:0005622; GO:0044464; GO:0005575; GO:0005623 [GO:0005743]; GO:0019866; GO:0031966; GO:0031090; GO:0031967; GO:0044424; GO:0005740; GO:0044429; GO:0016020; GO:0043227; GO:0044422; GO:0031975; GO:0044446; GO:0005622; GO:0044464; GO:0005739; GO:0044444; GO:0005575; GO:0043226; GO:0043229; GO:0005623; …	8.37469e+08	2.43684e+08	0.94504	2	52.5431				1.43118	2	34.614				1.13728	2	42.99				1.02024	2	28.0274				1.11291	2	7.37807				10.6063	39.34	4	5	8.05084
Q9FMC7	Nuclear transport factor 2 (NTF2) family protein OS=Arabidopsis thaliana GN=At5g04830 PE=2 SV=1 - [Q9FMC7_ARATH]	39.33	1	7	7	10		nucleus; membrane			830362	[GO:0003674] [GO:0005634]; GO:0043231; GO:0043227; GO:0043229; GO:0043226; GO:0044424; GO:0005575; GO:0005622; GO:0044464; GO:0005623 [GO:0005886]; GO:0016020; GO:0044464; GO:0071944; GO:0005575; GO:0005623 [GO:0008150]	3.06091e+08	2.79247e+08	0.80145	8	20.1098	1.18308	2	3.59912	1.66059	8	14.2129	0.934632	2	9.6722	0.861142	8	22.5668	1.39333	2	11.8157	0.891466	8	8.00339	0.782143	2	0.214892	0.985861	8	16.2973	0.805569	2	7.82756	17.0271	39.33	7	8	6.05442
Q9SUI6	Photosystem I reaction center subunit VI-2, chloroplastic OS=Arabidopsis thaliana GN=PSAH2 PE=2 SV=1 - [PSAH2_ARATH]	39.31	2	6	6	59		membrane	metabolic process; cell organization and biogenesis; response to stimulus; regulation of biological process	Pf03244	841653	[GO:0003674] [GO:0006364]; GO:0016072; GO:0034470; GO:0042254; GO:0034660; GO:0006396; GO:0022613; GO:0016070; GO:0010467; GO:0044085; GO:0044260; GO:0090304; GO:0043170; GO:0071840; GO:0044237; GO:0006139; GO:0071704; GO:0008150; GO:0008152; GO:0009987; GO:0006725; GO:0034641; GO:0044238; GO:0046483; GO:1901360; GO:0006807 [GO:0009507]; GO:0009536; GO:0043231; GO:0044444; GO:0043227; GO:0043229;…	19096556428	5.23171e+10	0.90909	26	17.3114	1.09179	32	13.5454	2.4018	26	27.4257	0.988762	32	18.2001	0.676095	26	36.4893	1.06413	32	28.956	1.26874	26	33.4739	0.733238	32	13.7526	0.863845	26	32.3094	0.722747	32	21.8745	56.331	39.31	6	27	71.3206
P27202	Photosystem II 10 kDa polypeptide, chloroplastic OS=Arabidopsis thaliana GN=PSBR PE=1 SV=1 - [PSBR_ARATH]	39.29	1	4	4	19	protein binding	membrane	response to stimulus; regulation of biological process; cell organization and biogenesis; metabolic process	Pf04725	844245	[GO:0005515]; GO:0005488; GO:0003674 [GO:0009507]; GO:0009536; GO:0043231; GO:0044444; GO:0043227; GO:0043229; GO:0005737; GO:0044424; GO:0043226; GO:0005622; GO:0044464; GO:0005575; GO:0005623 [GO:0009523]; GO:0009521; GO:0034357; GO:0044436; GO:0098796; GO:0009579; GO:0016020; GO:0044424; GO:0043234; GO:0044425; GO:0005575; GO:0005622; GO:0044464; GO:0032991; GO:0005623 [GO:0009534]; GO:0009507…	1.94955e+09	53929467784	0.843673	12	8.97975	1.12307	7	13.825	1.52252	12	12.4546	0.898431	7	6.91209	0.985254	12	22.4806	1.06113	7	15.3053	1.07327	12	14.2205	1.00203	7	19.0704	0.95289	12	15.573	0.882512	7	8.03669	32.54	39.29	4	12	14.6368
Q9SR92	Rhodanese-like domain-containing protein 10 OS=Arabidopsis thaliana GN=STR10 PE=2 SV=1 - [STR10_ARATH]	39.25	3	9	9	24		membrane		Pf00581	820041	[GO:0003674] [GO:0008150] [GO:0009507]; GO:0009536; GO:0043231; GO:0044444; GO:0043227; GO:0043229; GO:0005737; GO:0044424; GO:0043226; GO:0005622; GO:0044464; GO:0005575; GO:0005623 [GO:0009534]; GO:0009507; GO:0031976; GO:0044434; GO:0009536; GO:0009579; GO:0031984; GO:0044435; GO:0043231; GO:0044444; GO:0044424; GO:0043227; GO:0044446; GO:0043229; GO:0005737; GO:0005622; GO:0044464; GO:0043226…	251376336	1.0123e+09	0.856544	13	20.8827	1.23464	10	7.77895	1.5025	13	21.3842	1.05069	10	5.17666	0.894156	13	5.83363	1.25428	10	11.1554	0.897078	13	22.5934	0.774842	10	22.9774	1.09244	13	19.807	0.857193	10	8.07469	30.0202	28.04	6	13	28.0229
Q9SDS7	V-type proton ATPase subunit C OS=Arabidopsis thaliana GN=VHA-C PE=1 SV=1 - [VATC_ARATH]	39.2	1	14	14	26	protein binding; transporter activity; catalytic activity	vacuole; membrane; Golgi; cytosol	cell organization and biogenesis; metabolic process; transport; response to stimulus; cell growth; regulation of biological process; cell differentiation	Pf03223	837840	[GO:0000221]; GO:0005773; GO:0016471; GO:0033180; GO:0044437; GO:0043231; GO:0044444; GO:0005774; GO:0033176; GO:0033178; GO:0044446; GO:0043227; GO:0043229; GO:0005737; GO:0044424; GO:0098588; GO:0098805; GO:0016469; GO:0098796; GO:0044422; GO:0043226; GO:0005622; GO:0044464; GO:0031090; GO:0016020; GO:0043234; GO:0044425; GO:0005575; GO:0005623; GO:0032991 [GO:0000325]; GO:0005773; GO:0043231; …	6.54236e+08	5.56286e+08	0.808986	12	24.2047	1.47081	12	12.527	0.986526	12	14.4967	0.936192	12	8.20487	1.07671	12	12.3626	1.20819	12	4.61335	0.570692	12	18.9817	0.832237	12	16.6349	1.50145	12	13.428	0.751466	12	8.61878	40.8572	27.47	9	13	41.6764
Q42290	Probable mitochondrial-processing peptidase subunit beta OS=Arabidopsis thaliana GN=At3g02090 PE=2 SV=2 - [MPPB_ARATH]	39.17	2	18	18	67	catalytic activity; metal ion binding	mitochondrion; membrane; organelle lumen	metabolic process; response to stimulus; cell organization and biogenesis	Pf00675; Pf05193	821084	[GO:0003824]; GO:0003674 [GO:0004222]; GO:0004175; GO:0008237; GO:0070011; GO:0008233; GO:0016787; GO:0003824; GO:0003674 [GO:0005618]; GO:0030312; GO:0044464; GO:0071944; GO:0005575; GO:0005623 [GO:0005730]; GO:0031981; GO:0043232; GO:0044428; GO:0070013; GO:0043228; GO:0043229; GO:0005634; GO:0044446; GO:0043233; GO:0043226; GO:0044424; GO:0043231; GO:0044422; GO:0031974; GO:0005575; GO:0005622…	4.3843e+09	3.67672e+09	1.06085	34	27.7633	1.59342	31	16.6418	1.2648	34	18.6564	0.638935	31	32.7791	0.891546	34	26.9418	1.57058	31	10.2288	0.609496	34	22.7965	0.738194	31	14.1102	0.937403	34	15.3995	1.09932	31	16.9156	110.31	37.85	17	35	104.007
Q96251	ATP synthase subunit O, mitochondrial OS=Arabidopsis thaliana GN=At5g13450 PE=1 SV=2 - [ATPO_ARATH]	39.08	2	9	9	38	metal ion binding; catalytic activity; transporter activity	mitochondrion; membrane; Golgi	response to stimulus; metabolic process; transport; cell organization and biogenesis	Pf00213	831186	[GO:0000275]; GO:0005739; GO:0005753; GO:0045261; GO:0098800; GO:0043231; GO:0044444; GO:0005743; GO:0045259; GO:0033178; GO:0044424; GO:0044455; GO:0098796; GO:0098798; GO:0043227; GO:0043229; GO:0005737; GO:0019866; GO:0031966; GO:0016469; GO:0005622; GO:0044464; GO:0044425; GO:0044429; GO:0016020; GO:0043234; GO:0043226; GO:0031090; GO:0031967; GO:0005740; GO:0005575; GO:0005623; GO:0044446; G…	1.28615e+09	1.85453e+09	0.948725	15	19.2685	1.23076	22	9.8864	1.59971	15	18.9196	0.876611	22	14.9554	0.832702	15	36.7081	1.23648	22	11.8163	0.914394	15	16.4439	0.629704	22	19.3214	1.03056	15	15.6914	0.715704	22	12.199	31.9296	33.19	7	16	50.3445
Q940B0	60S ribosomal protein L18-3 OS=Arabidopsis thaliana GN=RPL18C PE=2 SV=1 - [RL183_ARATH]	39.04	2	2	8	23	RNA binding; structural molecule activity	cytoplasm; vacuole; Golgi; cytosol; ribosome; membrane	metabolic process	Pf00828	832848	[GO:0003723]; GO:0003676; GO:0097159; GO:1901363; GO:0005488; GO:0003674 [GO:0003735]; GO:0005198; GO:0003674 [GO:0005622]; GO:0044464; GO:0005575; GO:0005623 [GO:0005737]; GO:0044424; GO:0005622; GO:0044464; GO:0005575; GO:0005623 [GO:0005773]; GO:0043231; GO:0044444; GO:0043227; GO:0043229; GO:0005737; GO:0044424; GO:0043226; GO:0005622; GO:0044464; GO:0005575; GO:0005623 [GO:0005794]; GO:00125…	9.31483e+08	2.19047e+09	0.534262	5	35.1733	1.26868	3	5.89425	0.798192	5	14.1402	1.12107	3	23.9153	0.730819	5	8.16628	1.40995	3	34.9061	0.575885	5	37.0301	1.33017	3	36.076	1.1247	5	6.26049	1.04315	3	3.08158	35.9594	34.76	7	12	28.5334
Q93VT6	Putative uncharacterized protein At5g08540 OS=Arabidopsis thaliana GN=At5g08540 PE=1 SV=1 - [Q93VT6_ARATH]	39.02	1	11	11	22		membrane			830754	[GO:0003674] [GO:0008150] [GO:0009507]; GO:0009536; GO:0043231; GO:0044444; GO:0043227; GO:0043229; GO:0005737; GO:0044424; GO:0043226; GO:0005622; GO:0044464; GO:0005575; GO:0005623 [GO:0009535]; GO:0009534; GO:0044434; GO:0055035; GO:0009507; GO:0031976; GO:0044435; GO:0042651; GO:0009536; GO:0009579; GO:0031984; GO:0044444; GO:0044446; GO:0034357; GO:0043231; GO:0044424; GO:0043227; GO:0005737…	8.77021e+08	6.38775e+08	0.691935	11	16.4738	1.22734	11	15.5183	1.24244	11	15.9788	0.87416	11	14.87	0.780822	11	23.2244	1.15878	11	13.992	0.840827	11	15.1261	0.849975	11	8.32023	1.00433	11	27.1404	0.852534	11	15.617	36.7325	32.37	8	11	26.9391
Q9FVT2	Probable elongation factor 1-gamma 2 OS=Arabidopsis thaliana GN=At1g57720 PE=2 SV=1 - [EF1G2_ARATH]	38.98	1	8	13	45	RNA binding; metal ion binding; protein binding	vacuole; Golgi; cytosol; membrane	metabolic process; response to stimulus	Pf00043; Pf00647; Pf02798; Pf13409; Pf13410; Pf13417; Pf14497	842147	[GO:0003746]; GO:0008135; GO:0003723; GO:0003676; GO:0097159; GO:1901363; GO:0005488; GO:0003674 [GO:0005507]; GO:0046914; GO:0046872; GO:0043169; GO:0043167; GO:0005488; GO:0003674 [GO:0005515]; GO:0005488; GO:0003674 [GO:0005618]; GO:0030312; GO:0044464; GO:0071944; GO:0005575; GO:0005623 [GO:0005773]; GO:0043231; GO:0044444; GO:0043227; GO:0043229; GO:0005737; GO:0044424; GO:0043226; GO:000562…	2.309e+09	3.07778e+09	0.607872	13	9.86143	1.58687	10	16.6572	1.1438	13	7.41049	1.22794	10	9.89214	0.93178	13	16.4253	1.53141	10	10.9226	0.553468	13	21.0188	0.919727	10	28.0273	1.25963	13	9.00818	0.70854	10	11.5149	72.2008	36.56	12	25	58.6743
Q9LXG1	40S ribosomal protein S9-1 OS=Arabidopsis thaliana GN=RPS9B PE=1 SV=1 - [RS91_ARATH]	38.89	2	6	10	43	RNA binding; structural molecule activity	mitochondrion; membrane; Golgi; cytosol; ribosome	metabolic process; regulation of biological process	Pf00163; Pf01479	831372	[GO:0001510]; GO:0009451; GO:0043414; GO:0016070; GO:0043412; GO:0032259; GO:0044260; GO:0090304; GO:0043170; GO:0008152; GO:0044237; GO:0006139; GO:0071704; GO:0008150; GO:0009987; GO:0006725; GO:0034641; GO:0044238; GO:0046483; GO:1901360; GO:0006807 [GO:0003723]; GO:0003676; GO:0097159; GO:1901363; GO:0005488; GO:0003674 [GO:0003735]; GO:0005198; GO:0003674 [GO:0005618]; GO:0030312; GO:0044464…	6996357958	7.15976e+09	0.420422	10	32.5494	1.0768	10	13.2328	0.719825	10	20.3497	0.967506	10	30.292	0.615304	10	43.6002	1.05315	10	17.1327	0.713848	10	15.016	0.996023	10	10.1466	1.03845	10	13.9896	0.975877	10	9.61262	44.9686	38.89	10	21	45.3264
P29402	Calnexin homolog 1 OS=Arabidopsis thaliana GN=CNX1 PE=1 SV=1 - [CALX1_ARATH]	38.87	2	15	22	63	metal ion binding; protein binding	mitochondrion; vacuole; membrane; endoplasmic reticulum; Golgi	metabolic process; response to stimulus; defense response	Pf00262	836301	[GO:0005509]; GO:0046872; GO:0043169; GO:0043167; GO:0005488; GO:0003674 [GO:0005515]; GO:0005488; GO:0003674 [GO:0005739]; GO:0043231; GO:0044444; GO:0043227; GO:0043229; GO:0005737; GO:0044424; GO:0043226; GO:0005622; GO:0044464; GO:0005575; GO:0005623 [GO:0005773]; GO:0043231; GO:0044444; GO:0043227; GO:0043229; GO:0005737; GO:0044424; GO:0043226; GO:0005622; GO:0044464; GO:0005575; GO:0005623…	4.19561e+09	3789415864	0.78239	21	18.402	1.39937	19	12.4028	1.38869	21	12.9263	0.967002	19	11.0658	0.791233	21	17.4981	1.48957	19	11.2764	0.681996	21	22.1172	0.86773	19	9.73793	1.01321	21	23.1066	0.919396	19	10.1376	79.3808	30.19	17	30	97.6192
Q39141	At2g34420/T31E10.24 OS=Arabidopsis thaliana GN=Lhb1B2 PE=2 SV=1 - [Q39141_ARATH]	38.87	1	1	9	295	metal ion binding	Golgi; membrane	metabolic process	Pf00504	818005	[GO:0005794]; GO:0012505; GO:0043231; GO:0044444; GO:0044464; GO:0043227; GO:0043229; GO:0005737; GO:0044424; GO:0005575; GO:0005623; GO:0043226; GO:0005622 [GO:0009507]; GO:0009536; GO:0043231; GO:0044444; GO:0043227; GO:0043229; GO:0005737; GO:0044424; GO:0043226; GO:0005622; GO:0044464; GO:0005575; GO:0005623 [GO:0009522]; GO:0009521; GO:0034357; GO:0044436; GO:0098796; GO:0009579; GO:0016020;…	6.122e+10	4.09783e+10	0.940387	1		0.984071	2	2.01011	1.79322	1		1.03225	2	5.27012	0.806514	1		0.811008	2	4.91349	1.39511	1		0.772333	2	11.0756	0.976639	1		0.746844	2	12.4291	240.361	38.87	8	97	468.501
Q9C820	Ras-related protein RABG3d OS=Arabidopsis thaliana GN=RABG3D PE=2 SV=1 - [RAG3D_ARATH]	38.83	1	2	7	22	nucleotide binding; catalytic activity	nucleus; cytoplasm; vacuole; endosome; membrane; Golgi	transport; regulation of biological process; response to stimulus; cell organization and biogenesis	Pf00025; Pf00071; Pf01926; Pf04670; Pf08477; Pf13191	841658	[GO:0000166]; GO:0036094; GO:1901265; GO:0005488; GO:0097159; GO:1901363; GO:0003674 [GO:0003924]; GO:0017111; GO:0016462; GO:0016818; GO:0016817; GO:0016787; GO:0003824; GO:0003674 [GO:0005525]; GO:0032550; GO:0032561; GO:0035639; GO:0001883; GO:0032549; GO:0019001; GO:0032555; GO:0043168; GO:1901265; GO:0001882; GO:0017076; GO:0032553; GO:0043167; GO:0097159; GO:1901363; GO:0036094; GO:0097367;…	1995655786	7.27057e+08	0.87226	2	14.2513	1.40443	1		1.5973	2	44.7298	0.981209	1		0.994522	2	12.7753	1.36522	1		0.809799	2	28.9711	0.958697	1		1.12083	2	2.00038	1.01885	1		38.4719	38.83	7	12	33.7437
P25819	Catalase-2 OS=Arabidopsis thaliana GN=CAT2 PE=2 SV=3 - [CATA2_ARATH]	38.82	2	8	17	46	antioxidant activity; catalytic activity; protein binding; metal ion binding	nucleus; mitochondrion; cytosol; ribosome	metabolic process; response to stimulus; cell communication; cell death; cellular homeostasis; regulation of biological process	Pf00199; Pf06628	829661	[GO:0004096]; GO:0004601; GO:0016209; GO:0016684; GO:0003674; GO:0016491; GO:0003824 [GO:0004601]; GO:0016209; GO:0016684; GO:0003674; GO:0016491; GO:0003824 [GO:0005515]; GO:0005488; GO:0003674 [GO:0005623]; GO:0005575 [GO:0005634]; GO:0043231; GO:0043227; GO:0043229; GO:0043226; GO:0044424; GO:0005575; GO:0005622; GO:0044464; GO:0005623 [GO:0005739]; GO:0043231; GO:0044444; GO:0043227; GO:00432…	2674912741	2.61792e+09	0.729653	10	26.1832	1.1095	13	13.2157	1.3233	10	27.6194	0.928709	13	12.3126	0.720398	10	27.9637	1.01139	13	30.0964	1.12747	10	21.2003	0.722676	13	23.3459	0.882596	10	16.413	0.875077	13	9.50069	58.71	32.52	14	20	67.9129
P47998	Cysteine synthase 1 OS=Arabidopsis thaliana GN=OASA1 PE=1 SV=2 - [CYSK1_ARATH]	38.82	2	9	9	27	catalytic activity; protein binding	nucleus; cytoplasm; membrane; cytosol; extracellular	metabolic process; transport; response to stimulus; cell organization and biogenesis; cell growth	Pf00291	827145	[GO:0003824]; GO:0003674 [GO:0004124]; GO:0016835; GO:0016829; GO:0003824; GO:0003674 [GO:0005515]; GO:0005488; GO:0003674 [GO:0005634]; GO:0043231; GO:0043227; GO:0043229; GO:0043226; GO:0044424; GO:0005575; GO:0005622; GO:0044464; GO:0005623 [GO:0005737]; GO:0044424; GO:0005622; GO:0044464; GO:0005575; GO:0005623 [GO:0005774]; GO:0044437; GO:0098588; GO:0098805; GO:0005773; GO:0044444; GO:00444…	1.29603e+09	1.3395e+09	0.984092	11	51.3579	1.09912	9	14.549	1.31248	11	18.6103	0.880881	9	37.4823	0.759965	11	13.1402	1.17713	9	19.7626	0.945897	11	35.1903	0.624756	9	14.9357	0.982875	11	9.76302	0.55304	9	17.529	37.0893	38.82	9	14	38.6978
F4JFR2	Protein flourescent in blue light OS=Arabidopsis thaliana GN=FLU PE=2 SV=1 - [F4JFR2_ARATH]	38.79	3	7	7	20	protein binding	membrane	metabolic process; response to stimulus; regulation of biological process; cell differentiation	Pf13424	820628	[GO:0000096]; GO:0006520; GO:0006790; GO:0019752; GO:0044238; GO:1901564; GO:0044237; GO:0043436; GO:0008152; GO:0006807; GO:0071704; GO:0009987; GO:0006082; GO:0008150; GO:0044281; GO:0044763; GO:0044710; GO:0044699 [GO:0000304]; GO:0000302; GO:0010035; GO:0006979; GO:1901700; GO:0042221; GO:0006950; GO:0050896; GO:0008150 [GO:0005515]; GO:0005488; GO:0003674 [GO:0005886]; GO:0016020; GO:0044464…	7.04268e+08	1.31583e+09	0.806454	5	7.12325	1.1395	14	6.57321	1.81869	5	28.3481	0.985096	14	8.33486	0.795619	5	14.3377	1.15916	14	8.86069	1.1572	5	22.8557	0.719139	14	14.943	1.08247	5	11.2394	0.782907	14	8.9354	15.6316	22.84	3	5	42.7295
Q9LJE4	Chaperonin 60 subunit beta 2, chloroplastic OS=Arabidopsis thaliana GN=CPN60B2 PE=1 SV=1 - [CPNB2_ARATH]	38.76	1	6	22	97	nucleotide binding	nucleus; cytoplasm; mitochondrion; Golgi; cytosol; ribosome	metabolic process; cell organization and biogenesis	Pf00118	820549	[GO:0000166]; GO:0036094; GO:1901265; GO:0005488; GO:0097159; GO:1901363; GO:0003674 [GO:0005524]; GO:0032550; GO:0032559; GO:0035639; GO:0001883; GO:0032549; GO:0030554; GO:0032555; GO:0043168; GO:1901265; GO:0001882; GO:0017076; GO:0032553; GO:0043167; GO:0097159; GO:1901363; GO:0036094; GO:0097367; GO:0000166; GO:0005488; GO:0003674 [GO:0005634]; GO:0043231; GO:0043227; GO:0043229; GO:0043226;…	2.78551e+09	3.18085e+09	0.646625	8	31.5936	1.28653	15	13.3245	1.00101	8	33.7686	0.96225	15	8.63101	0.774607	8	24.5042	1.29185	15	10.0436	0.70642	8	15.0518	0.743734	15	12.6432	1.13174	8	11.9578	0.773823	15	5.97439	134.732	36.41	20	45	152.728
Q9LK29	Cytochrome c1 1, heme protein, mitochondrial OS=Arabidopsis thaliana GN=CYC11 PE=1 SV=1 - [CYC1A_ARATH]	38.76	1	4	8	28	metal ion binding	mitochondrion; membrane; vacuole	metabolic process; transport; response to stimulus; cell organization and biogenesis	Pf02167; Pf13442	822343	[GO:0005506]; GO:0046914; GO:0046872; GO:0043169; GO:0043167; GO:0005488; GO:0003674 [GO:0005739]; GO:0043231; GO:0044444; GO:0043227; GO:0043229; GO:0005737; GO:0044424; GO:0043226; GO:0005622; GO:0044464; GO:0005575; GO:0005623 [GO:0005743]; GO:0019866; GO:0031966; GO:0031090; GO:0031967; GO:0044424; GO:0005740; GO:0044429; GO:0016020; GO:0043227; GO:0044422; GO:0031975; GO:0044446; GO:0005622;…	2357418628	4.29576e+09	0.750093	5	25.1555	1.20434	4	16.1598	1.33527	5	21.6363	0.7836	4	9.56144	0.70998	5	31.1785	1.26954	4	13.0592	0.685598	5	29.1066	0.879801	4	11.0406	1.01328	5	5.81218	0.853584	4	13.1069	41.8911	35.83	7	13	44.1901
P61841	30S ribosomal protein S7, chloroplastic OS=Arabidopsis thaliana GN=rps7-A PE=1 SV=1 - [RR7_ARATH]	38.71	1	6	6	12	RNA binding; structural molecule activity	ribosome	metabolic process	Pf00177	4386140	[GO:0003723]; GO:0003676; GO:0097159; GO:1901363; GO:0005488; GO:0003674 [GO:0003735]; GO:0005198; GO:0003674 [GO:0005840]; GO:0030529; GO:0043232; GO:0044444; GO:0032991; GO:0044424; GO:0043228; GO:0043229; GO:0005737; GO:0005575; GO:0005622; GO:0044464; GO:0043226; GO:0005623 [GO:0006412]; GO:0010467; GO:0034645; GO:0044267; GO:0043170; GO:0009059; GO:0044249; GO:0044260; GO:0019538; GO:0071704…	2.2575e+09	2.36983e+09	0.825845	5	4.60121	1.14456	6	11.6607	0.721724	5	13.7046	1.02325	6	15.0232	0.717311	5	19.3912	1.14604	6	19.967	0.778988	5	13.4951	1.01183	6	23.5908	1.14076	5	8.94435	1.03551	6	30.5965	17.9263	32.9	5	6	17.457
Q42338	AT3G48140 protein OS=Arabidopsis thaliana GN=T24C20_20 PE=4 SV=1 - [Q42338_ARATH]	38.64	1	3	3	8		mitochondrion		Pf06522	823969	[GO:0003674] [GO:0005739]; GO:0043231; GO:0044444; GO:0043227; GO:0043229; GO:0005737; GO:0044424; GO:0043226; GO:0005622; GO:0044464; GO:0005575; GO:0005623 [GO:0005777]; GO:0042579; GO:0043231; GO:0044444; GO:0043227; GO:0043229; GO:0005737; GO:0044424; GO:0043226; GO:0005622; GO:0044464; GO:0005575; GO:0005623 [GO:0010150]; GO:0010260; GO:0048366; GO:0007568; GO:0048513; GO:0048827; GO:0044767…	1.0644e+09	1.95506e+08	1.02047	4	25.2714	1.33774	2	3.83247	1.35198	4	19.3533	0.889701	2	5.6492	0.865291	4	9.43374	1.07038	2	9.46541	0.999813	4	26.1261	0.741929	2	9.50165	1.02666	4	8.81268	0.824981	2	20.9868	14.6556	38.64	3	6	6.34261
Q9FDW8	Cytochrome B5 isoform A OS=Arabidopsis thaliana GN=CB5-A PE=2 SV=1 - [Q9FDW8_ARATH]	38.52	1	4	4	9	protein binding; metal ion binding	mitochondrion; membrane		Pf00173	839176	[GO:0005515]; GO:0005488; GO:0003674 [GO:0005739]; GO:0043231; GO:0044444; GO:0043227; GO:0043229; GO:0005737; GO:0044424; GO:0043226; GO:0005622; GO:0044464; GO:0005575; GO:0005623 [GO:0009507]; GO:0009536; GO:0043231; GO:0044444; GO:0043227; GO:0043229; GO:0005737; GO:0044424; GO:0043226; GO:0005622; GO:0044464; GO:0005575; GO:0005623 [GO:0009536]; GO:0043231; GO:0044444; GO:0043227; GO:0043229…	1.52928e+08	1.39386e+08	1.07893	5	17.1217	1.24594	4	5.52278	1.41298	5	29.4151	0.887349	4	12.3805	1.09409	5	5.82155	1.16543	4	9.30399	0.882505	5	16.855	0.68964	4	18.4634	1.23142	5	1.96566	0.759145	4	7.16799	11.2672	38.52	4	5	10.915
F4JZ17	Thiosulfate sulfurtransferase 16 OS=Arabidopsis thaliana GN=STR16 PE=2 SV=1 - [F4JZ17_ARATH]	38.46	2	2	2	2	catalytic activity		metabolic process	Pf00581	836734	[GO:0004792]; GO:0016783; GO:0016782; GO:0016740; GO:0003824; GO:0003674 [GO:0006569]; GO:0006568; GO:0009074; GO:0046218; GO:1901606; GO:0006586; GO:0009072; GO:1901605; GO:0009063; GO:0019439; GO:1901361; GO:0042402; GO:0042436; GO:0006576; GO:0042430; GO:0006520; GO:0006725; GO:1901360; GO:0046395; GO:1901565; GO:0044248; GO:1901575; GO:0009310; GO:0044270; GO:0046700; GO:0044106; GO:0034641; …	76237826	0	1.27988	1		1.17504	1		1.21235	1		1.09252	1		1.13032	1		1.32239	1		1.10281	1		0.831164	1		1.20833	1		0.842656	1		2.23778	21.54	1	1	3.06242
Q38946	Glutamate dehydrogenase 2 OS=Arabidopsis thaliana GN=GDH2 PE=1 SV=1 - [DHE2_ARATH]	38.44	2	10	14	17	nucleotide binding; catalytic activity; metal ion binding	cytoplasm; mitochondrion; membrane; Golgi	metabolic process; response to stimulus; transport; cell organization and biogenesis	Pf00208; Pf02812	830635	[GO:0000166]; GO:0036094; GO:1901265; GO:0005488; GO:0097159; GO:1901363; GO:0003674 [GO:0004352]; GO:0016639; GO:0016638; GO:0016491; GO:0003824; GO:0003674 [GO:0004353]; GO:0016639; GO:0016638; GO:0016491; GO:0003824; GO:0003674 [GO:0005507]; GO:0046914; GO:0046872; GO:0043169; GO:0043167; GO:0005488; GO:0003674 [GO:0005524]; GO:0032550; GO:0032559; GO:0035639; GO:0001883; GO:0032549; GO:003055…	475266586	6.34713e+08	0.888419	7	9.07832	1.4392	6	10.5093	0.999812	7	12.9499	0.782036	6	10.4749	1.01599	7	11.2259	0.951896	6	12.4387	0.661716	7	7.03649	0.765287	6	20.7285	1.47773	7	22.9694	0.786954	6	6.85558	24.5116	23.6	8	9	17.4571
Q39101	Ferritin-1, chloroplastic OS=Arabidopsis thaliana GN=FER1 PE=2 SV=1 - [FRI1_ARATH]	38.43	2	8	9	31	catalytic activity; metal ion binding	mitochondrion; membrane	response to stimulus; transport; cellular homeostasis; metabolic process	Pf00210	831720	[GO:0000302]; GO:0006979; GO:1901700; GO:0006950; GO:0042221; GO:0050896; GO:0008150 [GO:0004322]; GO:0016724; GO:0016722; GO:0016491; GO:0003824; GO:0003674 [GO:0005506]; GO:0046914; GO:0046872; GO:0043169; GO:0043167; GO:0005488; GO:0003674 [GO:0005739]; GO:0043231; GO:0044444; GO:0043227; GO:0043229; GO:0005737; GO:0044424; GO:0043226; GO:0005622; GO:0044464; GO:0005575; GO:0005623 [GO:0006826…	2.31972e+09	4.40021e+09	0.967547	8	21.975	1.08756	12	10.0987	2.01436	8	26.2078	0.744174	12	27.005	0.802217	8	13.78	1.07518	12	24.58	1.0371	8	10.4298	0.80372	12	7.24089	0.975932	8	23.2005	0.627622	12	23.2781	27.5257	32.55	7	15	32.9173
O49299	Probable phosphoglucomutase, cytoplasmic 1 OS=Arabidopsis thaliana GN=At1g23190 PE=2 SV=2 - [PGMC1_ARATH]	38.42	1	10	18	48	metal ion binding; catalytic activity	nucleus; cytoplasm; cytosol; membrane	metabolic process; cellular homeostasis; response to stimulus; development	Pf00408; Pf02878; Pf02879; Pf02880	838927	[GO:0000287]; GO:0046872; GO:0043169; GO:0043167; GO:0005488; GO:0003674 [GO:0004614]; GO:0016868; GO:0016866; GO:0016853; GO:0003824; GO:0003674 [GO:0005634]; GO:0043231; GO:0043227; GO:0043229; GO:0043226; GO:0044424; GO:0005575; GO:0005622; GO:0044464; GO:0005623 [GO:0005737]; GO:0044424; GO:0005622; GO:0044464; GO:0005575; GO:0005623 [GO:0005829]; GO:0044444; GO:0005737; GO:0044424; GO:000562…	1.5669e+09	1.35147e+09	0.829777	13	12.2307	1.22917	12	7.25349	0.777142	13	17.2059	0.885192	12	10.9433	0.60531	13	27.4222	1.34444	12	16.6603	0.668336	13	30.4452	1.01674	12	13.5889	0.976886	13	19.0242	0.910801	12	6.75438	76.2655	33.28	15	26	65.1766
O48549	40S ribosomal protein S6-1 OS=Arabidopsis thaliana GN=RPS6A PE=1 SV=2 - [RS61_ARATH]	38.4	2	3	9	17	structural molecule activity	nucleus; mitochondrion; Golgi; cytosol; ribosome; membrane	metabolic process	Pf01092	829298	[GO:0001510]; GO:0009451; GO:0043414; GO:0016070; GO:0043412; GO:0032259; GO:0044260; GO:0090304; GO:0043170; GO:0008152; GO:0044237; GO:0006139; GO:0071704; GO:0008150; GO:0009987; GO:0006725; GO:0034641; GO:0044238; GO:0046483; GO:1901360; GO:0006807 [GO:0003735]; GO:0005198; GO:0003674 [GO:0005622]; GO:0044464; GO:0005575; GO:0005623 [GO:0005634]; GO:0043231; GO:0043227; GO:0043229; GO:0043226…	2.55583e+09	2.961e+09	0.476775	4	14.3028				0.645213	4	1.65433				0.641184	4	9.61267				0.614557	4	5.45128				1.10686	4	8.62629				25.068	27.2	6	9	28.1204
Q42064	60S ribosomal protein L8-3 OS=Arabidopsis thaliana GN=RPL8C PE=1 SV=2 - [RL83_ARATH]	38.37	2	3	10	21	RNA binding; structural molecule activity	cytoplasm; vacuole; ribosome; membrane	metabolic process	Pf00181; Pf03947	829770	[GO:0003723]; GO:0003676; GO:0097159; GO:1901363; GO:0005488; GO:0003674 [GO:0003735]; GO:0005198; GO:0003674 [GO:0005622]; GO:0044464; GO:0005575; GO:0005623 [GO:0005737]; GO:0044424; GO:0005622; GO:0044464; GO:0005575; GO:0005623 [GO:0005773]; GO:0043231; GO:0044444; GO:0043227; GO:0043229; GO:0005737; GO:0044424; GO:0043226; GO:0005622; GO:0044464; GO:0005575; GO:0005623 [GO:0005840]; GO:00305…	3.7418e+09	2.37258e+09	0.580051	2	8.06819	0.999823	3	4.23664	0.839955	2	13.7017	0.956046	3	14.9771	0.730778	2	13.4954	1.17096	3	1.52868	0.649609	2	7.95702	0.904565	3	26.1	1.12581	2	6.08204	0.79151	3	7.15983	35.1865	29.46	7	11	29.2919
Q9SA52	Chloroplast stem-loop binding protein of 41 kDa b, chloroplastic OS=Arabidopsis thaliana GN=CSP41B PE=1 SV=1 - [CP41B_ARATH]	38.36	1	13	13	83	RNA binding; catalytic activity; protein binding	cytoplasm; vacuole; Golgi; ribosome; membrane; extracellular	metabolic process; regulation of biological process; response to stimulus; cell organization and biogenesis; transport; defense response; cell differentiation; cell communication	Pf01370; Pf04321; Pf13460; Pf13950	837455	[GO:0000165]; GO:0023014; GO:0035556; GO:0006468; GO:0007165; GO:0044710; GO:0044763; GO:0006464; GO:0016310; GO:0007154; GO:0044700; GO:0050794; GO:0051716; GO:0008152; GO:0044699; GO:0009987; GO:0036211; GO:0044267; GO:0006796; GO:0023052; GO:0050789; GO:0050896; GO:0008150; GO:0019538; GO:0043412; GO:0044260; GO:0006793; GO:0065007; GO:0043170; GO:0044238; GO:0044237; GO:0071704 [GO:0000272]; …	5966932421	4.58124e+09	1.27716	34	34.0206	1.15582	45	9.24442	1.25102	34	15.9556	0.979617	45	14.307	0.601	34	38.2746	1.2193	45	14.2129	0.692041	34	22.9627	0.695484	45	18.5593	0.984043	34	15.9235	0.923926	45	14.4068	97.8392	38.36	13	36	121.175
Q39142	Light-harvesting chlorophyll protein complex II subunit B1 OS=Arabidopsis thaliana GN=Lhb1B1 PE=1 SV=1 - [Q39142_ARATH]	38.35	1	3	8	293	metal ion binding	Golgi; membrane	metabolic process	Pf00504	818006	[GO:0005794]; GO:0012505; GO:0043231; GO:0044444; GO:0044464; GO:0043227; GO:0043229; GO:0005737; GO:0044424; GO:0005575; GO:0005623; GO:0043226; GO:0005622 [GO:0009507]; GO:0009536; GO:0043231; GO:0044444; GO:0043227; GO:0043229; GO:0005737; GO:0044424; GO:0043226; GO:0005622; GO:0044464; GO:0005575; GO:0005623 [GO:0009522]; GO:0009521; GO:0034357; GO:0044436; GO:0098796; GO:0009579; GO:0016020;…	8.60589e+10	4.09783e+10	0.977298	14	22.3532	1.03367	12	9.88586	1.9502	14	50.7821	1.13473	12	23.5524	0.885215	14	23.6728	1.06806	12	11.7233	1.22522	14	33.8783	0.755104	12	12.0686	0.896679	14	17.6741	0.727039	12	8.8546	231.326	38.35	8	95	445.512
F4JQ55	HSP90-like protein GRP94 OS=Arabidopsis thaliana GN=SHD PE=2 SV=1 - [F4JQ55_ARATH]	38.27	2	24	26	63	nucleotide binding; protein binding	nucleus; mitochondrion; vacuole; membrane; endoplasmic reticulum; organelle lumen; Golgi; cytosol; extracellular	metabolic process; transport; response to stimulus; cell organization and biogenesis; regulation of biological process	Pf00118; Pf00183; Pf02518; Pf13589	828520	[GO:0005524]; GO:0032550; GO:0032559; GO:0035639; GO:0001883; GO:0032549; GO:0030554; GO:0032555; GO:0043168; GO:1901265; GO:0001882; GO:0017076; GO:0032553; GO:0043167; GO:0097159; GO:1901363; GO:0036094; GO:0097367; GO:0000166; GO:0005488; GO:0003674 [GO:0005634]; GO:0043231; GO:0043227; GO:0043229; GO:0043226; GO:0044424; GO:0005575; GO:0005622; GO:0044464; GO:0005623 [GO:0005739]; GO:0043231;…	1.75568e+09	2.05333e+09	0.792785	30	24.1504	1.30227	28	13.5561	1.44596	30	14.0812	1.38183	28	21.5239	0.787373	30	14.7604	2.24668	28	26.2847	0.728056	30	15.9449	1.12396	28	22.2728	0.823977	30	19.7643	1.01989	28	21.384	93.0435	34.26	22	32	85.885
Q8W482	Putative uncharacterized protein At3g07570 OS=Arabidopsis thaliana GN=MLP3.2 PE=4 SV=1 - [Q8W482_ARATH]	38.24	1	2	2	3		mitochondrion	metabolic process		819947	[GO:0003674] [GO:0005575] [GO:0005739]; GO:0043231; GO:0044444; GO:0043227; GO:0043229; GO:0005737; GO:0044424; GO:0043226; GO:0005622; GO:0044464; GO:0005575; GO:0005623 [GO:0008150] [GO:0009853]; GO:0043094; GO:0044249; GO:0009058; GO:0044237; GO:0008152; GO:0009987; GO:0008150	2.38095e+08	3.53959e+08	2.26982	1		1.57354	2	39.5203	1.29335	1		0.865832	2	6.73175	10.7842	1		3.51571	2	386.92	0.947493	1		0.921164	2	27.7359	2.13225	1		1.48042	2	116.042	1.92121	27.94	1	1	4.71456
Q9SKZ3	40S ribosomal protein S12-2 OS=Arabidopsis thaliana GN=RPS12C PE=1 SV=1 - [RS122_ARATH]	38.19	1	2	6	12	structural molecule activity; RNA binding	nucleus; ribosome	metabolic process	Pf01248	817766	[GO:0001510]; GO:0009451; GO:0043414; GO:0016070; GO:0043412; GO:0032259; GO:0044260; GO:0090304; GO:0043170; GO:0008152; GO:0044237; GO:0006139; GO:0071704; GO:0008150; GO:0009987; GO:0006725; GO:0034641; GO:0044238; GO:0046483; GO:1901360; GO:0006807 [GO:0003735]; GO:0005198; GO:0003674 [GO:0005622]; GO:0044464; GO:0005575; GO:0005623 [GO:0005634]; GO:0043231; GO:0043227; GO:0043229; GO:0043226…	1.68069e+09	2.02519e+09	0.928416	3	1.38182	1.3811	3	12.0961	1.10165	3	12.3117	0.831815	3	9.37402	0.8669	3	2.28249	1.099	3	14.3307	0.76472	3	8.36983	0.63018	3	1.74376	1.42246	3	10.5642	0.696038	3	0.993096	15.2192	26.39	4	5	20.7098
Q9SN96	AT3g46430/F18L15_150 OS=Arabidopsis thaliana GN=F18L15.150 PE=4 SV=1 - [Q9SN96_ARATH]	38.18	1	2	2	7		mitochondrion; Golgi	metabolic process		836081	[GO:0003674] [GO:0005739]; GO:0043231; GO:0044444; GO:0043227; GO:0043229; GO:0005737; GO:0044424; GO:0043226; GO:0005622; GO:0044464; GO:0005575; GO:0005623 [GO:0005750]; GO:0005739; GO:0005746; GO:0045275; GO:0098800; GO:0043231; GO:0044444; GO:0005743; GO:0044455; GO:0070469; GO:0044424; GO:0070069; GO:0098803; GO:1902495; GO:1990204; GO:0098796; GO:0098798; GO:0043227; GO:0043229; GO:0005737;…	9.16818e+08	537783052	1.23139	5	11.3394	1.30369	2	5.74557	1.39369	5	10.8978	0.846148	2	9.86677	0.87288	5	26.9872	1.10296	2	19.2684	0.922511	5	8.56037	0.829494	2	10.6303	1.08182	5	8.37848	0.95374	2	18.438	15.1406	38.18	2	5	5.96912
Q42418	Profilin-2 OS=Arabidopsis thaliana GN=PRO2 PE=2 SV=1 - [PROF2_ARATH]	38.17	1	3	4	6	protein binding	cytoplasm; cytosol; cytoskeleton; membrane	cell organization and biogenesis	Pf00235	829056	[GO:0003779]; GO:0008092; GO:0005515; GO:0005488; GO:0003674 [GO:0005515]; GO:0005488; GO:0003674 [GO:0005737]; GO:0044424; GO:0005622; GO:0044464; GO:0005575; GO:0005623 [GO:0005829]; GO:0044444; GO:0005737; GO:0044424; GO:0005622; GO:0044464; GO:0005575; GO:0005623 [GO:0005856]; GO:0043232; GO:0043228; GO:0043229; GO:0043226; GO:0044424; GO:0005575; GO:0005622; GO:0044464; GO:0005623 [GO:000588…	2.25336e+08	1.42579e+08	1.2031	1		0.768705	3	3.8402	1.4617	1		0.60299	3	18.348	1.10146	1		0.660921	3	10.824	1.14511	1		0.385979	3	4.96809	1.49095	1		0.548723	3	9.03548	6.36439	20.61	2	2	6.63685
Q9FGT8	Outer membrane lipoprotein-like OS=Arabidopsis thaliana GN=K21L19.6 PE=2 SV=1 - [Q9FGT8_ARATH]	38.17	1	7	7	29	transporter activity	extracellular; mitochondrion; vacuole; membrane; endoplasmic reticulum; Golgi; cytosol	transport; response to stimulus	Pf00061; Pf08212	835919	[GO:0005215]; GO:0003674 [GO:0005576]; GO:0005575 [GO:0005739]; GO:0043231; GO:0044444; GO:0043227; GO:0043229; GO:0005737; GO:0044424; GO:0043226; GO:0005622; GO:0044464; GO:0005575; GO:0005623 [GO:0005773]; GO:0043231; GO:0044444; GO:0043227; GO:0043229; GO:0005737; GO:0044424; GO:0043226; GO:0005622; GO:0044464; GO:0005575; GO:0005623 [GO:0005774]; GO:0044437; GO:0098588; GO:0098805; GO:000577…	2962967310	3.25372e+09	0.996391	11	26.3437	0.851967	18	20.857	2.43435	11	25.1654	0.711281	18	15.9461	1.00505	11	25.5797	1.13909	18	12.2544	0.900336	11	24.3295	0.376763	18	26.1526	1.00886	11	12.9598	0.438656	18	31.7239	33.7196	30.65	5	11	44.6867
Q9FJN8	Ras-related protein RABA4a OS=Arabidopsis thaliana GN=RABA4A PE=1 SV=1 - [RAA4A_ARATH]	38.05	5	5	8	18	nucleotide binding; catalytic activity	nucleus; cytoplasm; endosome; membrane	transport; regulation of biological process; response to stimulus	Pf00025; Pf00071; Pf04670; Pf08477	836652	[GO:0000166]; GO:0036094; GO:1901265; GO:0005488; GO:0097159; GO:1901363; GO:0003674 [GO:0003924]; GO:0017111; GO:0016462; GO:0016818; GO:0016817; GO:0016787; GO:0003824; GO:0003674 [GO:0005525]; GO:0032550; GO:0032561; GO:0035639; GO:0001883; GO:0032549; GO:0019001; GO:0032555; GO:0043168; GO:1901265; GO:0001882; GO:0017076; GO:0032553; GO:0043167; GO:0097159; GO:1901363; GO:0036094; GO:0097367;…	1.61773e+09	1362910098	1.18632	4	14.5952	1.28592	6	4.79455	1.20298	4	12.9697	0.617404	6	14.0827	0.717055	4	20.4674	0.882091	6	11.129	0.908301	4	8.75457	0.700748	6	14.4664	0.943243	4	15.299	0.799837	6	27.014	22.621	23.45	6	8	27.4152
Q8LAD0	Pyridoxal biosynthesis protein PDX2 OS=Arabidopsis thaliana GN=PDX2 PE=1 SV=1 - [PDX2_ARATH]	38.04	1	6	6	8	catalytic activity; protein binding	cytoplasm; cytosol	metabolic process	Pf01174; Pf01965; Pf07685	836175	[GO:0003824]; GO:0003674 [GO:0004359]; GO:0016811; GO:0016810; GO:0016787; GO:0003824; GO:0003674 [GO:0005737]; GO:0044424; GO:0005622; GO:0044464; GO:0005575; GO:0005623 [GO:0005829]; GO:0044444; GO:0005737; GO:0044424; GO:0005622; GO:0044464; GO:0005575; GO:0005623 [GO:0006541]; GO:0009064; GO:1901605; GO:0006520; GO:0019752; GO:0044238; GO:1901564; GO:0043436; GO:0008152; GO:0006807; GO:007170…	6.89022e+08	375556956	0.872609	6	11.1268	1.33875	2	15.7418	1.38674	6	19.4853	1.01587	2	9.36851	0.862492	6	19.4722	1.25443	2	19.2965	0.83812	6	5.94961	0.972059	2	14.984	1.15717	6	8.55425	0.940585	2	2.79369	23.4034	34.51	5	6	5.25172
Q42029	Oxygen-evolving enhancer protein 2-1, chloroplastic OS=Arabidopsis thaliana GN=PSBP1 PE=1 SV=2 - [PSBP1_ARATH]	38.02	3	7	7	20	metal ion binding; RNA binding	membrane; extracellular	metabolic process; regulation of biological process; response to stimulus; cell organization and biogenesis; transport; defense response	Pf01789	837178	[GO:0000165]; GO:0023014; GO:0035556; GO:0006468; GO:0007165; GO:0044710; GO:0044763; GO:0006464; GO:0016310; GO:0007154; GO:0044700; GO:0050794; GO:0051716; GO:0008152; GO:0044699; GO:0009987; GO:0036211; GO:0044267; GO:0006796; GO:0023052; GO:0050789; GO:0050896; GO:0008150; GO:0019538; GO:0043412; GO:0044260; GO:0006793; GO:0065007; GO:0043170; GO:0044238; GO:0044237; GO:0071704 [GO:0002831]; …	94146415	3374371061	0.657648	10	12.4101	0.922522	10	46.2928	1.54726	10	13.4014	0.82561	10	35.9109	0.67355	10	14.5707	1.25261	10	35.617	0.984347	10	25.8001	0.510922	10	58.1468	0.71472	10	28.5269	0.675982	10	46.059	21.6391	29.66	5	10	24.463
O82089	Copper transport protein CCH OS=Arabidopsis thaliana GN=CCH PE=1 SV=1 - [CCH_ARATH]	38.02	1	4	4	11	metal ion binding	extracellular	response to stimulus; metabolic process; cell organization and biogenesis; transport; cellular homeostasis; regulation of biological process	Pf00403	824790	[GO:0000302]; GO:0006979; GO:1901700; GO:0006950; GO:0042221; GO:0050896; GO:0008150 [GO:0005623]; GO:0005575 [GO:0006598]; GO:0006595; GO:0042402; GO:0006576; GO:0009310; GO:0044106; GO:0009308; GO:1901565; GO:0034641; GO:1901564; GO:1901575; GO:0006807; GO:0044237; GO:0071704; GO:0009056; GO:0008152; GO:0009987; GO:0008150 [GO:0006612]; GO:0006605; GO:0072657; GO:0090150; GO:0006886; GO:1902582…	3.63324e+08	6.19592e+08	0.814603	4	12.5297	0.963169	7	4.70472	1.50826	4	17.5618	0.633618	7	3.79498	0.644505	4	19.0464	0.914164	7	5.65491	1.09608	4	20.6189	0.50188	7	9.8272	0.841446	4	6.85484	0.478999	7	7.80981	12.5832	27.27	3	4	25.4812
Q9LTF2	40S ribosomal protein S10-3 OS=Arabidopsis thaliana GN=RPS10C PE=2 SV=2 - [RS103_ARATH]	37.99	3	6	6	20	structural molecule activity; RNA binding	cytoplasm; cytosol; ribosome; membrane	cell organization and biogenesis; metabolic process	Pf03501	835342	[GO:0000028]; GO:0022618; GO:0042255; GO:0042274; GO:0022613; GO:0034622; GO:0071826; GO:0042254; GO:0070925; GO:0044085; GO:0065003; GO:0043933; GO:0006996; GO:0022607; GO:0071840; GO:0016043; GO:0008150; GO:0009987 [GO:0003735]; GO:0005198; GO:0003674 [GO:0005618]; GO:0030312; GO:0044464; GO:0071944; GO:0005575; GO:0005623 [GO:0005737]; GO:0044424; GO:0005622; GO:0044464; GO:0005575; GO:0005623…	1161011747	3.45469e+08	0.900471	9	14.333	1.22739	11	13.8262	1.32222	9	14.0587	1.01721	11	10.7045	0.804774	9	8.3111	1.15183	11	13.1892	0.723641	9	8.62291	0.842817	11	14.9473	1.25269	9	10.5805	0.785998	11	15.7171	23.0538	34.08	5	9	21.7406
O80501	Ras-related protein RABH1b OS=Arabidopsis thaliana GN=RABH1B PE=1 SV=1 - [RAH1B_ARATH]	37.98	4	5	7	29	nucleotide binding; catalytic activity; protein binding; transporter activity	membrane; nucleus; cytoplasm; endosome; Golgi; cytosol	transport; regulation of biological process; response to stimulus; cell organization and biogenesis	Pf00009; Pf00025; Pf00071; Pf02421; Pf04670; Pf08477	819069	[GO:0000139]; GO:0044431; GO:0098588; GO:0005794; GO:0044444; GO:0044446; GO:0031090; GO:0012505; GO:0043231; GO:0005737; GO:0044424; GO:0043229; GO:0044422; GO:0016020; GO:0043227; GO:0044464; GO:0005622; GO:0043226; GO:0005575; GO:0005623 [GO:0000166]; GO:0036094; GO:1901265; GO:0005488; GO:0097159; GO:1901363; GO:0003674 [GO:0003924]; GO:0017111; GO:0016462; GO:0016818; GO:0016817; GO:0016787;…	1.28339e+09	1.17392e+09	0.766045	10	21.9368	1.12404	9	14.0731	0.978993	10	23.2836	0.567902	9	26.9645	0.721921	10	18.3706	0.740242	9	37.6692	0.762784	10	6.47665	0.52893	9	23.8207	1.1074	10	10.5887	0.51885	9	30.1753	42.2967	37.98	7	15	39.866
Q8S8K0	Expressed protein OS=Arabidopsis thaliana GN=At2g17972 PE=2 SV=1 - [Q8S8K0_ARATH]	37.97	1	5	5	14		membrane	metabolic process		816308	[GO:0003674] [GO:0008150] [GO:0009507]; GO:0009536; GO:0043231; GO:0044444; GO:0043227; GO:0043229; GO:0005737; GO:0044424; GO:0043226; GO:0005622; GO:0044464; GO:0005575; GO:0005623 [GO:0009535]; GO:0009534; GO:0044434; GO:0055035; GO:0009507; GO:0031976; GO:0044435; GO:0042651; GO:0009536; GO:0009579; GO:0031984; GO:0044444; GO:0044446; GO:0034357; GO:0043231; GO:0044424; GO:0043227; GO:0005737…	4.13795e+08	5.84667e+08	0.894008	9	43.2529	1.10475	5	1.5966	1.24965	9	18.9513	0.991301	5	12.9178	0.908996	9	10.7762	1.24684	5	3.09419	0.956237	9	23.2942	0.752091	5	2.64561	1.0804	9	24.4829	0.774643	5	10.719	22.0924	37.97	5	9	11.4338
Q9SLI4	At1g54500/F20D21_31 OS=Arabidopsis thaliana GN=F20D21.31 PE=2 SV=1 - [Q9SLI4_ARATH]	37.95	1	6	6	40	metal ion binding	membrane	metabolic process; cell differentiation; regulation of biological process	Pf00301	841892	[GO:0005506]; GO:0046914; GO:0046872; GO:0043169; GO:0043167; GO:0005488; GO:0003674 [GO:0009507]; GO:0009536; GO:0043231; GO:0044444; GO:0043227; GO:0043229; GO:0005737; GO:0044424; GO:0043226; GO:0005622; GO:0044464; GO:0005575; GO:0005623 [GO:0009535]; GO:0009534; GO:0044434; GO:0055035; GO:0009507; GO:0031976; GO:0044435; GO:0042651; GO:0009536; GO:0009579; GO:0031984; GO:0044444; GO:0044446;…	1.31745e+10	5.57741e+09	1.13465	17	22.9194	1.11641	21	7.86622	1.55034	17	23.9953	1.07244	21	10.5827	0.871486	17	26.6766	1.04864	21	16.2737	1.22933	17	26.7011	0.727424	21	14.8889	1.00516	17	16.0584	0.730463	21	17.8427	45.1339	37.44	5	18	63.6333
Q94BS2	GAN OS=Arabidopsis thaliana GN=ZKT PE=2 SV=1 - [Q94BS2_ARATH]	37.91	1	11	11	24	protein binding	membrane	response to stimulus; metabolic process	Pf13414; Pf13424; Pf13432	841995	[GO:0005515]; GO:0005488; GO:0003674 [GO:0009416]; GO:0009314; GO:0009628; GO:0050896; GO:0008150 [GO:0009507]; GO:0009536; GO:0043231; GO:0044444; GO:0043227; GO:0043229; GO:0005737; GO:0044424; GO:0043226; GO:0005622; GO:0044464; GO:0005575; GO:0005623 [GO:0009534]; GO:0009507; GO:0031976; GO:0044434; GO:0009536; GO:0009579; GO:0031984; GO:0044435; GO:0043231; GO:0044444; GO:0044424; GO:0043227…	1.96205e+09	7.12667e+08	0.622904	13	5.42283	1.37411	11	4.42949	1.83067	13	15.1049	1.13593	11	9.15831	0.765197	13	15.4718	1.43874	11	14.1685	1.15285	13	17.5323	0.940149	11	9.99033	0.777369	13	12.4702	0.778524	11	3.82397	36.0246	29.85	9	13	29.8789
Q9LYN2	Ferritin-3, chloroplastic OS=Arabidopsis thaliana GN=FER3 PE=2 SV=1 - [FRI3_ARATH]	37.84	1	5	7	50	catalytic activity; metal ion binding	membrane	response to stimulus; transport; cellular homeostasis; metabolic process	Pf00210	824775	[GO:0000302]; GO:0006979; GO:1901700; GO:0006950; GO:0042221; GO:0050896; GO:0008150 [GO:0004322]; GO:0016724; GO:0016722; GO:0016491; GO:0003824; GO:0003674 [GO:0006826]; GO:0000041; GO:0030001; GO:0006812; GO:0006811; GO:0044765; GO:0006810; GO:1902578; GO:0051234; GO:0044699; GO:0051179; GO:0008150 [GO:0006879]; GO:0046916; GO:0055072; GO:0006875; GO:0055076; GO:0030003; GO:0055065; GO:0006873…	7.19613e+09	5.54571e+09	0.765428	15	20.2615	1.19795	21	6.89024	1.54876	15	22.6002	0.914394	21	15.4895	0.752082	15	30.444	1.15425	21	15.8102	1.13406	15	15.1091	0.889344	21	12.9923	1.09862	15	12.0283	0.715815	21	14.6489	66.8316	37.84	7	22	74.9347
Q94JX9	Nascent polypeptide-associated complex subunit alpha-like protein 2 OS=Arabidopsis thaliana GN=At3g49470 PE=2 SV=2 - [NACA2_ARATH]	37.79	1	5	5	20		nucleus; cytosol	transport	Pf00627; Pf01849	824109	[GO:0003674] [GO:0005634]; GO:0043231; GO:0043227; GO:0043229; GO:0043226; GO:0044424; GO:0005575; GO:0005622; GO:0044464; GO:0005623 [GO:0005829]; GO:0044444; GO:0005737; GO:0044424; GO:0005622; GO:0044464; GO:0005575; GO:0005623 [GO:0006810]; GO:0051234; GO:0051179; GO:0008150 [GO:0008150] [GO:0015031]; GO:0008104; GO:0045184; GO:0071702; GO:0033036; GO:0051234; GO:0006810; GO:0051179; GO:00081…	9.8733e+08	1.28301e+09	0.577896	7	10.9067	1.37385	11	5.7677	1.93643	7	20.1278	1.12751	11	14.2869	0.80293	7	10.6656	1.57522	11	22.4622	0.918524	7	3.58531	0.795158	11	13.7759	0.873563	7	15.8967	0.698212	11	13.45	35.637	26.27	3	8	34.1553
Q9SI96	Histone H2B.3 OS=Arabidopsis thaliana GN=At2g28720 PE=1 SV=3 - [H2B3_ARATH]	37.75	3	1	6	13	DNA binding; protein binding	chromosome; nucleus	cell organization and biogenesis	Pf00125	817421	[GO:0000786]; GO:0000785; GO:0032993; GO:0044427; GO:0044815; GO:0032991; GO:0005694; GO:0044446; GO:0043234; GO:0005575; GO:0043232; GO:0043229; GO:0044422; GO:0044424; GO:0043228; GO:0043226; GO:0005622; GO:0044464; GO:0005623 [GO:0003677]; GO:0003676; GO:0097159; GO:1901363; GO:0005488; GO:0003674 [GO:0005634]; GO:0043231; GO:0043227; GO:0043229; GO:0043226; GO:0044424; GO:0005575; GO:0005622;…	5.87167e+08	1.14229e+09				1.00323	1					0.778049	1					0.751705	1					0.674406	1					0.686205	1		14.2749	22.52	3	6	16.8708
P59223	40S ribosomal protein S13-1 OS=Arabidopsis thaliana GN=RPS13A PE=2 SV=1 - [RS131_ARATH]	37.75	1	1	6	19	structural molecule activity	Golgi; cytosol; ribosome	metabolic process	Pf00312; Pf08069	825248	[GO:0001510]; GO:0009451; GO:0043414; GO:0016070; GO:0043412; GO:0032259; GO:0044260; GO:0090304; GO:0043170; GO:0008152; GO:0044237; GO:0006139; GO:0071704; GO:0008150; GO:0009987; GO:0006725; GO:0034641; GO:0044238; GO:0046483; GO:1901360; GO:0006807 [GO:0003735]; GO:0005198; GO:0003674 [GO:0005618]; GO:0030312; GO:0044464; GO:0071944; GO:0005575; GO:0005623 [GO:0005622]; GO:0044464; GO:0005575…	3004448414	2.62891e+09	0.471735	1		1.14567	2	6.58513	0.571964	1		1.06616	2	4.40951	0.641882	1		1.1499	2	4.91196	0.668046	1		1.46118	2	19.3763	1.33306	1		1.7143	2	18.894	19.5531	33.11	5	7	30.5103
P59224	40S ribosomal protein S13-2 OS=Arabidopsis thaliana GN=RPS13B PE=2 SV=1 - [RS132_ARATH]	37.75	1	1	6	19	structural molecule activity	endoplasmic reticulum; Golgi; cytosol; ribosome; membrane	metabolic process; cell organization and biogenesis	Pf00312; Pf08069	828167	[GO:0000911]; GO:1902410; GO:0000278; GO:0000281; GO:0032506; GO:0061640; GO:1903047; GO:0007049; GO:0000910; GO:0022402; GO:0044763; GO:0051301; GO:0009987; GO:0044699; GO:0008150 [GO:0001510]; GO:0009451; GO:0043414; GO:0016070; GO:0043412; GO:0032259; GO:0044260; GO:0090304; GO:0043170; GO:0008152; GO:0044237; GO:0006139; GO:0071704; GO:0008150; GO:0009987; GO:0006725; GO:0034641; GO:0044238; …	3004448414	2.62891e+09	0.602333	2	2.91584	1.20518	1		0.922417	2	39.7667	1.04408	1		0.862336	2	24.3682	1.43256	1		0.727638	2	15.0935	1.6345	1		1.07353	2	10.6953	1.87476	1		21.4827	33.11	5	8	26.7864
Q94C12	NADH dehydrogenase [ubiquinone] 1 beta subcomplex subunit 10-B OS=Arabidopsis thaliana GN=At3g18410 PE=2 SV=1 - [NDBAB_ARATH]	37.74	1	1	3	9		mitochondrion; membrane	transport; metabolic process	Pf10249	821370	[GO:0003674] [GO:0005739]; GO:0043231; GO:0044444; GO:0043227; GO:0043229; GO:0005737; GO:0044424; GO:0043226; GO:0005622; GO:0044464; GO:0005575; GO:0005623 [GO:0005743]; GO:0019866; GO:0031966; GO:0031090; GO:0031967; GO:0044424; GO:0005740; GO:0044429; GO:0016020; GO:0043227; GO:0044422; GO:0031975; GO:0044446; GO:0005622; GO:0044464; GO:0005739; GO:0044444; GO:0005575; GO:0043226; GO:0043229;…	1.83134e+09	9.46448e+08	1.27921	1		1.09192	2	5.20024	1.53447	1		1.09237	2	4.8847	0.865406	1		0.970031	2	10.7814	1.01461	1		1.0632	2	6.99787	1.07228	1		1.13987	2	1.25371	13.8822	37.74	3	4	12.2838
Q9SJ66	Probable sucrose-phosphatase 2 OS=Arabidopsis thaliana GN=SPP2 PE=2 SV=2 - [SPP2_ARATH]	37.68	2	14	14	25	metal ion binding; catalytic activity	nucleus; cytoplasm; cytosol	metabolic process; response to stimulus	Pf05116; Pf08282; Pf08472	818157	[GO:0000287]; GO:0046872; GO:0043169; GO:0043167; GO:0005488; GO:0003674 [GO:0003824]; GO:0003674 [GO:0005634]; GO:0043231; GO:0043227; GO:0043229; GO:0043226; GO:0044424; GO:0005575; GO:0005622; GO:0044464; GO:0005623 [GO:0005737]; GO:0044424; GO:0005622; GO:0044464; GO:0005575; GO:0005623 [GO:0005829]; GO:0044444; GO:0005737; GO:0044424; GO:0005622; GO:0044464; GO:0005575; GO:0005623 [GO:000598…	389089419	6.66878e+08	0.801407	12	40.6912	1.24181	13	14.6305	0.795581	12	27.497	0.89584	13	12.6389	0.572504	12	25.5224	1.33766	13	11.9312	0.682424	12	28.8545	1.01291	13	14.5844	1.02887	12	19.9557	1.00011	13	18.9902	35.1684	25.36	9	12	33.5241
P49637	60S ribosomal protein L27a-3 OS=Arabidopsis thaliana GN=RPL27AC PE=2 SV=2 - [R27A3_ARATH]	37.67	2	5	5	21	structural molecule activity; RNA binding	cytoplasm; cytosol; ribosome; membrane	metabolic process	Pf00828	843397	[GO:0002181]; GO:0006412; GO:0010467; GO:0034645; GO:0044267; GO:0043170; GO:0009059; GO:0044249; GO:0044260; GO:0019538; GO:0071704; GO:1901576; GO:0009058; GO:0044237; GO:0044238; GO:0008152; GO:0009987; GO:0008150 [GO:0003735]; GO:0005198; GO:0003674 [GO:0005622]; GO:0044464; GO:0005575; GO:0005623 [GO:0005737]; GO:0044424; GO:0005622; GO:0044464; GO:0005575; GO:0005623 [GO:0005829]; GO:004444…	2.77174e+09	3.5238e+08	0.606791	11	49.1997	1.07316	10	9.38917	0.701053	11	22.5509	0.989271	10	6.81587	0.559106	11	14.5368	1.15995	10	13.3807	0.618379	11	19.0109	1.0538	10	22.7403	1.16226	11	19.0034	1.04901	10	21.4486	21.3436	37.67	5	11	27.4385
P46283	Sedoheptulose-1,7-bisphosphatase, chloroplastic OS=Arabidopsis thaliana GN=At3g55800 PE=1 SV=1 - [S17P_ARATH]	37.66	1	12	12	30	catalytic activity; metal ion binding	extracellular	metabolic process; regulation of biological process; response to stimulus; cell organization and biogenesis; transport; defense response	Pf00316	824746	[GO:0000023]; GO:0005984; GO:0009311; GO:0044262; GO:0044763; GO:0044723; GO:0005975; GO:0044237; GO:0009987; GO:0044699; GO:0044710; GO:0044238; GO:0071704; GO:0008152; GO:0008150 [GO:0000165]; GO:0023014; GO:0035556; GO:0006468; GO:0007165; GO:0044710; GO:0044763; GO:0006464; GO:0016310; GO:0007154; GO:0044700; GO:0050794; GO:0051716; GO:0008152; GO:0044699; GO:0009987; GO:0036211; GO:0044267; …	8.11469e+08	1.40609e+09	1.08938	11	48.3928	1.09943	17	10.2635	1.7408	11	26.932	1.11387	17	5.75885	0.946649	11	25.9718	1.42095	17	13.8152	0.852078	11	21.197	0.739612	17	28.6829	1.11698	11	8.19597	0.793898	17	13.4269	36.3487	23.66	8	12	55.2292
Q8RXZ8	At3g09980 OS=Arabidopsis thaliana GN=At3g09980 PE=1 SV=1 - [Q8RXZ8_ARATH]	37.64	1	4	6	6	protein binding	nucleus; membrane	response to stimulus; regulation of biological process	Pf04949	820159	[GO:0003674] [GO:0005575] [GO:0005634]; GO:0043231; GO:0043227; GO:0043229; GO:0043226; GO:0044424; GO:0005575; GO:0005622; GO:0044464; GO:0005623 [GO:0005886]; GO:0016020; GO:0044464; GO:0071944; GO:0005575; GO:0005623 [GO:0008017]; GO:0015631; GO:0032403; GO:0008092; GO:0005515; GO:0044877; GO:0005488; GO:0003674 [GO:0008150] [GO:0009733]; GO:0009725; GO:0009719; GO:0010033; GO:0050896; GO:0042…	7.87149e+07	1.64402e+08	0.764466	2	58.9923	1.15755	2	9.88689	1.61983	2	73.0936	1.08845	2	6.56843	0.78553	2	2.67615	1.35964	2	19.6046	0.919494	2	78.7969	0.876087	2	2.64063	1.08681	2	17.423	0.799992	2	6.76861	7.56738	14.61	3	3	7.63716
Q42564	L-ascorbate peroxidase 3, peroxisomal OS=Arabidopsis thaliana GN=APX3 PE=1 SV=1 - [APX3_ARATH]	37.63	6	10	10	22	antioxidant activity; catalytic activity; metal ion binding	mitochondrion; vacuole; membrane; Golgi; cytosol	response to stimulus; metabolic process	Pf00141	829652	[GO:0004601]; GO:0016209; GO:0016684; GO:0003674; GO:0016491; GO:0003824 [GO:0005739]; GO:0043231; GO:0044444; GO:0043227; GO:0043229; GO:0005737; GO:0044424; GO:0043226; GO:0005622; GO:0044464; GO:0005575; GO:0005623 [GO:0005773]; GO:0043231; GO:0044444; GO:0043227; GO:0043229; GO:0005737; GO:0044424; GO:0043226; GO:0005622; GO:0044464; GO:0005575; GO:0005623 [GO:0005774]; GO:0044437; GO:0098588…	7.76671e+08	1.01857e+09	0.879641	11	16.9572	1.4214	9	4.48079	0.730798	11	14.7916	0.785148	9	20.4781	0.86172	11	12.9127	1.1149	9	8.45702	0.582477	11	19.051	0.871091	9	8.68037	1.43017	11	13.1127	0.866542	9	8.23559	35.7952	30.31	8	12	31.5629
Q9ZR03-2	Isoform 2 of Cytochrome b6-f complex iron-sulfur subunit, chloroplastic OS=Arabidopsis thaliana GN=petC - [UCRIA_ARATH]	37.62	2	7	7	93	protein binding; catalytic activity; transporter activity; metal ion binding	membrane	metabolic process; regulation of biological process; response to stimulus; cell organization and biogenesis; transport; defense response	Pf00355; Pf08802	827996	[GO:0000165]; GO:0023014; GO:0035556; GO:0006468; GO:0007165; GO:0044710; GO:0044763; GO:0006464; GO:0016310; GO:0007154; GO:0044700; GO:0050794; GO:0051716; GO:0008152; GO:0044699; GO:0009987; GO:0036211; GO:0044267; GO:0006796; GO:0023052; GO:0050789; GO:0050896; GO:0008150; GO:0019538; GO:0043412; GO:0044260; GO:0006793; GO:0065007; GO:0043170; GO:0044238; GO:0044237; GO:0071704 [GO:0002831]; …	1.9111e+10	2.12726e+10	1.22328	31	28.4396	1.35179	58	19.0055	1.51047	31	12.753	0.893432	58	19.7407	0.959866	31	14.8491	1.55179	58	26.7568	1.09546	31	19.2628	0.960545	58	20.2283	1.00499	31	20.291	1.043	58	25.6879	92.5654	37.62	6	33	157.052
Q9SF91	Ras-related protein RABE1e OS=Arabidopsis thaliana GN=RABE1E PE=1 SV=1 - [RAE1E_ARATH]	37.61	4	1	9	24	nucleotide binding; catalytic activity; protein binding	membrane; Golgi	metabolic process; transport; regulation of biological process; response to stimulus	Pf00025; Pf00071; Pf08477	820148	[GO:0000139]; GO:0044431; GO:0098588; GO:0005794; GO:0044444; GO:0044446; GO:0031090; GO:0012505; GO:0043231; GO:0005737; GO:0044424; GO:0043229; GO:0044422; GO:0016020; GO:0043227; GO:0044464; GO:0005622; GO:0043226; GO:0005575; GO:0005623 [GO:0000166]; GO:0036094; GO:1901265; GO:0005488; GO:0097159; GO:1901363; GO:0003674 [GO:0000394]; GO:0008380; GO:0006396; GO:0010467; GO:0016070; GO:0043170;…	1352301059	2.5193e+09	0.993128	1					1.55	1					1.09343	1					0.682896	1					1.1152	1					33.2899	33.94	8	12	32.5203
Q9LIN0	Major latex protein, putative OS=Arabidopsis thaliana GN=At3g26450 PE=1 SV=1 - [Q9LIN0_ARATH]	37.5	4	6	7	8		nucleus	transport; defense response; response to stimulus; metabolic process	Pf00407	822250	[GO:0003674] [GO:0005575] [GO:0005634]; GO:0043231; GO:0043227; GO:0043229; GO:0043226; GO:0044424; GO:0005575; GO:0005622; GO:0044464; GO:0005623 [GO:0006833]; GO:0042044; GO:0044765; GO:0006810; GO:1902578; GO:0051234; GO:0044699; GO:0051179; GO:0008150 [GO:0006952]; GO:0006950; GO:0050896; GO:0008150 [GO:0009607]; GO:0050896; GO:0008150 [GO:0009651]; GO:0006970; GO:0006950; GO:0009628; GO:0050…	2.11003e+08	2.8666e+08	1.23993	3	32.1328	1.13638	3	3.67052	1.51338	3	28.1768	1.03827	3	4.62524	0.744465	3	14.3287	1.34705	3	8.47517	1.14365	3	4.55816	0.772703	3	17.0939	0.895444	3	2.23677	0.863527	3	6.79036	12.0647	28.29	4	4	6.89583
P36212	50S ribosomal protein L12-3, chloroplastic OS=Arabidopsis thaliana GN=RPL12C PE=2 SV=2 - [RK123_ARATH]	37.43	2	10	10	26	RNA binding; structural molecule activity	ribosome; membrane	metabolic process; response to stimulus; defense response	Pf00542	822405	[GO:0000311]; GO:0000315; GO:0009547; GO:0044435; GO:0000313; GO:0015934; GO:0009532; GO:0009536; GO:0044444; GO:0044446; GO:0005840; GO:0043226; GO:0044422; GO:0044391; GO:0043231; GO:0005737; GO:0044424; GO:0043229; GO:0030529; GO:0043232; GO:0005575; GO:0043227; GO:0005622; GO:0044464; GO:0032991; GO:0043228; GO:0005623 [GO:0003723]; GO:0003676; GO:0097159; GO:1901363; GO:0005488; GO:0003674 […	4272231835	9.97914e+09	0.757331	15	9.10569	1.46553	11	10.3488	2.76267	15	17.7366	1.28727	11	16.8656	0.748898	15	23.609	1.70321	11	14.5662	1.04253	15	20.9084	0.663909	11	18.7633	0.719679	15	26.2879	0.805081	11	12.1809	35.169	37.43	10	15	29.8761
Q9M9B4	NADH dehydrogenase [ubiquinone] 1 beta subcomplex subunit 10-A OS=Arabidopsis thaliana GN=At1g49140 PE=3 SV=1 - [NDBAA_ARATH]	37.38	1	1	3	10		mitochondrion; membrane	transport; metabolic process	Pf10249	841337	[GO:0005739]; GO:0043231; GO:0044444; GO:0043227; GO:0043229; GO:0005737; GO:0044424; GO:0043226; GO:0005622; GO:0044464; GO:0005575; GO:0005623 [GO:0005743]; GO:0019866; GO:0031966; GO:0031090; GO:0031967; GO:0044424; GO:0005740; GO:0044429; GO:0016020; GO:0043227; GO:0044422; GO:0031975; GO:0044446; GO:0005622; GO:0044464; GO:0005739; GO:0044444; GO:0005575; GO:0043226; GO:0043229; GO:0005623; …	1.93301e+09	7.21717e+08	0.762629	2	39.9921	0.963898	2	4.57685	1.13728	2	40.5386	0.981432	2	14.4352	0.739651	2	15.8473	1.19732	2	2.66675	0.900471	2	13.3967	0.837	2	5.4439	0.988558	2	9.58751	0.825502	2	12.1436	16.5445	37.38	3	5	10.8467
Q9FF90	60S ribosomal protein L13-3 OS=Arabidopsis thaliana GN=RPL13D PE=1 SV=1 - [RL133_ARATH]	37.38	2	3	8	18	RNA binding; structural molecule activity	cytoplasm; ribosome; membrane	metabolic process	Pf01294	832455	[GO:0003723]; GO:0003676; GO:0097159; GO:1901363; GO:0005488; GO:0003674 [GO:0003735]; GO:0005198; GO:0003674 [GO:0005622]; GO:0044464; GO:0005575; GO:0005623 [GO:0005737]; GO:0044424; GO:0005622; GO:0044464; GO:0005575; GO:0005623 [GO:0005840]; GO:0030529; GO:0043232; GO:0044444; GO:0032991; GO:0044424; GO:0043228; GO:0043229; GO:0005737; GO:0005575; GO:0005622; GO:0044464; GO:0043226; GO:000562…	6.09242e+09	6.01705e+09	0.999689	1		1.19414	4	4.08471	1.7404	1		1.06391	4	7.61689	0.775266	1		1.30095	4	14.2061	1.04661	1		1.3905	4	15.1507	1.33537	1		1.36025	4	7.15497	16.5229	28.64	6	9	19.6331
P56779	Cytochrome b559 subunit alpha OS=Arabidopsis thaliana GN=psbE PE=1 SV=4 - [PSBE_ARATH]	37.35	1	3	3	106	metal ion binding	membrane	transport; metabolic process	Pf00283; Pf00284		[GO:0005506]; GO:0046914; GO:0046872; GO:0043169; GO:0043167; GO:0005488; GO:0003674 [GO:0006810]; GO:0051234; GO:0051179; GO:0008150 [GO:0009055]; GO:0003674 [GO:0009507]; GO:0009536; GO:0043231; GO:0044444; GO:0043227; GO:0043229; GO:0005737; GO:0044424; GO:0043226; GO:0005622; GO:0044464; GO:0005575; GO:0005623 [GO:0009523]; GO:0009521; GO:0034357; GO:0044436; GO:0098796; GO:0009579; GO:001602…	4.70755e+10	4.55845e+10	0.979143	31	25.6329	1.06383	46	7.72441	2.21707	31	33.2372	1.04405	46	14.8381	0.971719	31	14.0139	1.10811	46	13.2046	1.27562	31	25.7315	0.728864	46	14.3018	0.932588	31	14.764	0.710554	46	13.0053	130.728	37.35	3	48	154.873
Q9SYW8	Lhca2 protein OS=Arabidopsis thaliana GN=Lhca2 PE=2 SV=1 - [Q9SYW8_ARATH]	37.35	1	6	6	79	metal ion binding	membrane	metabolic process	Pf00504	825320	[GO:0009507]; GO:0009536; GO:0043231; GO:0044444; GO:0043227; GO:0043229; GO:0005737; GO:0044424; GO:0043226; GO:0005622; GO:0044464; GO:0005575; GO:0005623 [GO:0009522]; GO:0009521; GO:0034357; GO:0044436; GO:0098796; GO:0009579; GO:0016020; GO:0044424; GO:0043234; GO:0044425; GO:0005575; GO:0005622; GO:0044464; GO:0032991; GO:0005623 [GO:0009523]; GO:0009521; GO:0034357; GO:0044436; GO:0098796;…	7.0688e+09	8.77301e+09	0.904516	32	28.716	1.00829	46	10.2703	1.67799	32	24.6097	0.888866	46	13.8105	0.818956	32	27.1485	0.925526	46	16.2519	1.33743	32	35.2381	0.779426	46	9.44247	0.911366	32	16.1951	0.866149	46	11.7787	82.152	37.35	6	33	137.075
O80852-2	Isoform 2 of Glutathione S-transferase F9 OS=Arabidopsis thaliana GN=GSTF9 - [GSTF9_ARATH]	37.35	2	4	5	16	catalytic activity; antioxidant activity; metal ion binding; protein binding	cytoplasm; vacuole; cytosol; membrane; extracellular	metabolic process; defense response; response to stimulus; regulation of biological process	Pf02798; Pf13409; Pf13417	817636	[GO:0004364]; GO:0016765; GO:0016740; GO:0003824; GO:0003674 [GO:0004602]; GO:0004601; GO:0016209; GO:0016684; GO:0003674; GO:0016491; GO:0003824 [GO:0005507]; GO:0046914; GO:0046872; GO:0043169; GO:0043167; GO:0005488; GO:0003674 [GO:0005515]; GO:0005488; GO:0003674 [GO:0005737]; GO:0044424; GO:0005622; GO:0044464; GO:0005575; GO:0005623 [GO:0005773]; GO:0043231; GO:0044444; GO:0043227; GO:00432…	1.57326e+09	2.36231e+09	2.91786	8	13.0357	0.823056	7	15.7142	2.92861	8	13.8615	0.831518	7	27.0722	1.15329	8	31.6033	1.21678	7	8.6156	1.20028	8	10.8002	0.506419	7	42.7104	1.07224	8	11.6861	0.596053	7	26.0401	23.4585	31.93	4	8	21.5334
Q9SAK4	Succinate-semialdehyde dehydrogenase, mitochondrial OS=Arabidopsis thaliana GN=ALDH5F1 PE=1 SV=2 - [SSDH_ARATH]	37.31	1	17	17	41	catalytic activity; metal ion binding; nucleotide binding	mitochondrion; organelle lumen	cell organization and biogenesis; metabolic process; response to stimulus	Pf00171	844282	[GO:0004028]; GO:0016620; GO:0016903; GO:0016491; GO:0003824; GO:0003674 [GO:0004029]; GO:0016620; GO:0016903; GO:0016491; GO:0003824; GO:0003674 [GO:0004777]; GO:0016620; GO:0016903; GO:0016491; GO:0003824; GO:0003674 [GO:0005507]; GO:0046914; GO:0046872; GO:0043169; GO:0043167; GO:0005488; GO:0003674 [GO:0005739]; GO:0043231; GO:0044444; GO:0043227; GO:0043229; GO:0005737; GO:0044424; GO:004322…	721395033	3.93091e+08	1.27008	24	35.4037	1.12057	16	8.32622	1.09061	24	13.5737	0.934683	16	8.86301	0.971567	24	21.6828	1.08313	16	14.8302	1.01552	24	23.8108	0.816099	16	9.84726	1.48227	24	23.2709	0.950479	16	11.1271	61.2941	28.41	13	24	55.072
Q9XFM6	Membrane steroid-binding protein 1 OS=Arabidopsis thaliana GN=MSBP1 PE=1 SV=2 - [MSBP1_ARATH]	37.27	2	5	6	17	protein binding; metal ion binding	cytoplasm; endosome; endoplasmic reticulum; Golgi; membrane	transport; regulation of biological process	Pf00173	835300	[GO:0005496]; GO:0008289; GO:0097159; GO:0005488; GO:0003674 [GO:0005515]; GO:0005488; GO:0003674 [GO:0005623]; GO:0005575 [GO:0005737]; GO:0044424; GO:0005622; GO:0044464; GO:0005575; GO:0005623 [GO:0005768]; GO:0012505; GO:0043231; GO:0044444; GO:0044464; GO:0043227; GO:0043229; GO:0005737; GO:0044424; GO:0005575; GO:0005623; GO:0043226; GO:0005622 [GO:0005783]; GO:0012505; GO:0043231; GO:00444…	1419471928	2.39546e+09	1.10696	5	9.27508	1.27114	7	5.33129	1.54013	5	11.0551	0.765925	7	10.4705	0.721207	5	17.2147	1.10846	7	13.4819	0.834495	5	34.3697	0.736993	7	9.03583	0.982756	5	14.7774	0.769976	7	10.1949	20.2486	23.64	4	8	24.4684
O23657	Ras-related protein RABC1 OS=Arabidopsis thaliana GN=RABC1 PE=1 SV=1 - [RABC1_ARATH]	37.26	1	5	7	19	nucleotide binding; catalytic activity	nucleus; cytoplasm; Golgi; membrane	transport; regulation of biological process; response to stimulus	Pf00025; Pf00071; Pf04670; Pf08477	840987	[GO:0000166]; GO:0036094; GO:1901265; GO:0005488; GO:0097159; GO:1901363; GO:0003674 [GO:0003924]; GO:0017111; GO:0016462; GO:0016818; GO:0016817; GO:0016787; GO:0003824; GO:0003674 [GO:0005525]; GO:0032550; GO:0032561; GO:0035639; GO:0001883; GO:0032549; GO:0019001; GO:0032555; GO:0043168; GO:1901265; GO:0001882; GO:0017076; GO:0032553; GO:0043167; GO:0097159; GO:1901363; GO:0036094; GO:0097367;…	1.45169e+09	5.78971e+08	0.759847	3	5.54626	1.38029	6	7.68728	1.16068	3	33.7777	0.656089	6	18.2381	0.776889	3	3.03521	1.03462	6	20.5528	0.715999	3	8.29467	0.741888	6	7.4592	1.27204	3	11.9588	0.718373	6	20.3665	23.2196	23.58	5	9	28.5028
Q9LS02	Allene oxide cyclase 2, chloroplastic OS=Arabidopsis thaliana GN=AOC2 PE=1 SV=1 - [AOC2_ARATH]	37.15	1	5	8	38	catalytic activity	membrane	response to stimulus; metabolic process	Pf06351	822168	[GO:0009409]; GO:0006950; GO:0009266; GO:0050896; GO:0009628; GO:0008150 [GO:0009507]; GO:0009536; GO:0043231; GO:0044444; GO:0043227; GO:0043229; GO:0005737; GO:0044424; GO:0043226; GO:0005622; GO:0044464; GO:0005575; GO:0005623 [GO:0009535]; GO:0009534; GO:0044434; GO:0055035; GO:0009507; GO:0031976; GO:0044435; GO:0042651; GO:0009536; GO:0009579; GO:0031984; GO:0044444; GO:0044446; GO:0034357;…	1.20124e+10	1.35073e+10	0.640495	11	11.258	0.907502	20	14.516	1.83276	11	23.6774	0.570842	20	44.6946	0.790295	11	14.6323	0.888014	20	24.9878	1.19526	11	26.9407	0.585505	20	21.6946	0.888212	11	31.489	0.606611	20	6.45742	37.9629	33.99	7	13	70.4951
Q9M9M9	Probable NADH dehydrogenase [ubiquinone] 1 alpha subcomplex subunit 12 OS=Arabidopsis thaliana GN=At3g03100 PE=1 SV=1 - [NDUAC_ARATH]	37.11	3	6	6	14	catalytic activity; metal ion binding	mitochondrion; membrane	metabolic process; transport; response to stimulus; cell organization and biogenesis	Pf05071	821104	[GO:0005739]; GO:0043231; GO:0044444; GO:0043227; GO:0043229; GO:0005737; GO:0044424; GO:0043226; GO:0005622; GO:0044464; GO:0005575; GO:0005623 [GO:0005743]; GO:0019866; GO:0031966; GO:0031090; GO:0031967; GO:0044424; GO:0005740; GO:0044429; GO:0016020; GO:0043227; GO:0044422; GO:0031975; GO:0044446; GO:0005622; GO:0044464; GO:0005739; GO:0044444; GO:0005575; GO:0043226; GO:0043229; GO:0005623; …	2.3132e+08	3.22267e+08	1.04765	5	50.6703	1.08135	9	17.9143	1.79526	5	2.41386	0.845968	9	23.9685	0.760555	5	8.37369	1.05362	9	16.3275	1.10914	5	6.35662	0.687799	9	25.2588	1.0432	5	9.18841	0.747268	9	4.9005	15.2317	22.64	4	5	15.7524
Q9M5K3	Dihydrolipoyl dehydrogenase 1, mitochondrial OS=Arabidopsis thaliana GN=LPD1 PE=1 SV=2 - [DLDH1_ARATH]	37.08	2	7	14	27	catalytic activity; metal ion binding; nucleotide binding	cytoplasm; mitochondrion; organelle lumen; Golgi; extracellular	response to stimulus; metabolic process; cellular homeostasis; regulation of biological process	Pf00070; Pf02852; Pf07992	841221	[GO:0004148]; GO:0016668; GO:0016651; GO:0016667; GO:0016491; GO:0003824; GO:0003674 [GO:0005507]; GO:0046914; GO:0046872; GO:0043169; GO:0043167; GO:0005488; GO:0003674 [GO:0005524]; GO:0032550; GO:0032559; GO:0035639; GO:0001883; GO:0032549; GO:0030554; GO:0032555; GO:0043168; GO:1901265; GO:0001882; GO:0017076; GO:0032553; GO:0043167; GO:0097159; GO:1901363; GO:0036094; GO:0097367; GO:0000166;…	1.19612e+09	6.02641e+08	0.764624	9	13.6313	1.18305	6	12.4599	0.911486	9	15.1845	0.937813	6	26.1459	0.589534	9	35.1347	1.24964	6	27.228	0.726129	9	9.48066	0.886476	6	20.5708	0.994657	9	8.6882	0.885539	6	6.92164	55.8351	30.57	11	17	33.1338
F4INE2	Ribulose bisphosphate carboxylase large chain, catalytic domain OS=Arabidopsis thaliana GN=At2g07732 PE=3 SV=1 - [F4INE2_ARATH]	37.07	1	2	5	72	metal ion binding; catalytic activity		metabolic process	Pf00016	3768663	[GO:0000287]; GO:0046872; GO:0043169; GO:0043167; GO:0005488; GO:0003674 [GO:0009507]; GO:0009536; GO:0043231; GO:0044444; GO:0043227; GO:0043229; GO:0005737; GO:0044424; GO:0043226; GO:0005622; GO:0044464; GO:0005575; GO:0005623 [GO:0009536]; GO:0043231; GO:0044444; GO:0043227; GO:0043229; GO:0005737; GO:0044424; GO:0043226; GO:0005622; GO:0044464; GO:0005575; GO:0005623 [GO:0015977]; GO:0044710…	5.56583e+09	4.75228e+09	1.21106	2	39.0922	1.48539	1		0.734789	2	6.79334	0.60484	1		0.975319	2	22.2639	0.84902	1		0.604712	2	40.9866	0.439715	1		1.41636	2	63.6528	0.638005	1		67.9808	31.03	4	34	77.1023
Q9SMQ6	Ras-related protein RABA4b OS=Arabidopsis thaliana GN=RABA4B PE=1 SV=1 - [RAA4B_ARATH]	37.05	5	5	8	20	nucleotide binding; catalytic activity; protein binding	nucleus; cytoplasm; endosome; Golgi; membrane	transport; regulation of biological process; response to stimulus	Pf00025; Pf00071; Pf08477	830160	[GO:0000166]; GO:0036094; GO:1901265; GO:0005488; GO:0097159; GO:1901363; GO:0003674 [GO:0003924]; GO:0017111; GO:0016462; GO:0016818; GO:0016817; GO:0016787; GO:0003824; GO:0003674 [GO:0005525]; GO:0032550; GO:0032561; GO:0035639; GO:0001883; GO:0032549; GO:0019001; GO:0032555; GO:0043168; GO:1901265; GO:0001882; GO:0017076; GO:0032553; GO:0043167; GO:0097159; GO:1901363; GO:0036094; GO:0097367;…	1602254108	1.4858e+09	1.08629	5	23.206	1.22831	7	4.78165	1.26383	5	23.9334	0.711668	7	41.3479	0.887361	5	10.1169	1.05487	7	18.4074	0.852355	5	15.8888	0.739318	7	25.0148	1.38767	5	12.1482	0.774643	7	10.4151	27.8201	30.36	6	9	33.3657
A8MSC5	AT2G47470 protein OS=Arabidopsis thaliana GN=UNE5 PE=2 SV=1 - [A8MSC5_ARATH]	37.01	4	10	11	22	catalytic activity; antioxidant activity	extracellular; membrane; endoplasmic reticulum; Golgi; cytosol	metabolic process; development; defense response; response to stimulus; cellular homeostasis; regulation of biological process	Pf00085; Pf00578; Pf07749; Pf13098; Pf13848; Pf13899; Pf13905	819360	[GO:0003756]; GO:0016864; GO:0016860; GO:0016853; GO:0003824; GO:0003674 [GO:0005576]; GO:0005575 [GO:0005774]; GO:0044437; GO:0098588; GO:0098805; GO:0005773; GO:0044444; GO:0044446; GO:0031090; GO:0016020; GO:0043231; GO:0005737; GO:0044424; GO:0043229; GO:0044422; GO:0043227; GO:0005575; GO:0005622; GO:0044464; GO:0043226; GO:0005623 [GO:0005783]; GO:0012505; GO:0043231; GO:0044444; GO:0044464…	4.82128e+08	4.64666e+08	0.669728	11	13.2287	1.3132	10	10.6779	1.04119	11	4.56727	0.92892	10	14.6336	0.668579	11	9.66813	1.24272	10	19.0384	0.767996	11	8.57538	0.976555	10	13.145	1.0184	11	8.80666	0.892094	10	13.7989	28.4456	31.64	9	11	24.8081
Q9LJG3	GDSL esterase/lipase ESM1 OS=Arabidopsis thaliana GN=ESM1 PE=1 SV=1 - [ESM1_ARATH]	36.99	1	10	10	75	catalytic activity	extracellular; nucleus; vacuole; membrane; ribosome	metabolic process; response to stimulus; defense response	Pf00657	820639	[GO:0004091] [GO:0004620]; GO:0016298; GO:0016788; GO:0016787; GO:0003824; GO:0003674 [GO:0005576]; GO:0005575 [GO:0005634]; GO:0043231; GO:0043227; GO:0043229; GO:0043226; GO:0044424; GO:0005575; GO:0005622; GO:0044464; GO:0005623 [GO:0005773]; GO:0043231; GO:0044444; GO:0043227; GO:0043229; GO:0005737; GO:0044424; GO:0043226; GO:0005622; GO:0044464; GO:0005575; GO:0005623 [GO:0005777]; GO:00425…	6.99172e+09	13489134002	1.12612	35	28.3087	1.19749	36	11.6215	1.32667	35	13.1413	1.1921	36	23.7852	0.818801	35	18.8849	1.30843	36	14.1232	0.99023	35	18.8827	0.759359	36	17.0753	0.95945	35	12.1102	0.915395	36	22.5313	113.653	34.18	9	37	108.794
Q9LY66	50S ribosomal protein L1, chloroplastic OS=Arabidopsis thaliana GN=RPL1 PE=1 SV=1 - [RK1_ARATH]	36.99	2	12	12	39	RNA binding; structural molecule activity	nucleus; ribosome; membrane	metabolic process; cell organization and biogenesis; transport	Pf00687	825524	[GO:0003723]; GO:0003676; GO:0097159; GO:1901363; GO:0005488; GO:0003674 [GO:0003735]; GO:0005198; GO:0003674 [GO:0005634]; GO:0043231; GO:0043227; GO:0043229; GO:0043226; GO:0044424; GO:0005575; GO:0005622; GO:0044464; GO:0005623 [GO:0005840]; GO:0030529; GO:0043232; GO:0044444; GO:0032991; GO:0044424; GO:0043228; GO:0043229; GO:0005737; GO:0005575; GO:0005622; GO:0044464; GO:0043226; GO:0005623…	2.93416e+09	2296254978	0.861734	11	22.9594	1.37908	28	7.64595	1.39823	11	25.9474	1.02088	28	16.5906	0.570947	11	32.0046	1.47743	28	24.0092	1.02402	11	23.3493	0.795224	28	14.2603	0.879706	11	15.5826	1.02455	28	13.4206	31.7156	23.99	7	11	70.81
P23686	S-adenosylmethionine synthase 1 OS=Arabidopsis thaliana GN=SAM1 PE=1 SV=2 - [METK1_ARATH]	36.9	1	2	11	30	nucleotide binding; catalytic activity; protein binding; metal ion binding	cytoplasm; cytosol; membrane	metabolic process; transport; response to stimulus; cell organization and biogenesis	Pf00438; Pf02772; Pf02773	839501	[GO:0000166]; GO:0036094; GO:1901265; GO:0005488; GO:0097159; GO:1901363; GO:0003674 [GO:0004478]; GO:0016765; GO:0016740; GO:0003824; GO:0003674 [GO:0005515]; GO:0005488; GO:0003674 [GO:0005524]; GO:0032550; GO:0032559; GO:0035639; GO:0001883; GO:0032549; GO:0030554; GO:0032555; GO:0043168; GO:1901265; GO:0001882; GO:0017076; GO:0032553; GO:0043167; GO:0097159; GO:1901363; GO:0036094; GO:0097367…	1.84204e+09	2.04529e+09	1.05361	2	12.929	1.50567	3	3.84636	0.928121	2	8.89883	0.994325	3	7.33891	0.809471	2	12.3749	1.3969	3	2.18154	0.710112	2	12.4374	0.712746	3	5.50042	1.39805	2	10.4156	0.807187	3	11.3813	44.3101	30.79	9	16	32.2138
Q948K8	Ras-related protein RABG3a OS=Arabidopsis thaliana GN=RABG3A PE=2 SV=1 - [RAG3A_ARATH]	36.89	6	6	7	14	nucleotide binding; catalytic activity	nucleus; cytoplasm; membrane; Golgi	metabolic process; transport; regulation of biological process; response to stimulus	Pf00025; Pf00071; Pf01926; Pf04670; Pf08477	826558	[GO:0000166]; GO:0036094; GO:1901265; GO:0005488; GO:0097159; GO:1901363; GO:0003674 [GO:0003924]; GO:0017111; GO:0016462; GO:0016818; GO:0016817; GO:0016787; GO:0003824; GO:0003674 [GO:0005525]; GO:0032550; GO:0032561; GO:0035639; GO:0001883; GO:0032549; GO:0019001; GO:0032555; GO:0043168; GO:1901265; GO:0001882; GO:0017076; GO:0032553; GO:0043167; GO:0097159; GO:1901363; GO:0036094; GO:0097367;…	1.74942e+08	3.60135e+08	0.705323	6	28.0619	1.2048	6	4.39286	0.981065	6	5.46841	0.639879	6	9.12456	0.563891	6	23.5597	0.835972	6	15.9642	0.658637	6	8.14462	0.741023	6	10.3209	1.01383	6	6.85278	0.705011	6	15.547	17.6549	32.04	6	7	19.456
Q56WH1	Tubulin alpha-3 chain OS=Arabidopsis thaliana GN=TUBA3 PE=1 SV=2 - [TBA3_ARATH]	36.89	1	5	14	48	nucleotide binding; catalytic activity; structural molecule activity	cytoplasm; cytosol; cytoskeleton; membrane; extracellular	metabolic process; cellular component movement; response to stimulus; cell organization and biogenesis	Pf00091; Pf03953	832098	[GO:0000166]; GO:0036094; GO:1901265; GO:0005488; GO:0097159; GO:1901363; GO:0003674 [GO:0003924]; GO:0017111; GO:0016462; GO:0016818; GO:0016817; GO:0016787; GO:0003824; GO:0003674 [GO:0005198]; GO:0003674 [GO:0005200]; GO:0005198; GO:0003674 [GO:0005525]; GO:0032550; GO:0032561; GO:0035639; GO:0001883; GO:0032549; GO:0019001; GO:0032555; GO:0043168; GO:1901265; GO:0001882; GO:0017076; GO:003255…	3721114644	3892597838	0.65013	7	21.6113	1.27347	6	14.4726	0.951328	7	40.0447	1.38376	6	24.7751	0.686522	7	13.4394	1.53632	6	20.8006	0.649298	7	44.6709	1.09514	6	8.44657	0.961242	7	8.01608	0.836808	6	16.6776	60.9471	34.89	12	25	56.6788
Q9SSB5	26S protease regulatory subunit 7 homolog A OS=Arabidopsis thaliana GN=RPT1A PE=1 SV=1 - [PRS7A_ARATH]	36.85	4	15	15	30	nucleotide binding; protein binding; catalytic activity	proteasome; nucleus; cytoplasm; cytosol; membrane	regulation of biological process; metabolic process	Pf00004; Pf00158; Pf07724; Pf07726; Pf07728; Pf13191; Pf13401	841812	[GO:0000166]; GO:0036094; GO:1901265; GO:0005488; GO:0097159; GO:1901363; GO:0003674 [GO:0000502]; GO:0043234; GO:0044424; GO:0032991; GO:0005622; GO:0044464; GO:0005575; GO:0005623 [GO:0005524]; GO:0032550; GO:0032559; GO:0035639; GO:0001883; GO:0032549; GO:0030554; GO:0032555; GO:0043168; GO:1901265; GO:0001882; GO:0017076; GO:0032553; GO:0043167; GO:0097159; GO:1901363; GO:0036094; GO:0097367;…	1.48016e+09	6.21396e+08	0.600505	16	18.8761	1.37809	12	11.4513	0.983804	16	16.2427	1.14371	12	16.362	0.784555	16	26.2693	1.5032	12	19.1592	0.582041	16	31.3466	1.05947	12	18.178	1.17128	16	10.0692	0.835098	12	14.3112	46.0462	32.63	12	17	24.2763
Q0WR81	Putative membrane lipoprotein OS=Arabidopsis thaliana GN=At4g17085 PE=4 SV=1 - [Q0WR81_ARATH]	36.84	1	2	2	2					5008146	[GO:0003674] [GO:0008150]	7.64624e+07	0	2.11788	2	73.33				2.03698	2	69.1501				1.55302	2	61.1369				1.39417	2	106.374				2.14691	2	60.5903				4.33875	36.84	2	2
Q8H0U5	Protein TIC 62, chloroplastic OS=Arabidopsis thaliana GN=TIC62 PE=1 SV=1 - [TIC62_ARATH]	36.82	1	19	19	65	nucleotide binding; catalytic activity	membrane	metabolic process; transport	Pf01073; Pf01370; Pf05368; Pf13460	821422	[GO:0000166]; GO:0036094; GO:1901265; GO:0005488; GO:0097159; GO:1901363; GO:0003674 [GO:0003824]; GO:0003674 [GO:0003854]; GO:0033764; GO:0016229; GO:0016616; GO:0016491; GO:0016614; GO:0003824; GO:0003674 [GO:0006694]; GO:0008202; GO:0008610; GO:1901362; GO:0006629; GO:1901360; GO:0044711; GO:1901576; GO:0044238; GO:0044710; GO:0071704; GO:0009058; GO:0008152; GO:0044699; GO:0008150 [GO:0006810…	3.92239e+09	4.06674e+09	0.831601	27	18.5983	1.16611	34	10.056	1.28332	27	14.7089	0.992778	34	12.9207	0.788432	27	16.0172	1.09294	34	14.6871	1.0014	27	14.2849	0.829781	34	6.07274	0.88744	27	11.7931	0.838104	34	8.18381	82.3184	34.48	17	29	99.2124
O81148	Proteasome subunit alpha type-4-A OS=Arabidopsis thaliana GN=PAC1 PE=1 SV=1 - [PSA4A_ARATH]	36.8	2	7	7	23	catalytic activity	proteasome; nucleus; cytoplasm; vacuole; cytosol; ribosome	metabolic process; response to stimulus	Pf00227; Pf10584	821774	[GO:0000502]; GO:0043234; GO:0044424; GO:0032991; GO:0005622; GO:0044464; GO:0005575; GO:0005623 [GO:0004175]; GO:0070011; GO:0008233; GO:0016787; GO:0003824; GO:0003674 [GO:0004298]; GO:0004175; GO:0070003; GO:0070011; GO:0008233; GO:0016787; GO:0003824; GO:0003674 [GO:0005634]; GO:0043231; GO:0043227; GO:0043229; GO:0043226; GO:0044424; GO:0005575; GO:0005622; GO:0044464; GO:0005623 [GO:0005737…	565203064	5.39796e+08	0.992275	12	8.83853	1.1998	11	3.82931	1.67258	12	12.9968	1.00379	11	16.377	0.971533	12	14.5775	1.148	11	9.59837	0.906675	12	14.3797	0.608248	11	12.2676	1.32475	12	13.9379	0.69064	11	7.61853	34.2659	36.8	7	12	32.843
Q94BT9	Copper transport protein ATX1 OS=Arabidopsis thaliana GN=ATX1 PE=1 SV=1 - [ATOX1_ARATH]	36.79	2	3	3	6	metal ion binding	chromosome; cytoplasm; cytosol; membrane	transport; cellular homeostasis	Pf00403	842940	[GO:0000785]; GO:0032991; GO:0044427; GO:0005575; GO:0005694; GO:0044446; GO:0043232; GO:0043229; GO:0044422; GO:0044424; GO:0043228; GO:0043226; GO:0005622; GO:0044464; GO:0005623 [GO:0005737]; GO:0044424; GO:0005622; GO:0044464; GO:0005575; GO:0005623 [GO:0005829]; GO:0044444; GO:0005737; GO:0044424; GO:0005622; GO:0044464; GO:0005575; GO:0005623 [GO:0005886]; GO:0016020; GO:0044464; GO:0071944…	346033554	2.74307e+08	1.11763	2	5.95782	0.426941	4	59.4564	1.30169	2	14.9567	0.238651	4	60.3766	0.882911	2	6.65803	0.323121	4	81.2132	0.942583	2	3.55842	0.197871	4	101.783	1.16824	2	18.7196	0.184966	4	90.922	6.25925	24.53	2	2	10.356
Q9SJ03	Expressed protein OS=Arabidopsis thaliana GN=At2g21960 PE=2 SV=2 - [Q9SJ03_ARATH]	36.75	1	11	11	21			metabolic process	Pf11299	816732	[GO:0006098]; GO:0006739; GO:0019682; GO:0019693; GO:0051156; GO:0046496; GO:0006081; GO:0006796; GO:0019637; GO:1901135; GO:0019362; GO:0044237; GO:0044710; GO:0044763; GO:0071704; GO:0006793; GO:0006733; GO:0009117; GO:0072524; GO:0008152; GO:0009987; GO:0044699; GO:0006732; GO:0006753; GO:0034641; GO:0046483; GO:1901360; GO:1901564; GO:0008150; GO:0051186; GO:0055086; GO:0006807; GO:0006139; G…	290589379	6.99282e+08	0.875767	7	23.0635	1.21423	14	9.81776	1.25014	7	29.9825	0.959354	14	8.41218	0.690634	7	28.785	1.19395	14	4.70152	0.904248	7	12.4414	0.894158	14	14.3106	0.971227	7	7.30418	0.928254	14	20.9877	18.321	18.07	5	7	33.9109
A8MS48	Uncharacterized protein OS=Arabidopsis thaliana GN=At5g16660 PE=4 SV=1 - [A8MS48_ARATH]	36.75	2	5	5	13		membrane			831528	[GO:0003674] [GO:0008150] [GO:0009507]; GO:0009536; GO:0043231; GO:0044444; GO:0043227; GO:0043229; GO:0005737; GO:0044424; GO:0043226; GO:0005622; GO:0044464; GO:0005575; GO:0005623 [GO:0009535]; GO:0009534; GO:0044434; GO:0055035; GO:0009507; GO:0031976; GO:0044435; GO:0042651; GO:0009536; GO:0009579; GO:0031984; GO:0044444; GO:0044446; GO:0034357; GO:0043231; GO:0044424; GO:0043227; GO:0005737…	9.66575e+08	2.91336e+09	1.17116	7	32.0499	1.5091	6	8.76736	1.54181	7	21.0818	1.05827	6	17.8451	0.946221	7	22.524	1.66692	6	5.77162	0.951685	7	10.0565	0.677974	6	10.6359	1.0636	7	13.6695	0.952353	6	5.6726	22.9326	36.75	5	7	19.6296
P30184	Leucine aminopeptidase 1 OS=Arabidopsis thaliana GN=PM25 PE=1 SV=1 - [AMPL1_ARATH]	36.73	2	8	14	43	catalytic activity; metal ion binding	cytoplasm; vacuole; cytosol	metabolic process; transport; response to stimulus; cell organization and biogenesis	Pf00883; Pf02789	816954	[GO:0004177]; GO:0008238; GO:0070011; GO:0008233; GO:0016787; GO:0003824; GO:0003674 [GO:0005622]; GO:0044464; GO:0005575; GO:0005623 [GO:0005623]; GO:0005575 [GO:0005737]; GO:0044424; GO:0005622; GO:0044464; GO:0005575; GO:0005623 [GO:0005773]; GO:0043231; GO:0044444; GO:0043227; GO:0043229; GO:0005737; GO:0044424; GO:0043226; GO:0005622; GO:0044464; GO:0005575; GO:0005623 [GO:0005829]; GO:00444…	2402463664	1.15727e+09	1.10753	11	17.5056	1.14755	9	10.164	1.18909	11	11.285	0.969155	9	9.0338	0.952269	11	23.3817	1.08071	9	11.2738	0.971251	11	13.4618	0.697052	9	11.2017	1.38959	11	26.2699	0.865584	9	17.3647	68.3242	36.73	14	22	59.2065
P56755	NAD(P)H-quinone oxidoreductase subunit I, chloroplastic OS=Arabidopsis thaliana GN=ndhI PE=3 SV=1 - [NDHI_ARATH]	36.63	1	6	6	22	metal ion binding; catalytic activity	membrane	metabolic process	Pf00037; Pf12838; Pf13183; Pf13187; Pf13237; Pf13247; Pf13484; Pf13534	844806	[GO:0005506]; GO:0046914; GO:0046872; GO:0043169; GO:0043167; GO:0005488; GO:0003674 [GO:0008137]; GO:0050136; GO:0003954; GO:0016655; GO:0016651; GO:0016491; GO:0003824; GO:0003674 [GO:0009055]; GO:0003674 [GO:0009507]; GO:0009536; GO:0043231; GO:0044444; GO:0043227; GO:0043229; GO:0005737; GO:0044424; GO:0043226; GO:0005622; GO:0044464; GO:0005575; GO:0005623 [GO:0009535]; GO:0009534; GO:004443…	6.92453e+08	8.11946e+08	0.912249	12	28.5697	1.17594	10	8.56401	1.42447	12	15.0758	1.12555	10	12.3515	0.81332	12	20.053	1.21334	10	8.5201	0.882999	12	18.8109	0.967983	10	12.3183	0.972394	12	18.424	1.04437	10	16.4456	31.9223	36.63	6	12	18.7035
Q8L8Y0	40S ribosomal protein S2-1 OS=Arabidopsis thaliana GN=RPS2A PE=2 SV=2 - [RS21_ARATH]	36.62	3	3	10	27	RNA binding; structural molecule activity	Golgi; ribosome; membrane	metabolic process	Pf00333; Pf03719	842207	[GO:0003723]; GO:0003676; GO:0097159; GO:1901363; GO:0005488; GO:0003674 [GO:0003735]; GO:0005198; GO:0003674 [GO:0005622]; GO:0044464; GO:0005575; GO:0005623 [GO:0005794]; GO:0012505; GO:0043231; GO:0044444; GO:0044464; GO:0043227; GO:0043229; GO:0005737; GO:0044424; GO:0005575; GO:0005623; GO:0043226; GO:0005622 [GO:0005840]; GO:0030529; GO:0043232; GO:0044444; GO:0032991; GO:0044424; GO:004322…	1.93112e+09	1.85979e+09	0.667534	1		1.15806	2	6.21195	0.713417	1		0.940681	2	11.9432	0.870803	1		1.11918	2	7.37214	0.559309	1		1.02357	2	28.441	1.62852	1		0.946753	2	4.59922	22.6002	24.65	6	13	29.625
Q04836-2	Isoform 2 of 31 kDa ribonucleoprotein, chloroplastic OS=Arabidopsis thaliana GN=RBP31 - [ROC3_ARATH]	36.51	3	9	9	64				Pf00076; Pf13893; Pf14259		[GO:0003676]; GO:0097159; GO:1901363; GO:0005488; GO:0003674	1.19012e+10	1.68654e+10	0.917905	20	29.4055	1.16302	39	10.2345	2.45835	20	48.208	1.20143	39	13.0633	1.19108	20	36.2427	1.84264	39	17.2431	1.16742	20	39.5672	0.984398	39	16.3007	1.22481	20	17.4894	0.951783	39	14.1677	56.2065	29.21	6	22	109.08
Q9FKM2	Mitochondrial outer membrane protein porin 4 OS=Arabidopsis thaliana GN=VDAC4 PE=1 SV=1 - [VDAC4_ARATH]	36.5	1	9	9	15	transporter activity	mitochondrion; membrane	transport; response to stimulus; regulation of biological process	Pf01459	835853	[GO:0005739]; GO:0043231; GO:0044444; GO:0043227; GO:0043229; GO:0005737; GO:0044424; GO:0043226; GO:0005622; GO:0044464; GO:0005575; GO:0005623 [GO:0005741]; GO:0031966; GO:0031968; GO:0098588; GO:0005740; GO:0031090; GO:0044429; GO:0019867; GO:0031967; GO:0044424; GO:0098805; GO:0016020; GO:0043227; GO:0044422; GO:0005739; GO:0044444; GO:0044446; GO:0031975; GO:0005622; GO:0044464; GO:0005575; …	434772459	1.10773e+09	0.877871	7	27.6668	1.22467	8	8.94774	1.98992	7	16.0731	0.954786	8	28.7594	0.888438	7	21.6812	1.27755	8	22.3109	0.942271	7	14.5568	0.811232	8	18.6754	1.04366	7	11.9471	0.863923	8	13.1004	21.4605	27.37	6	7	19.0087
Q94C59	Patellin-4 OS=Arabidopsis thaliana GN=PATL4 PE=1 SV=2 - [PATL4_ARATH]	36.48	1	17	17	30	transporter activity	nucleus; cytoplasm; cytosol; membrane	transport; metabolic process; cell division	Pf00650; Pf03765; Pf13716	839949	[GO:0005215]; GO:0003674 [GO:0005622]; GO:0044464; GO:0005575; GO:0005623 [GO:0005634]; GO:0043231; GO:0043227; GO:0043229; GO:0043226; GO:0044424; GO:0005575; GO:0005622; GO:0044464; GO:0005623 [GO:0005737]; GO:0044424; GO:0005622; GO:0044464; GO:0005575; GO:0005623 [GO:0005829]; GO:0044444; GO:0005737; GO:0044424; GO:0005622; GO:0044464; GO:0005575; GO:0005623 [GO:0005886]; GO:0016020; GO:00444…	5.80187e+08	5.80963e+08	0.633688	15	12.6817	1.59983	15	10.3794	1.66455	15	12.4548	1.20881	15	9.52881	0.773176	15	10.7515	1.77901	15	16.5827	0.597765	15	19.3684	0.849451	15	9.42323	0.975286	15	11.8138	0.874469	15	8.94217	44.9765	29.63	13	15	41.1035
Q9C9C5	60S ribosomal protein L6-3 OS=Arabidopsis thaliana GN=RPL6C PE=2 SV=1 - [RL63_ARATH]	36.48	2	4	8	21	structural molecule activity; RNA binding	cytoplasm; cytosol; ribosome; membrane	cell organization and biogenesis; metabolic process	Pf01159; Pf03868	843744	[GO:0000027]; GO:0022618; GO:0042255; GO:0042273; GO:0022613; GO:0034622; GO:0071826; GO:0042254; GO:0070925; GO:0044085; GO:0065003; GO:0043933; GO:0006996; GO:0022607; GO:0071840; GO:0016043; GO:0008150; GO:0009987 [GO:0002181]; GO:0006412; GO:0010467; GO:0034645; GO:0044267; GO:0043170; GO:0009059; GO:0044249; GO:0044260; GO:0019538; GO:0071704; GO:1901576; GO:0009058; GO:0044237; GO:0044238; …	2.60075e+09	1.33018e+09	0.422539	5	10.9599	1.30257	4	2.88917	0.68953	5	14.862	1.69054	4	4.23743	0.50854	5	2.05484	1.40361	4	11.5351	0.648613	5	6.18075	0.872371	4	0.599765	0.847314	5	4.72999	0.947271	4	9.07115	31.0116	36.48	8	11	27.3597
Q94AU7	Gamma carbonic anhydrase 3, mitochondrial OS=Arabidopsis thaliana GN=GAMMACA3 PE=1 SV=1 - [GCA3_ARATH]	36.43	2	3	7	21	catalytic activity; metal ion binding	cytoplasm; mitochondrion; membrane	metabolic process; response to stimulus; regulation of biological process; cell organization and biogenesis	Pf00132	836783	[GO:0004089]; GO:0016836; GO:0016835; GO:0016829; GO:0003824; GO:0003674 [GO:0005737]; GO:0044424; GO:0005622; GO:0044464; GO:0005575; GO:0005623 [GO:0005739]; GO:0043231; GO:0044444; GO:0043227; GO:0043229; GO:0005737; GO:0044424; GO:0043226; GO:0005622; GO:0044464; GO:0005575; GO:0005623 [GO:0005747]; GO:0005739; GO:0005746; GO:0045271; GO:0098800; GO:0043231; GO:0044444; GO:0005743; GO:0044455…	1.3192e+09	2.10007e+09	1.22898	5	9.13705	1.49595	3	0.565281	1.57996	5	16.8751	1.07366	3	6.67124	0.909856	5	9.55752	1.46159	3	22.5348	0.938894	5	8.6802	0.744264	3	6.08373	1.24411	5	7.84662	0.956829	3	0.659621	33.1148	36.43	7	10	31.1015
P11574	V-type proton ATPase subunit B1 OS=Arabidopsis thaliana GN=VHA-B1 PE=2 SV=2 - [VATB1_ARATH]	36.42	2	3	14	35	nucleotide binding; catalytic activity; transporter activity; protein binding	vacuole; membrane; Golgi; cytosol	transport; cellular homeostasis; regulation of biological process; response to stimulus; cell organization and biogenesis; metabolic process	Pf00006; Pf00306; Pf02874	843934	[GO:0005524]; GO:0032550; GO:0032559; GO:0035639; GO:0001883; GO:0032549; GO:0030554; GO:0032555; GO:0043168; GO:1901265; GO:0001882; GO:0017076; GO:0032553; GO:0043167; GO:0097159; GO:1901363; GO:0036094; GO:0097367; GO:0000166; GO:0005488; GO:0003674 [GO:0005773]; GO:0043231; GO:0044444; GO:0043227; GO:0043229; GO:0005737; GO:0044424; GO:0043226; GO:0005622; GO:0044464; GO:0005575; GO:0005623 […	1.37014e+09	1.57822e+09	1.17116	3	10.1599	1.24619	4	3.63704	1.51987	3	13.6803	0.939932	4	7.77236	0.996481	3	5.75368	1.44873	4	3.15925	0.730202	3	8.55528	0.848521	4	13.422	1.23938	3	1.1442	0.839083	4	6.39101	46.3825	29.84	12	17	51.2231
P42791	60S ribosomal protein L18-2 OS=Arabidopsis thaliana GN=RPL18B PE=1 SV=2 - [RL182_ARATH]	36.36	2	1	7	16	RNA binding; structural molecule activity; protein binding	cytoplasm; vacuole; membrane; Golgi; ribosome	metabolic process	Pf00828	819725	[GO:0003723]; GO:0003676; GO:0097159; GO:1901363; GO:0005488; GO:0003674 [GO:0003735]; GO:0005198; GO:0003674 [GO:0005515]; GO:0005488; GO:0003674 [GO:0005622]; GO:0044464; GO:0005575; GO:0005623 [GO:0005737]; GO:0044424; GO:0005622; GO:0044464; GO:0005575; GO:0005623 [GO:0005773]; GO:0043231; GO:0044444; GO:0043227; GO:0043229; GO:0005737; GO:0044424; GO:0043226; GO:0005622; GO:0044464; GO:00055…	9.31483e+08	2.19047e+09	0.37059	1					0.558007	1					0.523346	1					0.431452	1					1.15386	1					23.1142	32.09	6	8	19.4461
P56805	30S ribosomal protein S15, chloroplastic OS=Arabidopsis thaliana GN=rps15 PE=3 SV=1 - [RR15_ARATH]	36.36	1	5	5	12	structural molecule activity	ribosome	metabolic process	Pf00312	844799	[GO:0003735]; GO:0005198; GO:0003674 [GO:0005622]; GO:0044464; GO:0005575; GO:0005623 [GO:0005840]; GO:0030529; GO:0043232; GO:0044444; GO:0032991; GO:0044424; GO:0043228; GO:0043229; GO:0005737; GO:0005575; GO:0005622; GO:0044464; GO:0043226; GO:0005623 [GO:0006412]; GO:0010467; GO:0034645; GO:0044267; GO:0043170; GO:0009059; GO:0044249; GO:0044260; GO:0019538; GO:0071704; GO:1901576; GO:0009058…	1.40865e+08	9.46486e+08	0.636974	3	6.49217	1.08851	6	9.27816	1.23922	3	16.669	1.17306	6	12.3055	0.75079	3	11.8061	1.28557	6	11.6327	0.856761	3	16.9389	0.904235	6	36.3166	1.00441	3	24.0069	0.957307	6	40.7892	5.63103	28.41	3	3	13.0267
O23095	60S acidic ribosomal protein P1-2 OS=Arabidopsis thaliana GN=RPP1B PE=1 SV=2 - [RLA12_ARATH]	36.28	1	2	2	2	structural molecule activity	nucleus; cytosol; ribosome	metabolic process	Pf00428	828004	[GO:0003735]; GO:0005198; GO:0003674 [GO:0005622]; GO:0044464; GO:0005575; GO:0005623 [GO:0005634]; GO:0043231; GO:0043227; GO:0043229; GO:0043226; GO:0044424; GO:0005575; GO:0005622; GO:0044464; GO:0005623 [GO:0005829]; GO:0044444; GO:0005737; GO:0044424; GO:0005622; GO:0044464; GO:0005575; GO:0005623 [GO:0005840]; GO:0030529; GO:0043232; GO:0044444; GO:0032991; GO:0044424; GO:0043228; GO:004322…	0	1.04869e+08				1.28972	2	11.4912				0.799184	2	20.1852				1.35433	2	16.0058				0.345886	2	65.098				0.703674	2	7.46514		0			9.25451
O65396	Aminomethyltransferase, mitochondrial OS=Arabidopsis thaliana GN=GDCST PE=1 SV=1 - [GCST_ARATH]	36.27	1	11	11	26	catalytic activity; protein binding	cytoplasm; mitochondrion; membrane; ribosome; extracellular	metabolic process; cell organization and biogenesis; transport; regulation of biological process; response to stimulus	Pf01571; Pf08669	837733	[GO:0004047]; GO:0008168; GO:0016741; GO:0016740; GO:0003824; GO:0003674 [GO:0005515]; GO:0005488; GO:0003674 [GO:0005737]; GO:0044424; GO:0005622; GO:0044464; GO:0005575; GO:0005623 [GO:0005739]; GO:0043231; GO:0044444; GO:0043227; GO:0043229; GO:0005737; GO:0044424; GO:0043226; GO:0005622; GO:0044464; GO:0005575; GO:0005623 [GO:0006546]; GO:0006544; GO:0009071; GO:0009069; GO:1901606; GO:190160…	2.04295e+09	7.46454e+08	1.07541	17	16.5806	1.1136	7	7.42281	0.966962	17	17.0185	1.05087	7	13.425	0.553797	17	28.0674	1.22927	7	16.7963	0.641431	17	16.0404	0.818427	7	21.5597	0.875979	17	14.1723	0.929963	7	28.0759	46.7106	30.64	10	18	22.0674
Q8L940	Pyridoxal biosynthesis protein PDX1.3 OS=Arabidopsis thaliana GN=PDX13 PE=1 SV=2 - [PDX13_ARATH]	36.25	2	6	10	72	catalytic activity; protein binding; nucleotide binding	cytoplasm; cytosol; membrane	metabolic process; response to stimulus; regulation of biological process	Pf01207; Pf01680; Pf05690	831738	[GO:0000023]; GO:0005984; GO:0009311; GO:0044262; GO:0044763; GO:0044723; GO:0005975; GO:0044237; GO:0009987; GO:0044699; GO:0044710; GO:0044238; GO:0071704; GO:0008152; GO:0008150 [GO:0003824]; GO:0003674 [GO:0005515]; GO:0005488; GO:0003674 [GO:0005737]; GO:0044424; GO:0005622; GO:0044464; GO:0005575; GO:0005623 [GO:0005829]; GO:0044444; GO:0005737; GO:0044424; GO:0005622; GO:0044464; GO:000557…	4.50658e+09	5.3498e+09	1.15317	18	26.9443	0.942991	19	10.4877	1.54411	18	23.4892	1.16814	19	5.92501	1.00168	18	12.3243	1.20093	19	11.1307	2.05541	18	27.4882	1.01777	19	16.112	1.6257	18	20.2061	1.15983	19	17.1109	98.3133	33.98	9	37	86.8309
Q9ZUS0	Histone H2B.4 OS=Arabidopsis thaliana GN=At2g37470 PE=1 SV=3 - [H2B4_ARATH]	36.23	3	2	5	11	DNA binding; protein binding	chromosome; nucleus	cell organization and biogenesis	Pf00125	818324	[GO:0000786]; GO:0000785; GO:0032993; GO:0044427; GO:0044815; GO:0032991; GO:0005694; GO:0044446; GO:0043234; GO:0005575; GO:0043232; GO:0043229; GO:0044422; GO:0044424; GO:0043228; GO:0043226; GO:0005622; GO:0044464; GO:0005623 [GO:0003677]; GO:0003676; GO:0097159; GO:1901363; GO:0005488; GO:0003674 [GO:0005634]; GO:0043231; GO:0043227; GO:0043229; GO:0043226; GO:0044424; GO:0005575; GO:0005622;…	4.19877e+08	1.00009e+09	0.718845	2	4.95729				0.862715	2	36.4033				0.83069	2	4.3857				0.556599	2	16.6814				1.40444	2	3.86257				12.8024	29.71	4	6	11.5873
Q94B54	Uncharacterized protein OS=Arabidopsis thaliana GN=At1g20430 PE=1 SV=1 - [Q94B54_ARATH]	36.21	1	4	4	7		mitochondrion			838631	[GO:0003674] [GO:0005739]; GO:0043231; GO:0044444; GO:0043227; GO:0043229; GO:0005737; GO:0044424; GO:0043226; GO:0005622; GO:0044464; GO:0005575; GO:0005623 [GO:0008150] [GO:0009507]; GO:0009536; GO:0043231; GO:0044444; GO:0043227; GO:0043229; GO:0005737; GO:0044424; GO:0043226; GO:0005622; GO:0044464; GO:0005575; GO:0005623	1.97485e+08	1.82366e+08	1.61747	5	46.0509	0.876061	2	1.04058	1.68309	5	8.483	0.805341	2	16.313	1.09753	5	20.7899	2.60549	2	68.8064	0.939315	5	18.701	0.529308	2	19.5373	1.01932	5	40.9194	0.862751	2	29.0125	13.9378	36.21	4	5	4.47596
Q56YA5	Serine--glyoxylate aminotransferase OS=Arabidopsis thaliana GN=AGT1 PE=1 SV=2 - [SGAT_ARATH]	36.16	1	14	14	31	catalytic activity	membrane; extracellular	transport; metabolic process; response to stimulus; cellular homeostasis	Pf00266	815822	[GO:0003824]; GO:0003674 [GO:0004760]; GO:0008483; GO:0016769; GO:0016740; GO:0003824; GO:0003674 [GO:0005623]; GO:0005575 [GO:0005777]; GO:0042579; GO:0043231; GO:0044444; GO:0043227; GO:0043229; GO:0005737; GO:0044424; GO:0043226; GO:0005622; GO:0044464; GO:0005575; GO:0005623 [GO:0005886]; GO:0016020; GO:0044464; GO:0071944; GO:0005575; GO:0005623 [GO:0006833]; GO:0042044; GO:0044765; GO:00068…	564059925	3.97251e+09	0.810491	11	15.2439	1.02685	17	12.6833	1.02534	11	17.3186	1.27743	17	5.70848	0.79	11	14.252	1.22312	17	8.9203	0.842362	11	12.0312	1.01681	17	19.7792	1.04383	11	22.3496	1.09391	17	23.1052	25.3485	26.43	10	12	49.7156
[truncated: 4,230 more rows]
[truncated: 6 more columns]

## Sheet: Peptides
A6	B6	Sequence	PSM Ambiguity	# Proteins	# Protein Groups	Protein Group Accessions	Modifications	Activation Type	ΔScore	ΔCn	Rank	Search Engine Rank	QuanResultID	Precursor Area	QuanResultID	Quan Info	Quan Usage	127/126	128/126	129/126	130/126	131/126	126	127	128	129	130	131	q-Value	PEP	Peptides Matched	XCorr	Probability	# Missed Cleavages	Isolation Interference [%]	Ion Inject Time [ms]	Charge	m/z [Da]	MH+ [Da]	ΔM [ppm]	RT [min]	First Scan	Last Scan	MS Order	Ions Matched	Spectrum File
[truncated: 46,144 more rows]

[truncated: 3 more sheets: Normalized_peptides_1, Normalized_peptides_2, Average_FC_and_pValue]
