# Supplementary material for: Membrane Proteomics of Arabidopsis Glucosinolate Mutants cyp79B2/B3 and myb28/29
Source: Front Plant Sci. 2017 Apr 11;8:534. doi: 10.3389/fpls.2017.00534 (PMC5387099; doi:10.3389/fpls.2017.00534)
Supplement: Supplementary Table 3 — Transmembrane domains predection analyses. [file Table3.XLSX]

## Sheet: both
ProteinA	FC B2/B3	b2/b3 p.Value	FC MYB	myb pValue	Accession	FC B2/B3	b2/b3 p.Value	FC MYB	myb pValue	Accession	FC B2/B3	b2/b3 p.Value	FC MYB	myb pValue
A0JQ00	0.778048	0.0680907	0.85534	0.486904	A0JQ00	0.778048	0.0680907	0.85534	0.486904	A0JQ86	1.06163	0.0846247	1.25153	0.190844
A0JQ86	1.06163	0.0846247	1.25153	0.190844	A0JQ86	1.06163	0.0846247	1.25153	0.190844	A1A6M1	1.41378	0.0500765	1.16347	0.135425
A0MFS5	1.026	0.443236	1.04879	0.426987	A1A6M1	1.41378	0.0500765	1.16347	0.135425	A1L4X0	0.795759	0.0847732	0.861005	0.0371391
A1A6I1	1.03849	0.129932	0.997562	0.920229	A1L4X0	0.795759	0.0847732	0.861005	0.0371391	A1L4Y1	1.18351	0.299614	1.12352	0.266731
A1A6M1	1.41378	0.0500765	1.16347	0.135425	A1L4Y1	1.18351	0.299614	1.12352	0.266731	A1XJK0	0.668463	0.0439387	0.748186	0.0599574
A1L4X0	0.795759	0.0847732	0.861005	0.0371391	A1XJK0	0.668463	0.0439387	0.748186	0.0599574	A4GNA8	0.932201	0.516874	1.02471	0.93535
A1L4Y1	1.18351	0.299614	1.12352	0.266731	A3KPF5	1.0448	0.933889	1.24482	0.6044	A8MPR5	0.954438	0.771161	0.981337	0.740167
A1L4Y4	0.876685	0.239047	0.950937	0.188259	A4GNA8	0.932201	0.516874	1.02471	0.93535	A8MQ99	1.46242	0.0659487	1.07534	0.347844
A1XJK0	0.668463	0.0439387	0.748186	0.0599574	A7WM73	1.09599	0.706868	1.08664	0.820069	A8MQA1	1.0124	0.778128	1.3487	0.0405443
A2RVJ8	0.948452	0.294956	0.907179	0.150858	A8MPR5	0.954438	0.771161	0.981337	0.740167	A8MQG9	0.77868	0.0207764	0.90411	0.0446039
A2RVL9	1.12445	0.594213	0.922611	0.264966	A8MQ99	1.46242	0.0659487	1.07534	0.347844	A8MQK3	0.413916	0.0281068	0.505557	0.0985423
A2RVT9	1.01998	0.995885	1.07253	0.736311	A8MQA1	1.0124	0.778128	1.3487	0.0405443	A8MQX8	1.06861	0.321239	0.934172	0.382243
A2RVV7-4	0.936931	0.581093	0.82636	0.194987	A8MQG9	0.77868	0.0207764	0.90411	0.0446039	A8MR07	0.788593	0.285727	1.1518	0.731426
A3KPF5	1.0448	0.933889	1.24482	0.6044	A8MQK3	0.413916	0.0281068	0.505557	0.0985423	A8MR14	0.844186	0.00517924	1.04365	0.442824
A4GNA8	0.932201	0.516874	1.02471	0.93535	A8MQR6	0.911788	0.663782	1.02512	0.960336	A8MRD7	1.13788	0.370233	0.740599	0.0539254
A4IJ41	0.790265	0.0556757	0.996513	0.942239	A8MQX8	1.06861	0.321239	0.934172	0.382243	A8MRW0	0.946352	0.530909	1.06849	0.375245
A7WM73	1.09599	0.706868	1.08664	0.820069	A8MR07	0.788593	0.285727	1.1518	0.731426	A8MRZ7	0.983003	0.441281	1.05406	0.801095
A8MPR5	0.954438	0.771161	0.981337	0.740167	A8MR14	0.844186	0.00517924	1.04365	0.442824	A8MS07	0.653732	0.0880028	0.911955	0.577846
A8MQ87	0.872482	0.122441	0.911884	0.174156	A8MR92	0.895	0.499947	1.10424	0.231278	A8MS48	1.04156	0.998374	0.873108	0.273909
A8MQ99	1.46242	0.0659487	1.07534	0.347844	A8MRD7	1.13788	0.370233	0.740599	0.0539254	A8MS66	0.768662	0.275734	0.828465	0.374104
A8MQA1	1.0124	0.778128	1.3487	0.0405443	A8MRF8	1.00998	0.997416	1.03624	0.829642	A8MS75	1.33909	0.0176094	1.31267	0.119255
A8MQE0	1.13991	0.233719	0.991595	0.832838	A8MRW0	0.946352	0.530909	1.06849	0.375245	A8MS83	0.76881	0.0509217	0.987489	0.736018
A8MQG9	0.77868	0.0207764	0.90411	0.0446039	A8MRW5	0.85709	0.357402	0.850011	0.370418	A8MSC5	0.948736	0.131555	1.06386	0.31678
A8MQH0	1.28678	0.789316	1.1156	0.570037	A8MRZ7	0.983003	0.441281	1.05406	0.801095	A8MSE0	0.912477	0.621816	0.988632	0.89981
A8MQH7	0.80512	0.451537	1.25582	0.628017	A8MS07	0.653732	0.0880028	0.911955	0.577846	A8MSF5	#N/A	#N/A	#N/A	#N/A
A8MQK3	0.413916	0.0281068	0.505557	0.0985423	A8MS48	1.04156	0.998374	0.873108	0.273909	A8R7E6	0.937348	0.0748047	1.02726	0.511603
A8MQL8	0.837665	0.313417	1.39974	0.136946	A8MS66	0.768662	0.275734	0.828465	0.374104	A8R7K9	1.20408	0.309633	0.998482	0.959568
A8MQM3	1.08817	0.617011	0.974284	0.688874	A8MS75	1.33909	0.0176094	1.31267	0.119255	B0F9L7	0.985195	0.663089	1.22708	0.0781557
A8MQM4	0.995167	0.937342	1.08485	0.619417	A8MS83	0.76881	0.0509217	0.987489	0.736018	B3H4I6	1.07293	0.0667886	1.02075	0.765141
A8MQN5	0.896069	0.144857	0.761844	0.432717	A8MSB9	0.664484	0.0417398	0.664818	0.0212382	B3H4S6	0.606354	0.0704438	0.926413	0.362972
A8MQR6	0.911788	0.663782	1.02512	0.960336	A8MSC1	1.08158	0.526224	1.15867	0.685637	B3H4W5	0.974244	0.12226	1.13872	0.0769254
A8MQW5	0.833112	0.419653	0.955973	0.654469	A8MSC5	0.948736	0.131555	1.06386	0.31678	B3H581	1.47708	0.204998	1.02905	0.75599
A8MQX8	1.06861	0.321239	0.934172	0.382243	A8MSD5	1.01135	0.975431	0.686956	0.057603	B3H5R4	1.29844	0.00926692	1.06028	0.760865
A8MR04	1.14681	0.165096	1.00189	0.989266	A8MSE0	0.912477	0.621816	0.988632	0.89981	B3H684	1.45672	0.477835	1.08178	0.914039
A8MR07	0.788593	0.285727	1.1518	0.731426	A8MSF5	#N/A	#N/A	#N/A	#N/A	B3H6E4	0.880033	0.451456	0.754192	0.221353
A8MR14	0.844186	0.00517924	1.04365	0.442824	A8R7E6	0.937348	0.0748047	1.02726	0.511603	B3H6N3	1.02402	0.730222	1.05446	0.818806
A8MR30	1.01568	0.810978	1.07858	0.224793	A8R7K9	1.20408	0.309633	0.998482	0.959568	B3H6R0	0.671737	0.255995	0.814418	0.364468
A8MR49	1.54614	0.269768	1.23547	0.695028	B0F9L7	0.985195	0.663089	1.22708	0.0781557	B3H700	1.01068	0.971077	0.920327	0.248983
A8MR82	0.810992	0.377996	1.19239	0.822158	B3H4B6	0.912496	0.188692	1.29691	0.0115691	B3H745	0.883254	0.00787898	0.955783	0.578351
A8MR92	0.895	0.499947	1.10424	0.231278	B3H4I6	1.07293	0.0667886	1.02075	0.765141	B3H749	0.877386	0.41441	0.771071	0.212363
A8MR97	0.837754	0.13382	1.03649	0.964651	B3H4S6	0.606354	0.0704438	0.926413	0.362972	B6ETT7	1.18927	0.0885762	1.02303	0.670481
A8MRC9	0.746326	0.158432	0.876605	0.678752	B3H4W5	0.974244	0.12226	1.13872	0.0769254	B6EUA5	1.4126	0.243796	0.919282	0.512702
A8MRD7	1.13788	0.370233	0.740599	0.0539254	B3H581	1.47708	0.204998	1.02905	0.75599	B6EUA9-2	0.846899	0.293017	1.10115	0.98641
A8MRF8	1.00998	0.997416	1.03624	0.829642	B3H5R4	1.29844	0.00926692	1.06028	0.760865	B7ZWR6	0.809099	0.0280124	0.917575	0.294208
A8MRL6	0.884994	0.384616	0.842005	0.210528	B3H684	1.45672	0.477835	1.08178	0.914039	B9DFG5	0.95216	0.489831	0.955826	0.377626
A8MRM0	0.905126	0.11082	0.968446	0.645523	B3H6E4	0.880033	0.451456	0.754192	0.221353	B9DFJ9	1.21246	0.102217	1.06582	0.740104
A8MRU5	1.09192	0.615273	1.03932	0.977759	B3H6N3	1.02402	0.730222	1.05446	0.818806	B9DFM5	0.925007	0.494944	0.922924	0.726644
A8MRV0	0.974028	0.698888	0.936001	0.458172	B3H6R0	0.671737	0.255995	0.814418	0.364468	B9DFQ9	1.06257	0.522961	1.00882	0.995925
A8MRW0	0.946352	0.530909	1.06849	0.375245	B3H700	1.01068	0.971077	0.920327	0.248983	B9DFR9	0.614648	0.00458193	0.864285	0.0496569
A8MRW5	0.85709	0.357402	0.850011	0.370418	B3H745	0.883254	0.00787898	0.955783	0.578351	B9DFS6	1.06052	0.466261	1.00974	0.700037
A8MRZ7	0.983003	0.441281	1.05406	0.801095	B3H749	0.877386	0.41441	0.771071	0.212363	B9DG17	1.13401	0.287205	1.02398	0.913171
A8MS04	1.16682	0.00576894	1.00603	0.999361	B3LFA4	0.878201	0.345018	0.941906	0.762525	B9DGC0	1.22657	0.130401	1.07335	0.704011
A8MS07	0.653732	0.0880028	0.911955	0.577846	B5X582	0.968592	0.615654	1.15983	0.212712	B9DGT7	1.09835	0.157452	1.09898	0.370128
A8MS26	0.994418	0.929724	1.00372	0.922491	B6ETT7	1.18927	0.0885762	1.02303	0.670481	B9DGY1	1.49546	0.128515	1.35091	0.0122091
A8MS28	0.777388	0.205025	1.30405	0.185071	B6EUA5	1.4126	0.243796	0.919282	0.512702	B9DHD7	0.880147	0.166708	0.995125	0.726695
A8MS41-5	1.03121	0.85009	1.01212	0.89402	B6EUA9-2	0.846899	0.293017	1.10115	0.98641	C0LGD7	1.1231	0.312316	1.06063	0.525148
A8MS46	0.921555	0.720264	0.937259	0.765935	B6EUB3	0.743216	0.183332	0.98118	0.860347	C0LGE0	1.11319	0.827056	1.16494	0.878814
A8MS48	1.04156	0.998374	0.873108	0.273909	B7ZWR6	0.809099	0.0280124	0.917575	0.294208	C0LGH4	1.0275	0.565979	1.04277	0.887606
A8MS54	1.6004	0.310394	1.17246	0.570942	B9DFG5	0.95216	0.489831	0.955826	0.377626	C0LGN2	2.06238	0.211087	1.07086	0.912365
A8MS66	0.768662	0.275734	0.828465	0.374104	B9DFJ9	1.21246	0.102217	1.06582	0.740104	C0LGQ9	0.964247	0.772641	0.98443	0.884841
A8MS75	1.33909	0.0176094	1.31267	0.119255	B9DFM5	0.925007	0.494944	0.922924	0.726644	C0LGT2	0.877901	0.606018	1.02008	0.963199
A8MS83	0.76881	0.0509217	0.987489	0.736018	B9DFQ9	1.06257	0.522961	1.00882	0.995925	C0Z2J1	1.34623	0.276644	0.998161	0.956563
A8MSA9	0.982969	0.759984	1.11211	0.570698	B9DFR9	0.614648	0.00458193	0.864285	0.0496569	C0Z361	0.854672	0.252451	0.960376	0.643839
A8MSB9	0.664484	0.0417398	0.664818	0.0212382	B9DFS6	1.06052	0.466261	1.00974	0.700037	F4HPI7	1.02002	0.700687	0.933378	0.399516
A8MSC1	1.08158	0.526224	1.15867	0.685637	B9DG17	1.13401	0.287205	1.02398	0.913171	F4HQ17	0.761199	0.192371	0.890417	0.604424
A8MSC5	0.948736	0.131555	1.06386	0.31678	B9DGC0	1.22657	0.130401	1.07335	0.704011	F4HQ25	0.753287	0.0532535	0.883143	0.130005
A8MSD5	1.01135	0.975431	0.686956	0.057603	B9DGT7	1.09835	0.157452	1.09898	0.370128	F4HQ84	0.775142	0.215196	0.978219	0.868457
A8MSE0	0.912477	0.621816	0.988632	0.89981	B9DGX6	0.944727	0.2523	0.921771	0.312554	F4HQD4	1.11355	0.192109	0.994092	0.849842
A8MSG1	0.822512	0.201406	0.736709	0.153693	B9DGY1	1.49546	0.128515	1.35091	0.0122091	F4HQF0	1.17415	0.394805	1.28205	0.370251
A8R7E6	0.937348	0.0748047	1.02726	0.511603	B9DHD7	0.880147	0.166708	0.995125	0.726695	F4HQR5	0.894223	0.135114	1.00599	0.981506
A8R7K9	1.20408	0.309633	0.998482	0.959568	C0LGD7	1.1231	0.312316	1.06063	0.525148	F4HR88	1.58215	0.00355955	1.15815	0.323769
A9LLI7	1.13889	0.307426	1.16728	0.295741	C0LGE0	1.11319	0.827056	1.16494	0.878814	F4HRB4	0.837797	0.0877195	1.37381	0.0252618
B0F9L7	0.985195	0.663089	1.22708	0.0781557	C0LGH4	1.0275	0.565979	1.04277	0.887606	F4HRT5	0.929149	0.35035	1.183	0.139734
B3H4B6	0.912496	0.188692	1.29691	0.0115691	C0LGN2	2.06238	0.211087	1.07086	0.912365	F4HS13	1.2124	0.363294	0.958517	0.644345
B3H4I6	1.07293	0.0667886	1.02075	0.765141	C0LGQ9	0.964247	0.772641	0.98443	0.884841	F4HST2	0.817714	0.0399381	0.883549	0.14382
B3H4L6	1.1993	0.543871	1.22147	0.260208	C0LGT2	0.877901	0.606018	1.02008	0.963199	F4HTC0	1.19942	0.0159409	1.05453	0.0427297
B3H4M0	1.24577	0.0472675	1.09029	0.189272	C0Z286	1.17229	0.117006	1.05853	0.702875	F4HTI7	1.05995	0.328008	1.00354	0.989488
B3H4P8	1.08637	0.5	1.1212	0.697536	C0Z2J1	1.34623	0.276644	0.998161	0.956563	F4HTQ4	1.10642	0.46234	1.06022	0.502958
B3H4Q3	0.963933	0.616073	1.08145	0.5054	C0Z361	0.854672	0.252451	0.960376	0.643839	F4HU00	1.111	0.0943167	1.20574	0.174705
B3H4S6	0.606354	0.0704438	0.926413	0.362972	F4HPG4	1.2751	0.18974	1.00076	0.986417	F4HU93	0.731189	0.172608	0.858468	0.332489
B3H4W5	0.974244	0.12226	1.13872	0.0769254	F4HPI7	1.02002	0.700687	0.933378	0.399516	F4HUS8	1.41142	0.110479	1.49814	0.153823
B3H4W6	0.937418	0.548694	1.26784	0.116437	F4HPN4	1.10253	0.552834	1.13657	0.604248	F4HVV7	0.914609	0.283925	0.908286	0.309953
B3H581	1.47708	0.204998	1.02905	0.75599	F4HQ17	0.761199	0.192371	0.890417	0.604424	F4HW29	1.52025	0.0103144	0.96026	0.345933
B3H5A6	0.668908	0.292982	1.00836	0.891446	F4HQ25	0.753287	0.0532535	0.883143	0.130005	F4HWC3	0.933133	0.509157	1.1639	0.223953
B3H5K4	1.09869	0.584931	0.884791	0.0361625	F4HQ84	0.775142	0.215196	0.978219	0.868457	F4HWJ6	0.803074	0.283743	0.907076	0.446698
B3H5M0	0.88371	0.173469	0.78075	0.170234	F4HQD4	1.11355	0.192109	0.994092	0.849842	F4HWU0	0.916616	0.315567	0.850782	0.0848621
B3H5R4	1.29844	0.00926692	1.06028	0.760865	F4HQF0	1.17415	0.394805	1.28205	0.370251	F4HXV6	0.881139	0.643037	0.91489	0.722608
B3H684	1.45672	0.477835	1.08178	0.914039	F4HQR5	0.894223	0.135114	1.00599	0.981506	F4HY33	1.11439	0.294322	1.06871	0.761643
B3H6E4	0.880033	0.451456	0.754192	0.221353	F4HR88	1.58215	0.00355955	1.15815	0.323769	F4HZY9	1.21184	0.0922787	0.984649	0.756113
B3H6I9	1.17026	0.0538276	0.921487	0.00577309	F4HRB4	0.837797	0.0877195	1.37381	0.0252618	F4I062	1.17814	0.0811569	1.15477	0.171831
B3H6J5	1.13759	0.068166	1.24174	0.137285	F4HRT5	0.929149	0.35035	1.183	0.139734	F4I082	0.583096	0.00206253	0.842068	0.207758
B3H6N3	1.02402	0.730222	1.05446	0.818806	F4HS13	1.2124	0.363294	0.958517	0.644345	F4I0P8	1.08036	0.182691	1.23659	0.223314
B3H6R0	0.671737	0.255995	0.814418	0.364468	F4HSD4	1.04151	0.892775	0.950633	0.805004	F4I2F8	1.11851	0.529876	1.15854	0.258098
B3H6Y4	1.09388	0.470309	1.03124	0.997689	F4HST2	0.817714	0.0399381	0.883549	0.14382	F4I2Z0	1.17205	0.260361	1.09254	0.212016
B3H6Z1	0.864935	0.135462	0.939119	0.633394	F4HTC0	1.19942	0.0159409	1.05453	0.0427297	F4I3L1	1.01736	0.97383	1.10293	0.250781
B3H700	1.01068	0.971077	0.920327	0.248983	F4HTI7	1.05995	0.328008	1.00354	0.989488	F4I3M3	0.785884	0.334991	1.0866	0.703998
B3H733	1.10747	0.306687	1.1014	0.441203	F4HTQ4	1.10642	0.46234	1.06022	0.502958	F4I3N9	0.946582	0.727823	1.23781	0.0554634
B3H745	0.883254	0.00787898	0.955783	0.578351	F4HU00	1.111	0.0943167	1.20574	0.174705	F4I420	0.971705	0.489408	1.00131	0.907709
B3H749	0.877386	0.41441	0.771071	0.212363	F4HU93	0.731189	0.172608	0.858468	0.332489	F4I472	0.984891	0.696965	1.50126	0.0250323
B3H778	0.912101	0.512117	0.859491	0.367881	F4HUK6	0.798604	0.215236	0.861774	0.061274	F4I6B4	0.781623	0.0295916	0.780753	0.0489703
B3LFA4	0.878201	0.345018	0.941906	0.762525	F4HUS8	1.41142	0.110479	1.49814	0.153823	F4I894	1.21711	0.0167534	1.16203	0.189349
B5X582	0.968592	0.615654	1.15983	0.212712	F4HVV7	0.914609	0.283925	0.908286	0.309953	F4I8T3	1.0328	0.657059	0.916134	0.556707
B6ETT7	1.18927	0.0885762	1.02303	0.670481	F4HW29	1.52025	0.0103144	0.96026	0.345933	F4I8U6	1.032	0.980692	0.88372	0.588175
B6EUA5	1.4126	0.243796	0.919282	0.512702	F4HWC3	0.933133	0.509157	1.1639	0.223953	F4I9A2	1.10487	0.0386111	0.958814	0.488994
B6EUA9-2	0.846899	0.293017	1.10115	0.98641	F4HWJ6	0.803074	0.283743	0.907076	0.446698	F4I9A9	0.845129	0.0464547	1.01974	0.99814
B6EUB3	0.743216	0.183332	0.98118	0.860347	F4HWU0	0.916616	0.315567	0.850782	0.0848621	F4IAF5	0.82051	0.0843953	0.951831	0.572873
B6IDH3	1.04476	0.818304	1.12993	0.294232	F4HXV6	0.881139	0.643037	0.91489	0.722608	F4IAH8	0.864144	0.123551	0.842737	0.0715889
B6IDH6	1.1323	0.294129	1.26421	0.00884849	F4HY33	1.11439	0.294322	1.06871	0.761643	F4IAL1	0.800762	0.0559529	1.00199	0.971613
B7ZWR6	0.809099	0.0280124	0.917575	0.294208	F4HYF3	0.871647	0.0746467	0.910085	0.40288	F4IAR7	1.15531	0.307227	0.959126	0.559704
B9DFA5	0.67987	0.171721	0.898449	0.708328	F4HZY9	1.21184	0.0922787	0.984649	0.756113	F4IAT3	0.82319	0.0121834	1.06873	0.733197
B9DFG3	1.34615	0.170169	1.00142	0.919685	F4I062	1.17814	0.0811569	1.15477	0.171831	F4ICC6	1.12057	0.720234	0.987147	0.768814
B9DFG5	0.95216	0.489831	0.955826	0.377626	F4I082	0.583096	0.00206253	0.842068	0.207758	F4ICF5	0.790177	0.00107104	0.825621	0.134022
B9DFI7-2	1.03693	0.453989	1.16058	0.228631	F4I0P8	1.08036	0.182691	1.23659	0.223314	F4ICJ5	1.17469	0.0144578	1.20183	0.347581
B9DFJ9	1.21246	0.102217	1.06582	0.740104	F4I0W7	1.11039	0.807342	1.10186	0.795919	F4ICY0	0.943439	0.611928	1.17204	0.8001
B9DFM5	0.925007	0.494944	0.922924	0.726644	F4I1T6	0.959685	0.793728	1.19707	0.665502	F4IDB4	0.885804	0.12291	0.984718	0.887337
B9DFQ9	1.06257	0.522961	1.00882	0.995925	F4I2F8	1.11851	0.529876	1.15854	0.258098	F4IDE8	1.20774	0.075753	1.12758	0.0519511
B9DFR9	0.614648	0.00458193	0.864285	0.0496569	F4I2Z0	1.17205	0.260361	1.09254	0.212016	F4IEK8	0.931282	0.545262	0.996564	0.868888
B9DFS6	1.06052	0.466261	1.00974	0.700037	F4I3L1	1.01736	0.97383	1.10293	0.250781	F4IFG1	2.41965	0.454301	1.00813	0.942997
B9DG17	1.13401	0.287205	1.02398	0.913171	F4I3M3	0.785884	0.334991	1.0866	0.703998	F4IFJ0	1.14653	0.525811	0.963638	0.495311
B9DG54	1.15151	0.313581	1.0739	0.883413	F4I3N9	0.946582	0.727823	1.23781	0.0554634	F4IFQ0	1.08058	0.582877	1.11432	0.108504
B9DGA1	1.00012	0.972621	1.06878	0.768305	F4I420	0.971705	0.489408	1.00131	0.907709	F4IFZ9	1.0936	0.683	1.03055	0.927537
B9DGC0	1.22657	0.130401	1.07335	0.704011	F4I472	0.984891	0.696965	1.50126	0.0250323	F4IGL9	0.884076	0.330519	1.17561	0.337991
B9DGD6-2	0.938986	0.50456	0.969408	0.590423	F4I543	0.945091	0.45681	0.996637	0.884723	F4IHJ8	0.936553	0.129123	1.2732	0.0318229
B9DGT7	1.09835	0.157452	1.09898	0.370128	F4I576	1.01846	0.706156	0.90504	0.272027	F4IIM1	0.946304	0.609595	1.25713	0.60487
B9DGX6	0.944727	0.2523	0.921771	0.312554	F4I6B4	0.781623	0.0295916	0.780753	0.0489703	F4IJL4	0.69457	0.247479	1.00178	0.857404
B9DGY1	1.49546	0.128515	1.35091	0.0122091	F4I6V2	1.3206	0.0958748	1.39913	0.130836	F4IJM1	1.07285	0.737288	1.03516	0.527246
B9DH36	0.909907	0.124299	0.974887	0.263206	F4I7I0	0.953706	0.570612	1.04106	0.858617	F4INP2	1.24919	0.235771	1.07922	0.724976
B9DHD7	0.880147	0.166708	0.995125	0.726695	F4I894	1.21711	0.0167534	1.16203	0.189349	F4INU4	0.986491	0.786141	1.11631	0.346824
B9DHH9	1.05974	0.0415341	0.989344	0.891413	F4I8T3	1.0328	0.657059	0.916134	0.556707	F4IP26	1.08518	0.335174	1.11387	0.0896515
C0LGD7	1.1231	0.312316	1.06063	0.525148	F4I8U6	1.032	0.980692	0.88372	0.588175	F4IPW4	1.10936	0.0275222	1.0623	0.32926
C0LGE0	1.11319	0.827056	1.16494	0.878814	F4I907	1.05307	0.613972	0.95082	0.464826	F4IPZ3	1.00516	0.00563394	1.0182	0.855851
C0LGG8-2	0.862399	0.188909	0.985917	0.787057	F4I9A2	1.10487	0.0386111	0.958814	0.488994	F4IRA9	1.0028	0.994736	1.10126	0.921236
C0LGH4	1.0275	0.565979	1.04277	0.887606	F4I9A9	0.845129	0.0464547	1.01974	0.99814	F4IRX7	1.3774	0.228879	0.931287	0.502142
C0LGN2	2.06238	0.211087	1.07086	0.912365	F4IAF5	0.82051	0.0843953	0.951831	0.572873	F4IS06	0.785301	0.143282	0.931247	0.261876
C0LGQ9	0.964247	0.772641	0.98443	0.884841	F4IAG2	0.925302	0.051441	0.948582	0.131702	F4IS90	0.845938	0.27339	1.12909	0.521887
C0LGT2	0.877901	0.606018	1.02008	0.963199	F4IAH8	0.864144	0.123551	0.842737	0.0715889	F4ISI7	1.31825	0.0269597	1.03986	0.873177
C0LGX1-2	0.973089	0.300636	0.836439	0.199153	F4IAL1	0.800762	0.0559529	1.00199	0.971613	F4ISU2	0.975083	0.629239	0.997186	0.902934
C0SVJ2	1.02352	0.945066	1.14223	0.788336	F4IAR7	1.15531	0.307227	0.959126	0.559704	F4IU89	1.16083	0.0432767	1.06291	0.61773
C0Z286	1.17229	0.117006	1.05853	0.702875	F4IAT3	0.82319	0.0121834	1.06873	0.733197	F4IUD7	1.25233	0.710567	0.928304	0.710309
C0Z2J1	1.34623	0.276644	0.998161	0.956563	F4IBH5	0.909286	0.145215	0.999402	0.885471	F4IUJ0	1.14615	0.481895	0.936817	0.550732
C0Z361	0.854672	0.252451	0.960376	0.643839	F4ICC6	1.12057	0.720234	0.987147	0.768814	F4IUQ7	0.997087	0.95088	1.07728	0.487422
F4HNU6	0.924961	0.165257	0.941764	0.226244	F4ICF5	0.790177	0.00107104	0.825621	0.134022	F4IV84	0.840433	0.337035	0.781737	0.112509
F4HNW2	1.05427	0.496723	0.948105	0.532677	F4ICJ5	1.17469	0.0144578	1.20183	0.347581	F4IVJ8	1.23035	0.0962654	1.25276	0.150741
F4HPG4	1.2751	0.18974	1.00076	0.986417	F4ICY0	0.943439	0.611928	1.17204	0.8001	F4IVL6	0.990861	0.869441	0.932068	0.739995
F4HPI7	1.02002	0.700687	0.933378	0.399516	F4IDB4	0.885804	0.12291	0.984718	0.887337	F4IVR2	1.09402	0.215044	0.993449	0.85198
F4HPK7	0.797471	0.104483	0.82412	0.533541	F4IDE8	1.20774	0.075753	1.12758	0.0519511	F4IW09	0.953797	0.603814	1.0247	0.969354
F4HPN4	1.10253	0.552834	1.13657	0.604248	F4IEK8	0.931282	0.545262	0.996564	0.868888	F4IW47	0.758742	0.150754	0.883393	0.427394
F4HPS0	1.76603	0.463977	0.961729	0.762784	F4IFC5	1.15446	0.182512	1.16137	0.425515	F4IX01	0.995195	0.859509	1.08175	0.678457
F4HQ17	0.761199	0.192371	0.890417	0.604424	F4IFG1	2.41965	0.454301	1.00813	0.942997	F4IX28	0.863222	0.00741907	0.877878	0.241093
F4HQ25	0.753287	0.0532535	0.883143	0.130005	F4IFJ0	1.14653	0.525811	0.963638	0.495311	F4IX65	0.779902	0.143069	0.920037	0.486658
F4HQ84	0.775142	0.215196	0.978219	0.868457	F4IFQ0	1.08058	0.582877	1.11432	0.108504	F4IX90	0.851111	0.0490818	0.94674	0.329133
F4HQD4	1.11355	0.192109	0.994092	0.849842	F4IFV5	1.30713	0.349025	1.09506	0.749345	F4IXW2	1.01113	0.998609	1.16283	0.234995
F4HQF0	1.17415	0.394805	1.28205	0.370251	F4IFZ9	1.0936	0.683	1.03055	0.927537	F4IYM3	0.920879	0.327021	1.17161	0.263427
F4HQR5	0.894223	0.135114	1.00599	0.981506	F4IGL9	0.884076	0.330519	1.17561	0.337991	F4IZ90	1.08011	0.24065	0.889085	0.478591
F4HQZ1	1.06496	0.550439	1.10261	0.160508	F4IH74	1.03659	0.906171	1.02585	0.796455	F4J0B1	1.22557	0.0391157	1.0168	0.878494
F4HR88	1.58215	0.00355955	1.15815	0.323769	F4IHJ8	0.936553	0.129123	1.2732	0.0318229	F4J0P2	0.937348	0.529892	0.985299	0.769364
F4HRB4	0.837797	0.0877195	1.37381	0.0252618	F4IIM1	0.946304	0.609595	1.25713	0.60487	F4J0W4	1.1636	0.413638	1.1032	0.0103756
F4HRD2	0.829773	0.427011	1.09263	0.817808	F4IIQ3	1.14938	0.552933	1.09699	0.735229	F4J110	0.960242	0.615926	0.974366	0.659074
F4HRS0	0.820867	0.325236	0.977399	0.865468	F4IJE1	0.835478	0.100406	1.0215	0.930982	F4J1B3	0.58401	0.0879539	1.05557	0.741601
F4HRT5	0.929149	0.35035	1.183	0.139734	F4IJF0	1.21828	0.511534	1.09008	0.924056	F4J1Y2	1.03058	0.953828	1.03445	0.990004
F4HS13	1.2124	0.363294	0.958517	0.644345	F4IJL4	0.69457	0.247479	1.00178	0.857404	F4J2K2	1.2615	0.110206	1.0951	0.0129594
F4HS98	1.08569	0.537235	1.00244	0.974962	F4IJM1	1.07285	0.737288	1.03516	0.527246	F4J381	0.690347	0.203662	0.899713	0.678375
F4HSD4	1.04151	0.892775	0.950633	0.805004	F4IKG5	0.830179	0.151632	0.931933	0.476354	F4J3M2	1.23208	0.148981	0.983975	0.698534
F4HSS8	0.99208	0.90261	1.09506	0.700009	F4IKK4	1.05111	0.998785	0.89581	0.282771	F4J3N2	0.926954	0.693459	0.969115	0.619584
F4HST2	0.817714	0.0399381	0.883549	0.14382	F4INP2	1.24919	0.235771	1.07922	0.724976	F4J3Z3	1.23726	0.498627	0.963098	0.676383
F4HTC0	1.19942	0.0159409	1.05453	0.0427297	F4INU4	0.986491	0.786141	1.11631	0.346824	F4J447	0.699562	0.108564	0.759407	0.130981
F4HTI7	1.05995	0.328008	1.00354	0.989488	F4IP26	1.08518	0.335174	1.11387	0.0896515	F4J4J3	1.14818	0.394466	1.20066	0.465255
F4HTQ4	1.10642	0.46234	1.06022	0.502958	F4IPW4	1.10936	0.0275222	1.0623	0.32926	F4J4J9	0.959086	0.401277	1.08309	0.776487
F4HTT6	1.25919	0.0966539	1.08917	0.70476	F4IPZ3	1.00516	0.00563394	1.0182	0.855851	F4J563	0.901453	0.369608	1.01201	0.903084
F4HU00	1.111	0.0943167	1.20574	0.174705	F4IQ61	0.765706	0.238872	0.829747	0.342431	F4J5M9	1.31412	0.169328	1.10765	0.506427
F4HU48	1.3406	0.679182	1.04047	0.950672	F4IQQ3	0.926271	0.693142	1.03794	0.865592	F4J5S0	0.965603	0.612233	1.12985	0.686519
F4HU51	0.839194	0.520641	0.982906	0.866053	F4IRA9	1.0028	0.994736	1.10126	0.921236	F4J703	0.921851	0.435808	0.852006	0.291512
F4HU93	0.731189	0.172608	0.858468	0.332489	F4IRX7	1.3774	0.228879	0.931287	0.502142	F4J7Q0	0.825921	0.0916547	0.964476	0.63547
F4HUD5	0.948879	0.768783	0.957922	0.797368	F4IS06	0.785301	0.143282	0.931247	0.261876	F4J8C6	1.04491	0.0735209	1.0516	0.238872
F4HUK6	0.798604	0.215236	0.861774	0.061274	F4IS90	0.845938	0.27339	1.12909	0.521887	F4J8D3	1.19992	0.183332	1.26892	0.262194
F4HUS8	1.41142	0.110479	1.49814	0.153823	F4ISI7	1.31825	0.0269597	1.03986	0.873177	F4J8K6	1.24848	0.639122	1.21998	0.808332
F4HVJ2	0.863739	0.0464771	0.93542	0.0402867	F4ISJ6	0.964056	0.655206	0.994149	0.813938	F4J8M5	0.952596	0.659449	0.967474	0.827365
F4HVV7	0.914609	0.283925	0.908286	0.309953	F4ISP6	1.3275	0.380956	1.05326	0.499911	F4J9J1	1.37572	0.215023	1.5303	0.0881335
F4HW29	1.52025	0.0103144	0.96026	0.345933	F4ISU2	0.975083	0.629239	0.997186	0.902934	F4JAF4	0.964439	0.650877	1.0126	0.859939
F4HWC3	0.933133	0.509157	1.1639	0.223953	F4ITS6	0.78153	0.0189857	1.075	0.408589	F4JB65	1.03986	0.905575	1.02253	0.831628
F4HWJ6	0.803074	0.283743	0.907076	0.446698	F4ITY5	0.940782	0.717784	1.12047	0.89217	F4JBY2	1.38326	0.181042	1.12409	0.227687
F4HWS2	1.06427	0.670562	1.05996	0.5414	F4IU89	1.16083	0.0432767	1.06291	0.61773	F4JCD2	0.924256	0.488146	1.04046	0.814741
F4HWS5	0.916422	0.582578	1.05681	0.178923	F4IUA0	1.32272	0.158852	1.0295	0.975433	F4JD01	0.962405	0.475305	0.923104	0.384829
F4HWU0	0.916616	0.315567	0.850782	0.0848621	F4IUD7	1.25233	0.710567	0.928304	0.710309	F4JD48	0.729256	0.461732	0.88469	0.642574
F4HWZ6	0.770671	0.11775	0.775894	0.192936	F4IUJ0	1.14615	0.481895	0.936817	0.550732	F4JDN8	0.543502	0.0249445	0.976165	0.727643
F4HXD1	1.38081	0.104986	1.01442	0.917607	F4IUQ7	0.997087	0.95088	1.07728	0.487422	F4JE18	0.845209	0.215135	0.970231	0.634847
F4HXV6	0.881139	0.643037	0.91489	0.722608	F4IV84	0.840433	0.337035	0.781737	0.112509	F4JEJ0	1.21369	0.245452	1.34256	0.147701
F4HXZ1	1.00162	0.896942	1.07498	0.660274	F4IVJ8	1.23035	0.0962654	1.25276	0.150741	F4JF62	1.42091	0.569963	1.08802	0.881128
F4HY33	1.11439	0.294322	1.06871	0.761643	F4IVL6	0.990861	0.869441	0.932068	0.739995	F4JF64	1.1531	0.19269	1.18916	0.329408
F4HYA7	1.17459	0.538325	1.00384	0.988146	F4IVR2	1.09402	0.215044	0.993449	0.85198	F4JF98	0.953716	0.66704	0.86429	0.257372
F4HYF3	0.871647	0.0746467	0.910085	0.40288	F4IW09	0.953797	0.603814	1.0247	0.969354	F4JFR2	1.37192	0.380593	1.18347	0.537567
F4HZ81	1.11807	0.391785	1.05091	0.650159	F4IW10	1.01204	0.807191	0.974517	0.614232	F4JFU7	0.916748	0.0136478	1.10419	0.338692
F4HZG6	0.917779	0.4836	0.940235	0.588645	F4IW47	0.758742	0.150754	0.883393	0.427394	F4JFY4	0.857988	0.23317	0.832445	0.302807
F4HZK4	1.08243	0.161768	1.07925	0.181219	F4IWV2	0.945824	0.35121	1.09317	0.155559	F4JG94	1.00339	0.843559	1.0137	0.954099
F4HZY9	1.21184	0.0922787	0.984649	0.756113	F4IX01	0.995195	0.859509	1.08175	0.678457	F4JHH5	1.1612	0.679404	0.947482	0.64072
F4I062	1.17814	0.0811569	1.15477	0.171831	F4IX28	0.863222	0.00741907	0.877878	0.241093	F4JHJ0	1.15109	0.245369	1.18665	0.217108
F4I082	0.583096	0.00206253	0.842068	0.207758	F4IX65	0.779902	0.143069	0.920037	0.486658	F4JIM7	0.962819	0.538538	1.13377	0.278963
F4I0J1	1.20232	0.125589	1.64019	0.206917	F4IX90	0.851111	0.0490818	0.94674	0.329133	F4JIN3	0.712082	0.0443142	0.935045	0.754218
F4I0N7	0.821246	0.292016	1.08357	0.151036	F4IXW2	1.01113	0.998609	1.16283	0.234995	F4JIW8	0.905921	0.568394	0.995572	0.910801
F4I0P8	1.08036	0.182691	1.23659	0.223314	F4IYB7	0.646359	0.322163	0.991518	0.736435	F4JIZ4	0.711282	0.360591	0.849186	0.632432
F4I0W7	1.11039	0.807342	1.10186	0.795919	F4IYM3	0.920879	0.327021	1.17161	0.263427	F4JJR0	1.09995	0.0570772	1.10262	0.499682
F4I116	1.02761	0.96797	1.02525	0.960865	F4IZ90	1.08011	0.24065	0.889085	0.478591	F4JJT9	1.02114	0.945456	0.984228	0.775748
F4I1B8	1.69932	0.335463	1.41547	0.171178	F4IZE4	1.19052	0.189182	1.08651	0.486703	F4JKG2	0.948313	0.397153	1.01855	0.995969
F4I1G1	0.920056	0.269799	1.04067	0.701837	F4J0B1	1.22557	0.0391157	1.0168	0.878494	F4JLJ2	1.08372	0.44667	0.942659	0.429017
F4I1S7	1.00531	0.931547	1.1239	0.65304	F4J0P2	0.937348	0.529892	0.985299	0.769364	F4JLK2	1.66724	0.379159	1.20006	0.281559
F4I1T6	0.959685	0.793728	1.19707	0.665502	F4J0W4	1.1636	0.413638	1.1032	0.0103756	F4JMJ1	1.18894	0.0367728	1.07968	0.0451244
F4I1X2	0.86476	0.627205	0.719377	0.317013	F4J110	0.960242	0.615926	0.974366	0.659074	F4JMZ7	1.19163	0.624248	1.24755	0.611366
F4I2A1	0.921103	0.0268272	1.0604	0.225237	F4J1B3	0.58401	0.0879539	1.05557	0.741601	F4JN35	1.10035	0.732235	1.21278	0.622502
F4I2F8	1.11851	0.529876	1.15854	0.258098	F4J1Y2	1.03058	0.953828	1.03445	0.990004	F4JNE4	0.907811	0.0821893	1.06237	0.52896
F4I2Z0	1.17205	0.260361	1.09254	0.212016	F4J2K2	1.2615	0.110206	1.0951	0.0129594	F4JP88	0.712195	0.0290703	0.674269	0.136238
F4I3L1	1.01736	0.97383	1.10293	0.250781	F4J381	0.690347	0.203662	0.899713	0.678375	F4JQ55	1.37846	0.261365	1.00942	0.852834
F4I3M3	0.785884	0.334991	1.0866	0.703998	F4J3M2	1.23208	0.148981	0.983975	0.698534	F4JQH3	1.02315	0.877495	0.932981	0.551134
F4I3N9	0.946582	0.727823	1.23781	0.0554634	F4J3N2	0.926954	0.693459	0.969115	0.619584	F4JQJ7	1.01842	0.823582	0.79656	0.199928
F4I3P9	1.01791	0.335002	1.0292	0.380137	F4J3Z3	1.23726	0.498627	0.963098	0.676383	F4JQZ0	0.842044	0.320204	0.934764	0.577082
F4I420	0.971705	0.489408	1.00131	0.907709	F4J447	0.699562	0.108564	0.759407	0.130981	F4JRE0	0.947639	0.557547	0.987647	0.804653
F4I450	0.810012	0.467202	0.984263	0.867086	F4J4J3	1.14818	0.394466	1.20066	0.465255	F4JRG0	1.07674	0.680735	1.06087	0.646795
F4I456	1.01992	0.861788	1.07276	0.331697	F4J4J9	0.959086	0.401277	1.08309	0.776487	F4JRH9	1.71515	0.00978136	1.05746	0.464811
F4I472	0.984891	0.696965	1.50126	0.0250323	F4J504	0.77003	0.145322	0.703014	0.0105962	F4JRR1	0.540526	0.242854	0.641729	#NUM!
F4I543	0.945091	0.45681	0.996637	0.884723	F4J563	0.901453	0.369608	1.01201	0.903084	F4JRV2	0.628982	0.105274	0.604688	0.0893212
F4I576	1.01846	0.706156	0.90504	0.272027	F4J5M9	1.31412	0.169328	1.10765	0.506427	F4JRW3	0.944539	0.218963	0.908543	0.102319
F4I591	1.64671	0.405449	0.981164	0.861184	F4J5S0	0.965603	0.612233	1.12985	0.686519	F4JRY9	1.05773	0.704685	1.17211	0.0632738
F4I5S3	3.22953	0.59059	1.3622	0.988203	F4J6I5	0.957594	0.0723978	0.79008	0.113985	F4JSK5	0.713997	0.209724	2.40951	0.41794
F4I5Y8	1.3755	0.109373	1.05161	0.767541	F4J6R6	0.966417	0.61697	1.00931	0.721111	F4JT30	0.980027	0.683603	1.00216	0.997663
F4I6B4	0.781623	0.0295916	0.780753	0.0489703	F4J703	0.921851	0.435808	0.852006	0.291512	F4JT38	1.1355	0.828631	1.13634	0.632365
F4I6L1	1.62977	0.0599055	1.10609	0.0437602	F4J7Q0	0.825921	0.0916547	0.964476	0.63547	F4JT76	0.837419	0.00567154	0.870744	0.00789062
F4I6V2	1.3206	0.0958748	1.39913	0.130836	F4J8C0	0.486724	#NUM!	1.52063	0.635061	F4JT78	1.17909	0.770496	0.937696	0.713611
F4I793	0.951935	0.709848	0.904085	0.299268	F4J8C6	1.04491	0.0735209	1.0516	0.238872	F4JTB3	#N/A	#N/A	#N/A	#N/A
F4I7I0	0.953706	0.570612	1.04106	0.858617	F4J8D3	1.19992	0.183332	1.26892	0.262194	F4JTN0	1.03124	0.774353	1.31706	0.0821064
F4I7M5	0.894818	0.616575	1.14867	0.61386	F4J8K6	1.24848	0.639122	1.21998	0.808332	F4JTP5	1.27049	0.042428	1.13949	0.255905
F4I894	1.21711	0.0167534	1.16203	0.189349	F4J8M2	1.25013	0.0268769	1.07684	0.565684	F4JVN6	1.17634	0.105998	1.00849	0.938565
F4I8Q1	0.666335	0.000619669	0.868655	0.162421	F4J8M5	0.952596	0.659449	0.967474	0.827365	F4JVU0	1.14535	0.407229	1.24157	0.481614
F4I8T3	1.0328	0.657059	0.916134	0.556707	F4J9J1	1.37572	0.215023	1.5303	0.0881335	F4JW56	1.0205	0.996078	0.950632	0.639109
F4I8U6	1.032	0.980692	0.88372	0.588175	F4JAA5	1.04073	0.678097	0.986332	0.830109	F4JWB0	0.950099	0.414584	1.01364	0.884893
F4I907	1.05307	0.613972	0.95082	0.464826	F4JAF4	0.964439	0.650877	1.0126	0.859939	F4JWS8	1.17298	0.072934	1.10829	0.669844
F4I9A2	1.10487	0.0386111	0.958814	0.488994	F4JAY1	1.09116	0.491491	1.19875	0.396408	F4JXW9	1.04747	0.864197	1.17092	0.471892
F4I9A9	0.845129	0.0464547	1.01974	0.99814	F4JB65	1.03986	0.905575	1.02253	0.831628	F4JY28	0.513472	0.00780926	0.630844	0.208886
F4I9G3	1.20177	0.357585	0.746631	0.159706	F4JBY2	1.38326	0.181042	1.12409	0.227687	F4JY76	1.03616	0.839847	1.04119	0.845888
F4I9J7	1.20092	0.212218	0.987024	0.731111	F4JCD2	0.924256	0.488146	1.04046	0.814741	F4JYB8	0.789768	0.102041	1.10435	0.735177
F4I9Y9	1.202	0.318369	1.0789	0.581994	F4JD01	0.962405	0.475305	0.923104	0.384829	F4JYC0	0.922958	0.104396	1.0278	0.639659
F4IA20	1.02851	0.576891	0.988053	0.130493	F4JD48	0.729256	0.461732	0.88469	0.642574	F4JZ46	1.13365	0.705959	0.871702	0.324963
F4IAF5	0.82051	0.0843953	0.951831	0.572873	F4JDN8	0.543502	0.0249445	0.976165	0.727643	F4JZG9	1.03795	0.867589	1.06873	0.33936
F4IAG2	0.925302	0.051441	0.948582	0.131702	F4JE18	0.845209	0.215135	0.970231	0.634847	F4JZY1	0.939672	0.156787	1.05461	0.513022
F4IAH8	0.864144	0.123551	0.842737	0.0715889	F4JEA6	0.723443	0.162615	0.876614	0.473929	F4K0C4	1.03087	0.40057	1.02502	0.795213
F4IAL1	0.800762	0.0559529	1.00199	0.971613	F4JEJ0	1.21369	0.245452	1.34256	0.147701	F4K0T6	1.02593	0.68371	1.0506	0.748503
F4IAR7	1.15531	0.307227	0.959126	0.559704	F4JF62	1.42091	0.569963	1.08802	0.881128	F4K0X7	1.05653	0.4507	1.0781	0.164276
F4IAT3	0.82319	0.0121834	1.06873	0.733197	F4JF64	1.1531	0.19269	1.18916	0.329408	F4K116	0.75433	0.122386	0.853894	0.518609
F4IB63	1.02237	0.899056	1.12001	0.448975	F4JF98	0.953716	0.66704	0.86429	0.257372	F4K2G0	1.24136	0.139388	1.06148	0.443722
F4IBH5	0.909286	0.145215	0.999402	0.885471	F4JFN3	1.02222	0.808198	1.01863	0.685487	F4K329	1.37643	0.306161	1.02366	0.902579
F4IBV0	0.211058	0.100564	0.206243	0.155096	F4JFR2	1.37192	0.380593	1.18347	0.537567	F4K347	1.08327	0.107807	1.03871	0.415896
F4ICC6	1.12057	0.720234	0.987147	0.768814	F4JFU7	0.916748	0.0136478	1.10419	0.338692	F4K410	1.56827	0.0556324	1.05441	0.755762
F4ICF5	0.790177	0.00107104	0.825621	0.134022	F4JFY4	0.857988	0.23317	0.832445	0.302807	F4K4X9	1.10335	0.0118426	1.10192	0.151856
F4ICJ5	1.17469	0.0144578	1.20183	0.347581	F4JG94	1.00339	0.843559	1.0137	0.954099	F4K5S1	1.03498	0.425611	1.29139	0.347938
F4ICY0	0.943439	0.611928	1.17204	0.8001	F4JHH5	1.1612	0.679404	0.947482	0.64072	F4K694	0.726403	0.16552	0.833192	0.275483
F4ICZ9	1.01577	0.814355	0.909596	0.499874	F4JHJ0	1.15109	0.245369	1.18665	0.217108	F4K6W6	0.924026	0.15898	0.985651	0.770745
F4IDB4	0.885804	0.12291	0.984718	0.887337	F4JIM7	0.962819	0.538538	1.13377	0.278963	F4K8C8	1.17616	0.233807	1.14609	0.07852
F4IDD6	1.07811	0.744507	1.10923	0.75309	F4JIN3	0.712082	0.0443142	0.935045	0.754218	F4KDA6	1.01696	0.933977	1.02543	0.557146
F4IDE8	1.20774	0.075753	1.12758	0.0519511	F4JIW8	0.905921	0.568394	0.995572	0.910801	F4KF14	1.21046	0.407508	1.16365	0.565991
F4IDS7	1.09294	0.142204	1.07676	0.541632	F4JIZ4	0.711282	0.360591	0.849186	0.632432	F4KFJ2	1.01022	0.556719	1.01237	0.899929
F4IE17	0.948852	0.664588	0.91775	0.389535	F4JJR0	1.09995	0.0570772	1.10262	0.499682	F4KFK8	0.971678	0.662829	1.28726	0.0563156
F4IE66	0.967795	0.841338	1.07826	0.982469	F4JJR8	1.12156	0.745103	0.90486	0.48723	F4KFL2	0.90021	0.351648	1.08157	0.838965
F4IEK8	0.931282	0.545262	0.996564	0.868888	F4JJT9	1.02114	0.945456	0.984228	0.775748	F4KG20	0.608397	0.004899	0.784201	0.0432506
F4IFA4	1.0211	0.898186	1.05691	0.91054	F4JK28	0.956234	0.297414	1.13347	0.170082	F4KHA2	1.17656	0.628356	0.95667	0.719217
F4IFC5	1.15446	0.182512	1.16137	0.425515	F4JKG2	0.948313	0.397153	1.01855	0.995969	F4KHD5	0.99108	0.480963	0.919455	0.0505495
F4IFG1	2.41965	0.454301	1.00813	0.942997	F4JLJ2	1.08372	0.44667	0.942659	0.429017	F4KHN5	0.968302	0.721395	0.94287	0.64324
F4IFH2	0.78261	0.17763	0.839548	0.341692	F4JLK2	1.66724	0.379159	1.20006	0.281559	F4KIB2	0.596482	0.235723	1.01701	0.90379
F4IFJ0	1.14653	0.525811	0.963638	0.495311	F4JMJ1	1.18894	0.0367728	1.07968	0.0451244	F4KIH8	1.20241	0.544591	1.09341	0.807747
F4IFQ0	1.08058	0.582877	1.11432	0.108504	F4JMZ7	1.19163	0.624248	1.24755	0.611366	F4KIL9	0.924122	0.0634724	1.07815	0.11024
F4IFV5	1.30713	0.349025	1.09506	0.749345	F4JN35	1.10035	0.732235	1.21278	0.622502	F4KIT3	1.18136	0.122581	1.44919	0.172352
F4IFZ9	1.0936	0.683	1.03055	0.927537	F4JNE4	0.907811	0.0821893	1.06237	0.52896	O03986	1.05373	0.601585	0.876123	0.190639
F4IG09	1.2303	0.59087	1.02144	0.98214	F4JP88	0.712195	0.0290703	0.674269	0.136238	O04023	0.97843	0.55815	0.861196	0.107624
F4IGK5	1.18881	0.609302	1.1901	0.69981	F4JQ55	1.37846	0.261365	1.00942	0.852834	O04036	1.10138	0.317238	1.01189	0.742757
F4IGL9	0.884076	0.330519	1.17561	0.337991	F4JQH3	1.02315	0.877495	0.932981	0.551134	O04151	1.17769	0.0049914	0.923444	0.0252999
F4IGU7	0.879433	0.20462	1.01898	0.920666	F4JQJ7	1.01842	0.823582	0.79656	0.199928	O04157	0.960406	0.642326	0.961075	0.648261
F4IH20	1.01641	0.881751	0.942608	0.0493403	F4JQZ0	0.842044	0.320204	0.934764	0.577082	O04202	0.987428	0.797161	0.799216	0.0290574
F4IH25	0.927073	0.603564	1.21402	0.482554	F4JRE0	0.947639	0.557547	0.987647	0.804653	O04209	0.899559	0.385645	0.832742	0.262178
F4IH74	1.03659	0.906171	1.02585	0.796455	F4JRG0	1.07674	0.680735	1.06087	0.646795	O04249	0.933898	0.428214	0.954098	0.186624
F4IH88	0.953209	0.482999	1.10979	0.345454	F4JRH9	1.71515	0.00978136	1.05746	0.464811	O04265	0.901795	0.0152538	0.962368	0.403763
F4IHJ8	0.936553	0.129123	1.2732	0.0318229	F4JRR1	0.540526	0.242854	0.641729	#NUM!	O04308	0.901158	0.37603	0.791303	0.121197
F4IHL4	1.21585	0.615376	1.14132	0.639923	F4JRV2	0.628982	0.105274	0.604688	0.0893212	O04309	0.949186	0.764695	0.847291	0.388447
F4IIA5	1.47193	0.490272	1.02685	0.755633	F4JRW3	0.944539	0.218963	0.908543	0.102319	O04326	1.16121	0.645279	1.052	0.700759
F4IIM1	0.946304	0.609595	1.25713	0.60487	F4JRY9	1.05773	0.704685	1.17211	0.0632738	O04331	1.12392	0.568682	1.11357	0.439568
F4IIP9	0.974077	0.53788	1.10113	0.618298	F4JS39	0.843688	0.333075	0.894968	0.405807	O04373	0.927492	0.436396	0.889911	0.35706
F4IIQ3	1.14938	0.552933	1.09699	0.735229	F4JSK5	0.713997	0.209724	2.40951	0.41794	O04486	0.872863	0.326237	0.97103	0.669208
F4IJ76	0.857217	0.307704	1.02706	0.958025	F4JT30	0.980027	0.683603	1.00216	0.997663	O04487	1.06337	0.0569873	0.923186	0.309178
F4IJE1	0.835478	0.100406	1.0215	0.930982	F4JT38	1.1355	0.828631	1.13634	0.632365	O04499	0.853052	0.261798	0.884042	0.413875
F4IJF0	1.21828	0.511534	1.09008	0.924056	F4JT76	0.837419	0.00567154	0.870744	0.00789062	O04567	0.832613	0.137665	0.901217	0.447789
F4IJL4	0.69457	0.247479	1.00178	0.857404	F4JT78	1.17909	0.770496	0.937696	0.713611	O04603	1.20859	0.439111	0.992924	0.822292
F4IJM1	1.07285	0.737288	1.03516	0.527246	F4JTB3	#N/A	#N/A	#N/A	#N/A	O04616	1.0677	0.543265	1.04975	0.962835
F4IJW3	1.29896	0.00773857	1.02923	0.993861	F4JTN0	1.03124	0.774353	1.31706	0.0821064	O04619	0.912954	0.290536	1.11471	0.322453
F4IK97	1.24205	0.11137	1.21659	0.0305202	F4JTP5	1.27049	0.042428	1.13949	0.255905	O04621	1.07082	0.76546	1.14212	0.11866
F4IKG5	0.830179	0.151632	0.931933	0.476354	F4JUX9	1.24961	0.109341	1.08905	0.0161957	O04834	1.10042	0.47068	1.07454	0.618705
F4IKK4	1.05111	0.998785	0.89581	0.282771	F4JV80	1.03589	0.326452	0.777249	0.326591	O04921	1.10561	0.290774	1.06941	0.409132
F4INA0	0.934213	0.077074	1.18987	0.0466826	F4JVN6	1.17634	0.105998	1.00849	0.938565	O04922	1.10072	0.240278	0.894525	0.141629
F4INA9	0.958703	0.788539	1.13962	0.979511	F4JVU0	1.14535	0.407229	1.24157	0.481614	O22100	0.908881	0.205707	0.926507	0.152583
F4INE2	0.657551	0.0400159	0.722243	0.0973063	F4JW56	1.0205	0.996078	0.950632	0.639109	O22126	0.983395	0.756407	0.973141	0.687668
F4INP2	1.24919	0.235771	1.07922	0.724976	F4JWB0	0.950099	0.414584	1.01364	0.884893	O22146	0.941697	0.76851	1.05943	0.96281
F4INU4	0.986491	0.786141	1.11631	0.346824	F4JWM1	0.942614	0.573623	1.38113	0.124611	O22151-1	0.83254	0.502558	1.01407	0.92991
F4IP22	0.785619	0.146196	0.922185	0.554579	F4JWS8	1.17298	0.072934	1.10829	0.669844	O22160	0.874244	0.162812	0.668084	0.255907
F4IP26	1.08518	0.335174	1.11387	0.0896515	F4JXW9	1.04747	0.864197	1.17092	0.471892	O22187	1.11125	0.0521624	1.13015	0.390122
F4IP48	1.48699	0.201871	1.31142	0.488748	F4JXY5	0.962365	0.423876	0.869088	0.0443056	O22218	0.852217	0.10236	1.1721	0.50017
F4IPJ1	0.936164	0.562651	1.22909	0.460101	F4JY28	0.513472	0.00780926	0.630844	0.208886	O22265	1.39589	0.0203466	1.09984	0.691996
F4IPT5	0.939712	0.665893	0.955415	0.632615	F4JY76	1.03616	0.839847	1.04119	0.845888	O22476	1.17464	0.329298	1.00275	0.982607
F4IPW4	1.10936	0.0275222	1.0623	0.32926	F4JYB8	0.789768	0.102041	1.10435	0.735177	O22609	1.38487	0.120804	1.03024	0.850251
F4IPY6	1.35058	0.136096	0.98385	0.736178	F4JYC0	0.922958	0.104396	1.0278	0.639659	O22715	0.972387	0.571593	1.00154	0.947303
F4IPZ3	1.00516	0.00563394	1.0182	0.855851	F4JZ46	1.13365	0.705959	0.871702	0.324963	O22769	0.93526	0.550404	0.82696	0.302363
F4IQ61	0.765706	0.238872	0.829747	0.342431	F4JZG9	1.03795	0.867589	1.06873	0.33936	O22773	1.3385	0.214557	1.06134	0.826181
F4IQ73	0.979802	0.533027	0.869618	0.274457	F4JZY1	0.939672	0.156787	1.05461	0.513022	O22788	0.923903	0.463316	1.06438	0.992872
F4IQD1	1.11521	0.835032	1.11883	0.917563	F4K000	0.867393	0.291866	0.999465	0.803055	O22795	0.915133	0.319936	1.33076	0.0324185
F4IQQ3	0.926271	0.693142	1.03794	0.865592	F4K0C4	1.03087	0.40057	1.02502	0.795213	O22797	0.910869	0.316202	1.04353	0.575357
F4IRA9	1.0028	0.994736	1.10126	0.921236	F4K0T6	1.02593	0.68371	1.0506	0.748503	O22870	1.09361	0.837791	0.823114	0.30057
F4IRX7	1.3774	0.228879	0.931287	0.502142	F4K0X7	1.05653	0.4507	1.0781	0.164276	O22881	0.971352	0.812217	1.4152	0.538564
F4IS06	0.785301	0.143282	0.931247	0.261876	F4K116	0.75433	0.122386	0.853894	0.518609	O22899	1.12185	0.389947	1.1266	0.689604
F4IS20	1.10301	0.684671	1.13228	0.334145	F4K2G0	1.24136	0.139388	1.06148	0.443722	O22912	1.24178	0.218356	1.06377	0.307508
F4IS32	1.05446	0.443477	0.927519	0.370384	F4K329	1.37643	0.306161	1.02366	0.902579	O22993	1.80395	0.153117	1.71484	0.28029
F4IS90	0.845938	0.27339	1.12909	0.521887	F4K347	1.08327	0.107807	1.03871	0.415896	O23006	1.09541	0.413763	0.968973	0.678412
F4ISI7	1.31825	0.0269597	1.03986	0.873177	F4K410	1.56827	0.0556324	1.05441	0.755762	O23016	1.14503	0.100244	1.00425	0.952291
F4ISJ6	0.964056	0.655206	0.994149	0.813938	F4K498	1.18396	0.465946	0.783643	0.171599	O23049	0.911601	0.306631	1.07481	0.680154
F4ISP6	1.3275	0.380956	1.05326	0.499911	F4K4X9	1.10335	0.0118426	1.10192	0.151856	O23052	0.89541	0.217066	1.0141	0.619275
F4ISU2	0.975083	0.629239	0.997186	0.902934	F4K4Y5	0.880415	0.248151	0.908189	0.140519	O23053	0.997445	0.877167	1.0284	0.320823
F4ISY9	1.13811	0.783507	1.22235	0.657077	F4K5S1	1.03498	0.425611	1.29139	0.347938	O23081	0.674527	0.128774	1.08896	0.149342
F4ITS6	0.78153	0.0189857	1.075	0.408589	F4K658	1.13225	0.296803	1.0214	0.730227	O23138	0.356406	1.44376e-05	0.51654	0.0365622
F4ITT3	1.15701	0.148023	1.24494	0.134353	F4K694	0.726403	0.16552	0.833192	0.275483	O23140	1.02267	0.787967	1.11998	0.759711
F4ITV0	0.992314	0.85454	0.883125	0.0252542	F4K6W6	0.924026	0.15898	0.985651	0.770745	O23144	0.868039	0.221723	0.990723	0.826242
F4ITW1	1.06911	0.319659	1.0745	0.393166	F4K8C8	1.17616	0.233807	1.14609	0.07852	O23166	1.17735	0.447093	1.08101	0.586305
F4ITX5	0.949384	0.455113	1.05052	0.279912	F4K8S2	1.03981	0.294806	0.96716	0.663268	O23207	0.900354	0.171411	0.938179	0.250288
F4ITY5	0.940782	0.717784	1.12047	0.89217	F4KCQ9	0.751969	0.198267	0.940708	0.761726	O23254	0.790939	0.10975	0.977465	0.72424
F4IU89	1.16083	0.0432767	1.06291	0.61773	F4KCT5	1.11138	0.723394	1.20343	0.676721	O23255	0.846307	0.112565	0.875303	0.324531
F4IUA0	1.32272	0.158852	1.0295	0.975433	F4KDA6	1.01696	0.933977	1.02543	0.557146	O23342	1.26545	0.138289	1.21836	0.157539
F4IUD7	1.25233	0.710567	0.928304	0.710309	F4KDZ4	1.34774	0.0787836	1.11457	0.429234	O23365	1.14261	0.0297585	1.17321	0.197674
F4IUJ0	1.14615	0.481895	0.936817	0.550732	F4KEX3	0.972369	0.617083	1.05071	0.666753	O23403-3	1.10798	0.327207	0.834692	0.135527
F4IUQ7	0.997087	0.95088	1.07728	0.487422	F4KF14	1.21046	0.407508	1.16365	0.565991	O23461	1.02414	0.853232	1.02639	0.636672
F4IUX6	1.10323	0.115571	1.01324	0.983215	F4KFJ2	1.01022	0.556719	1.01237	0.899929	O23482	0.7049	0.034934	1.11937	0.368463
F4IV84	0.840433	0.337035	0.781737	0.112509	F4KFK8	0.971678	0.662829	1.28726	0.0563156	O23515	0.868955	0.402088	1.41741	0.016085
F4IVJ8	1.23035	0.0962654	1.25276	0.150741	F4KFL2	0.90021	0.351648	1.08157	0.838965	O23569	0.765323	0.0715518	0.837337	0.0390051
F4IVL6	0.990861	0.869441	0.932068	0.739995	F4KG20	0.608397	0.004899	0.784201	0.0432506	O23596	0.613138	0.00854564	1.08257	0.565671
F4IVR2	1.09402	0.215044	0.993449	0.85198	F4KHA2	1.17656	0.628356	0.95667	0.719217	O23654	1.03996	0.327346	1.02705	0.607212
F4IVT2	1.19631	0.313167	1.16121	0.111948	F4KHD5	0.99108	0.480963	0.919455	0.0505495	O23657	0.966551	0.678991	0.983147	0.76533
F4IW09	0.953797	0.603814	1.0247	0.969354	F4KHN5	0.968302	0.721395	0.94287	0.64324	O23680	1.12423	0.244016	1.04977	0.39322
F4IW10	1.01204	0.807191	0.974517	0.614232	F4KIB2	0.596482	0.235723	1.01701	0.90379	O23714	1.05845	0.843207	0.880307	0.29594
F4IW47	0.758742	0.150754	0.883393	0.427394	F4KIH8	1.20241	0.544591	1.09341	0.807747	O23715	1.16793	0.244806	1.01098	0.919686
F4IWI5	1.01587	0.943448	0.986198	0.779478	F4KII6	0.814864	0.0809606	0.925694	0.763179	O24456	0.991033	0.808075	0.970647	0.628513
F4IWK4	1.04898	0.641627	1.02853	0.194423	F4KIL9	0.924122	0.0634724	1.07815	0.11024	O24466	0.818164	0.0239814	0.921972	0.0659492
F4IWV2	0.945824	0.35121	1.09317	0.155559	F4KIT3	1.18136	0.122581	1.44919	0.172352	O24520	0.843409	0.38688	0.754611	0.268873
F4IX01	0.995195	0.859509	1.08175	0.678457	O03986	1.05373	0.601585	0.876123	0.190639	O48528	1.07314	0.701171	0.878452	0.264954
F4IX23	1.0098	0.925099	1.05124	0.697763	O04023	0.97843	0.55815	0.861196	0.107624	O48529	1.05041	0.794759	0.980749	0.735267
F4IX28	0.863222	0.00741907	0.877878	0.241093	O04036	1.10138	0.317238	1.01189	0.742757	O48549	0.84041	0.484542	1.1544	0.37899
F4IX65	0.779902	0.143069	0.920037	0.486658	O04151	1.17769	0.0049914	0.923444	0.0252999	O48646	0.713195	0.136212	0.705279	0.13982
F4IX90	0.851111	0.0490818	0.94674	0.329133	O04157	0.960406	0.642326	0.961075	0.648261	O48670	1.08209	0.694769	1.01559	0.738004
F4IXW2	1.01113	0.998609	1.16283	0.234995	O04202	0.987428	0.797161	0.799216	0.0290574	O48671	0.995314	0.137783	1.48418	0.0693812
F4IYB7	0.646359	0.322163	0.991518	0.736435	O04209	0.899559	0.385645	0.832742	0.262178	O48723	1.26927	0.236722	1.00986	0.98236
F4IYD5	1.34163	0.0156796	1.13646	0.434214	O04249	0.933898	0.428214	0.954098	0.186624	O48724	0.997415	0.885746	0.970257	0.647567
F4IYF8	1.07247	0.0129556	0.965055	0.624843	O04265	0.901795	0.0152538	0.962368	0.403763	O48773	0.879887	0.280634	1.0914	0.255361
F4IYH7	1.19381	0.249547	0.94931	0.563172	O04308	0.901158	0.37603	0.791303	0.121197	O48781	1.15488	0.679383	1.02916	0.98508
F4IYK3	0.837284	0.0530686	0.985959	0.720137	O04309	0.949186	0.764695	0.847291	0.388447	O48788	0.765816	0.146245	0.92035	0.515978
F4IYK6	1.02433	0.668863	1.14194	0.709445	O04326	1.16121	0.645279	1.052	0.700759	O48818	0.874584	0.477952	1.04863	0.994462
F4IYM3	0.920879	0.327021	1.17161	0.263427	O04331	1.12392	0.568682	1.11357	0.439568	O48832	0.955924	0.589761	1.11163	0.508888
F4IZ56	1.25063	0.142373	1.14568	0.711735	O04373	0.927492	0.436396	0.889911	0.35706	O48845	0.994	0.857574	0.987052	0.78988
F4IZ65	0.958078	0.746326	0.985152	0.889061	O04420	1.21477	0.225087	1.24694	0.0654411	O48946	1.04712	0.953459	0.993438	0.910822
F4IZ90	1.08011	0.24065	0.889085	0.478591	O04486	0.872863	0.326237	0.97103	0.669208	O48947	1.17199	0.133717	1.02906	0.931142
F4IZE4	1.19052	0.189182	1.08651	0.486703	O04487	1.06337	0.0569873	0.923186	0.309178	O48963	1.03449	0.916515	1.01197	0.923498
F4IZM8	1.02124	0.999085	0.963614	0.723645	O04499	0.853052	0.261798	0.884042	0.413875	O49006	1.36235	0.120771	1.0451	0.54856
F4IZU3	1.07703	0.390021	1.20565	0.0993497	O04527	0.904954	0.296792	0.800192	0.0792624	O49048	1.0655	0.336174	0.984274	0.492136
F4J0B1	1.22557	0.0391157	1.0168	0.878494	O04567	0.832613	0.137665	0.901217	0.447789	O49203	0.940824	0.552881	0.811481	0.107493
F4J0L7	1.22107	0.528797	0.940488	0.620019	O04603	1.20859	0.439111	0.992924	0.822292	O49299	0.863626	0.298661	0.947714	0.498731
F4J0P2	0.937348	0.529892	0.985299	0.769364	O04616	1.0677	0.543265	1.04975	0.962835	O49313	1.20931	0.316946	0.971033	0.609923
F4J0W4	1.1636	0.413638	1.1032	0.0103756	O04619	0.912954	0.290536	1.11471	0.322453	O49328	1.57678	0.18393	1.09634	0.671692
F4J0X9	1.40513	0.124847	1.22847	0.376668	O04621	1.07082	0.76546	1.14212	0.11866	O49339	1.15505	0.350469	1.04436	0.48008
F4J110	0.960242	0.615926	0.974366	0.659074	O04834	1.10042	0.47068	1.07454	0.618705	O49377	0.79275	0.153669	1.00657	0.94026
F4J117	1.04858	0.810649	0.896587	0.364995	O04921	1.10561	0.290774	1.06941	0.409132	O49460	1.25085	0.391096	1.0456	0.821502
F4J1B3	0.58401	0.0879539	1.05557	0.741601	O04922	1.10072	0.240278	0.894525	0.141629	O49485	0.843965	0.275316	0.859508	0.379718
F4J1U2	1.09917	0.421909	1.07016	0.666322	O22100	0.908881	0.205707	0.926507	0.152583	O49607	1.01503	0.898002	1.20901	0.278938
F4J1Y2	1.03058	0.953828	1.03445	0.990004	O22126	0.983395	0.756407	0.973141	0.687668	O49621	0.692324	0.114894	0.95906	0.815108
F4J2A7	1.16522	0.395872	0.932409	0.688246	O22146	0.941697	0.76851	1.05943	0.96281	O49629	1.16026	0.429257	1.12282	0.397335
F4J2K2	1.2615	0.110206	1.0951	0.0129594	O22151-1	0.83254	0.502558	1.01407	0.92991	O49636	1.21337	0.00721448	0.940452	0.38928
F4J2Q5	0.977513	0.814398	0.995989	0.94123	O22160	0.874244	0.162812	0.668084	0.255907	O49652	0.831007	0.0409154	1.00425	0.943718
F4J2T9	0.996753	0.948757	1.05027	0.712057	O22187	1.11125	0.0521624	1.13015	0.390122	O49668	1.01349	0.956189	1.08147	0.185274
F4J2U9	0.96118	0.747779	0.961718	0.478364	O22218	0.852217	0.10236	1.1721	0.50017	O49686	1.03203	0.671047	0.977649	0.62538
F4J378	0.702902	0.495767	1.13561	0.905337	O22265	1.39589	0.0203466	1.09984	0.691996	O50008	1.01125	0.990457	1.03111	0.901259
F4J381	0.690347	0.203662	0.899713	0.678375	O22288	0.498648	0.0795539	0.438541	0.0324486	O50061	1.67123	0.138345	1.28338	0.362343
F4J389	1.41029	0.310071	1.17737	0.403522	O22476	1.17464	0.329298	1.00275	0.982607	O64477	0.832107	0.440577	0.8479	0.00429004
F4J3M2	1.23208	0.148981	0.983975	0.698534	O22527	0.937088	0.571468	1.08243	0.912442	O64517	1.05541	0.830405	0.94179	0.543564
F4J3N2	0.926954	0.693459	0.969115	0.619584	O22609	1.38487	0.120804	1.03024	0.850251	O64634	1.08237	0.886264	1.03386	0.963679
F4J3P1	0.986145	0.78205	1.17618	0.168954	O22714	1.09032	0.699483	1.06159	0.93913	O64636	1.25206	0.0912867	1.19228	0.312353
F4J3R7	1.09177	0.63082	1.09671	0.299381	O22715	0.972387	0.571593	1.00154	0.947303	O64650	0.886101	0.208631	0.900017	0.0966956
F4J3Z3	1.23726	0.498627	0.963098	0.676383	O22769	0.93526	0.550404	0.82696	0.302363	O64700	1.27993	0.589061	1.56313	0.689932
F4J447	0.699562	0.108564	0.759407	0.130981	O22773	1.3385	0.214557	1.06134	0.826181	O64725	0.874335	0.398612	1.04582	0.478033
F4J4J3	1.14818	0.394466	1.20066	0.465255	O22788	0.923903	0.463316	1.06438	0.992872	O64825	0.89777	0.343966	0.913905	0.0585576
F4J4J9	0.959086	0.401277	1.08309	0.776487	O22795	0.915133	0.319936	1.33076	0.0324185	O64835	0.937656	0.354856	1.05358	0.788317
F4J4T3	0.968986	0.545708	0.926213	0.00884443	O22797	0.910869	0.316202	1.04353	0.575357	O64865	1.20653	0.628586	0.632904	0.103456
F4J4V4	0.960818	0.606612	0.985293	0.763603	O22825	1.46488	0.0320239	1.00935	0.936168	O64883	1.09187	0.301958	1.04771	0.787858
F4J504	0.77003	0.145322	0.703014	0.0105962	O22870	1.09361	0.837791	0.823114	0.30057	O65272	0.900634	0.247942	0.972424	0.695161
F4J509	1.29382	0.197431	1.20129	0.0115311	O22881	0.971352	0.812217	1.4152	0.538564	O65282	0.789329	0.0209681	0.827669	0.129811
F4J563	0.901453	0.369608	1.01201	0.903084	O22898	1.07666	0.164485	1.02095	0.73453	O65396	0.976516	0.731166	0.903297	0.185993
F4J5B4	1.11567	0.741441	1.01646	0.848249	O22899	1.12185	0.389947	1.1266	0.689604	O65398	0.757414	0.228488	0.667159	0.119689
F4J5I0	0.97664	0.545249	0.887605	0.284878	O22912	1.24178	0.218356	1.06377	0.307508	O65449	1.13335	0.155835	1.07043	0.258784
F4J5M5	1.08082	0.574067	1.00315	0.959296	O22993	1.80395	0.153117	1.71484	0.28029	O65468	0.698707	0.334204	0.800493	0.472116
F4J5M9	1.31412	0.169328	1.10765	0.506427	O23006	1.09541	0.413763	0.968973	0.678412	O65476	1.08722	0.789922	1.06655	0.881342
F4J5S0	0.965603	0.612233	1.12985	0.686519	O23016	1.14503	0.100244	1.00425	0.952291	O65572	0.979291	0.721924	1.08502	0.639731
F4J673	1.09503	0.484219	1.04879	0.199296	O23049	0.911601	0.306631	1.07481	0.680154	O65660	1.32002	0.167147	1.00089	0.923808
F4J6A8	0.998888	0.926401	1.20764	0.198933	O23052	0.89541	0.217066	1.0141	0.619275	O65719	1.30033	0.0299399	1.06533	0.609448
F4J6I5	0.957594	0.0723978	0.79008	0.113985	O23053	0.997445	0.877167	1.0284	0.320823	O65782	1.20888	0.106432	1.18176	0.130065
F4J6R6	0.966417	0.61697	1.00931	0.721111	O23081	0.674527	0.128774	1.08896	0.149342	O65787	1.19279	0.0378922	1.15127	0.000107492
F4J703	0.921851	0.435808	0.852006	0.291512	O23138	0.356406	1.44376e-05	0.51654	0.0365622	O65788-2	1.09555	0.644749	0.995966	0.93339
F4J737	1.15726	0.449631	1.27321	0.473756	O23140	1.02267	0.787967	1.11998	0.759711	O65902	0.878058	0.00584796	0.947402	0.297457
F4J7H2	0.991414	0.832247	0.945915	0.548364	O23144	0.868039	0.221723	0.990723	0.826242	O65924	#N/A	#N/A	#N/A	#N/A
F4J7I2	1.09564	0.301858	1.05797	0.515965	O23166	1.17735	0.447093	1.08101	0.586305	O80386	1.03012	0.924265	0.92637	0.376758
F4J7Q0	0.825921	0.0916547	0.964476	0.63547	O23207	0.900354	0.171411	0.938179	0.250288	O80452	0.923887	0.538045	1.05118	0.288563
F4J7Z8	0.935808	0.0578592	1.00469	0.893389	O23247	0.857987	0.382424	1.16293	0.36504	O80501	0.766173	0.107845	0.839908	0.2697
F4J8C0	0.486724	#NUM!	1.52063	0.635061	O23254	0.790939	0.10975	0.977465	0.72424	O80503	0.818888	0.0564149	1.08249	0.309315
F4J8C6	1.04491	0.0735209	1.0516	0.238872	O23255	0.846307	0.112565	0.875303	0.324531	O80565	0.980858	0.742268	1.06207	0.455887
F4J8D3	1.19992	0.183332	1.26892	0.262194	O23298	0.647166	0.209917	0.865658	0.457907	O80576	1.08774	0.657498	1.01738	0.930006
F4J8E4	1.04079	0.898606	1.05157	0.678567	O23342	1.26545	0.138289	1.21836	0.157539	O80634-2	1.06414	0.788383	0.977294	0.741753
F4J8J7	1.22134	0.134267	0.99542	0.869843	O23365	1.14261	0.0297585	1.17321	0.197674	O80719	1.15666	0.526759	1.08819	0.728018
F4J8K6	1.24848	0.639122	1.21998	0.808332	O23403-3	1.10798	0.327207	0.834692	0.135527	O80774	0.692694	0.177964	0.980838	0.745784
F4J8L7	0.778653	0.0802109	0.892701	0.267096	O23443	1.03309	0.912745	0.882689	0.43297	O80796	1.13362	0.618267	0.980702	0.734435
F4J8M2	1.25013	0.0268769	1.07684	0.565684	O23461	1.02414	0.853232	1.02639	0.636672	O80798	1.02051	0.892633	0.883599	0.120818
F4J8M5	0.952596	0.659449	0.967474	0.827365	O23482	0.7049	0.034934	1.11937	0.368463	O80837	0.778016	0.136023	0.949674	0.569436
F4J9A0	1.00918	0.93695	1.00431	0.838206	O23515	0.868955	0.402088	1.41741	0.016085	O80842	0.942565	0.24464	1.01283	0.990179
F4J9G2	1.13388	0.272503	1.02302	0.988948	O23569	0.765323	0.0715518	0.837337	0.0390051	O80845	0.868749	0.17405	1.11064	0.512923
F4J9J1	1.37572	0.215023	1.5303	0.0881335	O23596	0.613138	0.00854564	1.08257	0.565671	O80852-2	1.07431	0.670475	0.766535	0.17409
F4J9K9	1.13773	0.500483	0.890165	0.342411	O23654	1.03996	0.327346	1.02705	0.607212	O80858	0.720057	0.0882664	0.776188	0.168431
F4J9U9	1.42388	0.0370229	1.29613	0.274042	O23657	0.966551	0.678991	0.983147	0.76533	O80860	1.50259	0.118065	1.03717	0.692115
F4J9W8	0.876427	0.154132	1.02487	0.96993	O23680	1.12423	0.244016	1.04977	0.39322	O80874	1.4869	0.108823	1.92587	0.227631
F4JA39	1.09205	0.292255	1.05656	0.834131	O23702	0.9426	0.157208	1.01104	0.994024	O80885	1.27361	0.0384782	1.07082	0.327637
F4JAA5	1.04073	0.678097	0.986332	0.830109	O23714	1.05845	0.843207	0.880307	0.29594	O80915	0.800791	0.147484	1.01743	0.463693
F4JAE0	1.13875	0.577169	1.23175	0.26729	O23715	1.16793	0.244806	1.01098	0.919686	O80939	1.04095	0.907664	1.34352	0.523703
F4JAF4	0.964439	0.650877	1.0126	0.859939	O24456	0.991033	0.808075	0.970647	0.628513	O80983	0.916277	0.312571	0.978442	0.714384
F4JAY1	1.09116	0.491491	1.19875	0.396408	O24457	0.991363	0.83135	0.995282	0.834739	O81016	0.780235	0.0369219	0.948527	0.716126
F4JB65	1.03986	0.905575	1.02253	0.831628	O24466	0.818164	0.0239814	0.921972	0.0659492	O81062	0.941458	0.442504	1.09309	0.304449
F4JBU0	1.107	0.0721492	1.11573	0.188272	O24520	0.843409	0.38688	0.754611	0.268873	O81146	1.27089	0.177149	1.04297	0.822297
F4JBY2	1.38326	0.181042	1.12409	0.227687	O24616	1.1825	0.0491716	0.820213	0.371852	O81149	1.15152	0.208979	0.969305	0.540068
F4JC86	1.08803	0.70772	1.04931	0.822346	O24633	1.53558	0.42797	1.13091	0.199031	O81208	1.03804	0.902413	0.916167	0.396077
F4JC97	1.0944	0.462618	1.14324	0.167498	O48528	1.07314	0.701171	0.878452	0.264954	O81283	1.33318	0.168	1.0439	0.489896
F4JCD2	0.924256	0.488146	1.04046	0.814741	O48529	1.05041	0.794759	0.980749	0.735267	O81291	1.10718	0.312846	1.05986	0.538532
F4JCI4	0.682511	0.0807534	0.707617	0.201037	O48549	0.84041	0.484542	1.1544	0.37899	O81296	1.03803	0.543069	0.850246	0.13576
F4JD01	0.962405	0.475305	0.923104	0.384829	O48588	1.22687	0.0633771	0.983855	0.393961	O81439	1.0303	0.933039	0.962819	0.678953
F4JD48	0.729256	0.461732	0.88469	0.642574	O48593	1.10166	0.221252	1.00061	0.995466	O81629	1.01189	0.866452	0.989394	0.788674
F4JD88	1.18787	0.307508	1.30131	0.273878	O48646	0.713195	0.136212	0.705279	0.13982	O81716	1.26025	0.0622584	1.0645	0.602341
F4JDC2	0.850239	0.333198	0.893849	0.435679	O48670	1.08209	0.694769	1.01559	0.738004	O81742	1.41747	0.0160353	0.967317	0.487812
F4JDC7	1.08366	0.0167335	0.972642	0.302437	O48671	0.995314	0.137783	1.48418	0.0693812	O81770	0.937579	0.410753	1.24061	0.151537
F4JDN8	0.543502	0.0249445	0.976165	0.727643	O48723	1.26927	0.236722	1.00986	0.98236	O81845	0.817073	0.23529	1.02712	0.89121
F4JE03	0.953693	0.608091	0.866226	0.112107	O48724	0.997415	0.885746	0.970257	0.647567	O81905	1.25336	0.268404	0.899516	0.267837
F4JE18	0.845209	0.215135	0.970231	0.634847	O48773	0.879887	0.280634	1.0914	0.255361	O82167	1.06181	0.120492	0.875583	0.104753
F4JEA6	0.723443	0.162615	0.876614	0.473929	O48781	1.15488	0.679383	1.02916	0.98508	O82204	0.747648	0.0323922	1.19615	0.379874
F4JEJ0	1.21369	0.245452	1.34256	0.147701	O48788	0.765816	0.146245	0.92035	0.515978	O82240	1.12153	0.162591	0.940625	0.517523
F4JEN1	0.973003	0.848898	0.984252	0.679418	O48818	0.874584	0.477952	1.04863	0.994462	O82251	0.734679	0.0521647	0.893442	0.0206277
F4JEN3	1.54173	0.346328	0.977045	0.73158	O48832	0.955924	0.589761	1.11163	0.508888	O82279	1.06511	0.483137	0.977951	0.697424
F4JEP5	0.86386	0.0697039	0.771751	0.134056	O48845	0.994	0.857574	0.987052	0.78988	O82291	1.33099	0.15106	1.0766	0.369617
F4JET6	0.814034	0.179593	0.944088	0.622505	O48946	1.04712	0.953459	0.993438	0.910822	O82352	0.540337	0.0836541	0.874948	0.611094
F4JF21	1.12047	0.327033	0.890974	0.279296	O48947	1.17199	0.133717	1.02906	0.931142	O82355	1.06892	0.904537	0.916615	0.472771
F4JF36	0.976018	0.689264	0.84298	0.127799	O48963	1.03449	0.916515	1.01197	0.923498	O82390-2	0.95378	0.547469	0.934815	0.53397
F4JF62	1.42091	0.569963	1.08802	0.881128	O49006	1.36235	0.120771	1.0451	0.54856	O82485	0.851024	9.0507e-05	1.0922	0.325438
F4JF64	1.1531	0.19269	1.18916	0.329408	O49048	1.0655	0.336174	0.984274	0.492136	O82514	1.06898	0.348782	1.0015	0.899871
F4JF82	0.988635	0.85901	0.984869	0.865224	O49203	0.940824	0.552881	0.811481	0.107493	O82533	2.03169	0.0122884	1.02391	0.93271
F4JF98	0.953716	0.66704	0.86429	0.257372	O49299	0.863626	0.298661	0.947714	0.498731	O82628	1.47477	0.204842	1.20952	0.675122
F4JFN3	1.02222	0.808198	1.01863	0.685487	O49313	1.20931	0.316946	0.971033	0.609923	O82629	1.08633	0.406364	1.14151	0.412194
F4JFR2	1.37192	0.380593	1.18347	0.537567	O49328	1.57678	0.18393	1.09634	0.671692	O82647	1.19443	0.231349	1.23962	0.231497
F4JFU7	0.916748	0.0136478	1.10419	0.338692	O49339	1.15505	0.350469	1.04436	0.48008	O82656	0.809376	0.137733	0.827429	0.245884
F4JFY4	0.857988	0.23317	0.832445	0.302807	O49377	0.79275	0.153669	1.00657	0.94026	O82659	1.2652	0.655595	0.939769	0.570255
F4JG04	0.881528	0.18187	0.912971	0.323816	O49385	0.976025	0.494808	1.09972	0.0326289	O82660	1.76982	0.0100093	1.04971	0.921897
F4JG94	1.00339	0.843559	1.0137	0.954099	O49460	1.25085	0.391096	1.0456	0.821502	O82663	1.37129	0.0975186	1.11324	0.644789
F4JGJ2	1.26885	0.0492579	1.06254	0.73279	O49485	0.843965	0.275316	0.859508	0.379718	P04778	1.05181	0.737156	0.893492	0.608286
F4JGR5	1.22822	0.00061296	1.12808	0.261625	O49543	1.251	0.099746	0.942249	0.435425	P06525	0.833088	0.359064	0.97172	0.65405
F4JHH5	1.1612	0.679404	0.947482	0.64072	O49607	1.01503	0.898002	1.20901	0.278938	P09468	1.28688	0.192292	0.998955	0.812284
F4JHJ0	1.15109	0.245369	1.18665	0.217108	O49621	0.692324	0.114894	0.95906	0.815108	P0CC32	0.988386	0.806448	1.06809	0.502916
F4JHM9	1.19389	0.120104	1.07657	0.824466	O49629	1.16026	0.429257	1.12282	0.397335	P0CJ46	1.67557	0.00349178	1.04329	0.809913
F4JHN6	1.11193	0.716735	0.991806	0.875322	O49636	1.21337	0.00721448	0.940452	0.38928	P0CJ48	1.12123	0.0338156	0.954355	0.491142
F4JIM7	0.962819	0.538538	1.13377	0.278963	O49652	0.831007	0.0409154	1.00425	0.943718	P0DH92	1.00533	0.760018	0.964019	0.307915
F4JIN3	0.712082	0.0443142	0.935045	0.754218	O49668	1.01349	0.956189	1.08147	0.185274	P0DH99	1.18398	0.121034	1.15426	0.167987
F4JIP3	1.40214	0.356302	0.840262	0.361118	O49686	1.03203	0.671047	0.977649	0.62538	P0DI74	1.059	0.551194	1.17567	0.316468
F4JIW8	0.905921	0.568394	0.995572	0.910801	O50008	1.01125	0.990457	1.03111	0.901259	P0DI78	0.88745	0.300447	1.17827	0.345658
F4JIZ4	0.711282	0.360591	0.849186	0.632432	O50061	1.67123	0.138345	1.28338	0.362343	P10795	1.13176	0.144153	0.849635	0.252404
F4JJE0	1.01619	0.791885	1.00832	0.96054	O64379	1.00967	0.997279	0.888437	0.653703	P10796	0.76285	0.191768	0.818552	0.288885
F4JJR0	1.09995	0.0570772	1.10262	0.499682	O64477	0.832107	0.440577	0.8479	0.00429004	P10797	0.965672	0.666576	0.740715	0.18757
F4JJR8	1.12156	0.745103	0.90486	0.48723	O64517	1.05541	0.830405	0.94179	0.543564	P10896	1.52213	0.101428	1.1547	0.659385
F4JJT9	1.02114	0.945456	0.984228	0.775748	O64530-2	1.00649	0.991178	1.06439	0.0551175	P10896-2	1.28938	0.562143	0.829147	0.541223
F4JK17	0.992863	0.817757	0.965295	0.664355	O64624	0.998741	0.959639	1.07534	0.416096	P11035	1.0545	0.816831	0.986888	0.795037
F4JK28	0.956234	0.297414	1.13347	0.170082	O64634	1.08237	0.886264	1.03386	0.963679	P11139	1.03103	0.66722	0.962042	0.532764
F4JKG2	0.948313	0.397153	1.01855	0.995969	O64636	1.25206	0.0912867	1.19228	0.312353	P11490	0.185563	0.0310676	0.185226	0.0277043
F4JKH6	0.98778	0.794382	0.955149	0.207591	O64650	0.886101	0.208631	0.900017	0.0966956	P11574	1.03616	0.444096	0.912511	0.319649
F4JKK0-2	0.733099	0.135065	0.815655	0.487624	O64700	1.27993	0.589061	1.56313	0.689932	P13114	0.988086	0.774967	1.13394	0.322472
F4JKM2	0.910974	0.43278	0.795249	0.261189	O64725	0.874335	0.398612	1.04582	0.478033	P14671	0.98699	0.78583	0.884656	0.210252
F4JKW0	1.1368	0.230065	1.09572	0.0721056	O64764	0.894338	0.345009	0.823737	0.18814	P16181	0.86645	0.302753	1.47566	0.177803
F4JL11	0.823282	0.095338	0.982236	0.762954	O64825	0.89777	0.343966	0.913905	0.0585576	P17094	0.932345	0.567519	1.14364	0.516394
F4JL78	1.20249	0.130998	1.05441	0.32857	O64835	0.937656	0.354856	1.05358	0.788317	P17745	1.56328	0.00633289	1.12452	0.360962
F4JLF6	0.862762	0.157439	0.960792	0.610017	O64865	1.20653	0.628586	0.632904	0.103456	P18064	0.990212	0.899589	1.00592	0.0593894
F4JLJ2	1.08372	0.44667	0.942659	0.429017	O64879	0.676241	0.0747638	1.1707	0.994763	P19366	1.66051	0.0499378	1.04583	0.890818
F4JLK2	1.66724	0.379159	1.20006	0.281559	O64883	1.09187	0.301958	1.04771	0.787858	P19456	0.7983	0.0484018	1.20352	0.273491
F4JLM5	0.978108	0.750298	0.996248	0.848239	O64903	1.11669	0.205578	1.06609	0.980513	P19892	0.956742	0.688033	1.04283	0.0224929
F4JLP5	1.07506	0.161715	0.938334	0.221916	O65272	0.900634	0.247942	0.972424	0.695161	P20431	0.95215	0.313269	1.19149	0.191949
F4JLV7	1.1675	0.566615	1.14238	0.410022	O65282	0.789329	0.0209681	0.827669	0.129811	P20649	0.937401	0.574845	1.13297	0.651018
F4JM22	1.04189	0.292594	1.06644	0.418273	O65390	1.1824	0.152863	1.12612	0.0469367	P21218	0.927299	0.451313	1.06866	0.610946
F4JMJ1	1.18894	0.0367728	1.07968	0.0451244	O65396	0.976516	0.731166	0.903297	0.185993	P21238	1.17846	0.104109	0.968113	0.620893
F4JMK8	0.797351	0.23082	0.943641	0.592556	O65398	0.757414	0.228488	0.667159	0.119689	P21240	0.98143	0.75575	0.956484	0.546881
F4JMZ7	1.19163	0.624248	1.24755	0.611366	O65449	1.13335	0.155835	1.07043	0.258784	P22738	0.85483	0.516373	0.854898	0.0236331
F4JN35	1.10035	0.732235	1.21278	0.622502	O65468	0.698707	0.334204	0.800493	0.472116	P22953	1.32768	0.00354017	0.971394	0.585676
F4JNA9	1.37092	0.193902	1.30042	0.147252	O65476	1.08722	0.789922	1.06655	0.881342	P22954	1.6825	0.0173302	0.991457	0.817693
F4JNE4	0.907811	0.0821893	1.06237	0.52896	O65543	0.774097	0.211801	1.09629	0.781414	P23321	1.51386	0.0187681	1.00613	0.834319
F4JNR2	1.25687	0.254708	1.08534	0.679378	O65572	0.979291	0.721924	1.08502	0.639731	P23586	0.729452	0.104269	0.854579	0.155794
F4JP43	1.04258	0.564049	0.953988	0.612347	O65660	1.32002	0.167147	1.00089	0.923808	P23686	0.861632	0.0873504	0.878842	0.143277
F4JP88	0.712195	0.0290703	0.674269	0.136238	O65686	1.10919	0.905345	0.994197	0.728062	P24100	0.96519	0.328627	1.06223	0.342825
F4JPQ4	0.665644	0.00627432	1.10287	0.450638	O65719	1.30033	0.0299399	1.06533	0.609448	P24636	0.969245	0.622257	1.00047	0.850209
F4JPR4	0.868529	0.495625	1.11589	0.856678	O65782	1.20888	0.106432	1.18176	0.130065	P24806	0.92949	0.559615	0.850648	0.394621
F4JPR7	0.845768	0.572766	0.99011	0.853477	O65787	1.19279	0.0378922	1.15127	0.000107492	P25071	2.07355	0.0116934	1.04235	0.916827
F4JQ55	1.37846	0.261365	1.00942	0.852834	O65788-2	1.09555	0.644749	0.995966	0.93339	P25696	0.827524	0.0697699	0.914346	0.48815
F4JQ74	1.03353	0.953367	1.03978	0.877553	O65902	0.878058	0.00584796	0.947402	0.297457	P25697	1.17982	0.30188	1.19266	0.415444
F4JQE2	0.847097	0.282969	0.935828	0.184231	O65924	#N/A	#N/A	#N/A	#N/A	P25818	0.767124	0.0668377	0.876394	0.142566
F4JQH3	1.02315	0.877495	0.932981	0.551134	O80386	1.03012	0.924265	0.92637	0.376758	P25856	1.53714	0.0726324	1.30055	0.223815
F4JQJ7	1.01842	0.823582	0.79656	0.199928	O80452	0.923887	0.538045	1.05118	0.288563	P25857	1.15121	0.43168	1.1173	0.487019
F4JQQ8	0.909724	0.448538	1.00069	0.900267	O80501	0.766173	0.107845	0.839908	0.2697	P26288	#N/A	#N/A	#N/A	#N/A
F4JQV8	1.32488	0.0343875	1.32956	0.164396	O80503	0.818888	0.0564149	1.08249	0.309315	P26289	1.03357	0.771039	1.08622	0.386106
F4JQZ0	0.842044	0.320204	0.934764	0.577082	O80565	0.980858	0.742268	1.06207	0.455887	P27140-3	1.13381	0.410945	0.984783	0.774969
F4JRE0	0.947639	0.557547	0.987647	0.804653	O80576	1.08774	0.657498	1.01738	0.930006	P27202	0.962981	0.64499	1.0032	0.771478
F4JRG0	1.07674	0.680735	1.06087	0.646795	O80634-2	1.06414	0.788383	0.977294	0.741753	P27521	1.15834	0.214904	1.25981	0.57353
F4JRH9	1.71515	0.00978136	1.05746	0.464811	O80701	1.01943	0.936506	0.921762	0.331494	P28185	1.08718	0.608369	0.999389	0.883996
F4JRR1	0.540526	0.242854	0.641729	#NUM!	O80704	3.67267	0.708704	0.911449	0.737796	P28186	0.825163	0.153248	0.867407	0.176771
F4JRV2	0.628982	0.105274	0.604688	0.0893212	O80719	1.15666	0.526759	1.08819	0.728018	P28187	0.830665	0.282693	1.01423	0.941002
F4JRW3	0.944539	0.218963	0.908543	0.102319	O80774	0.692694	0.177964	0.980838	0.745784	P28188	0.91262	0.412101	0.862077	0.231711
F4JRX3	0.885939	0.120764	1.03485	0.816377	O80796	1.13362	0.618267	0.980702	0.734435	P29197	0.886684	0.385545	0.885463	0.43217
F4JRY9	1.05773	0.704685	1.17211	0.0632738	O80798	1.02051	0.892633	0.883599	0.120818	P29402	1.07253	0.453681	0.955759	0.585144
F4JS39	0.843688	0.333075	0.894968	0.405807	O80837	0.778016	0.136023	0.949674	0.569436	P29511	0.973808	0.392766	1.03777	0.718027
F4JS93	1.08531	0.651541	0.983409	0.766792	O80842	0.942565	0.24464	1.01283	0.990179	P29513	1.12876	0.462414	1.13766	0.636357
F4JSJ6	1.36828	0.137191	1.18195	0.290167	O80845	0.868749	0.17405	1.11064	0.512923	P29514	0.970956	0.669541	0.98263	0.770217
F4JSK5	0.713997	0.209724	2.40951	0.41794	O80852-2	1.07431	0.670475	0.766535	0.17409	P29515	1.00285	0.996817	1.04594	0.17078
F4JT30	0.980027	0.683603	1.00216	0.997663	O80858	0.720057	0.0882664	0.776188	0.168431	P29516	1.03827	0.820666	0.940254	0.47624
F4JT38	1.1355	0.828631	1.13634	0.632365	O80860	1.50259	0.118065	1.03717	0.692115	P29517	1.17068	0.320072	1.24539	0.46449
F4JT76	0.837419	0.00567154	0.870744	0.00789062	O80874	1.4869	0.108823	1.92587	0.227631	P30187	1.87724	0.176036	1.1284	0.227581
F4JT78	1.17909	0.770496	0.937696	0.713611	O80885	1.27361	0.0384782	1.07082	0.327637	P30188	1.31015	0.222414	1.11221	0.627317
F4JTD8	0.997409	0.940672	0.973744	0.737591	O80915	0.800791	0.147484	1.01743	0.463693	P30302	0.684847	0.00302556	0.977578	0.634481
F4JTE7	0.670352	0.0799138	0.846789	0.115587	O80925	1.19191	0.847619	1.03541	0.796999	P31166	0.7163	0.0155946	0.688876	0.0429797
F4JTF2	0.814592	0.108298	0.923419	0.46722	O80939	1.04095	0.907664	1.34352	0.523703	P31167	1.02971	0.75904	1.23823	0.0149538
F4JTH0	0.790501	0.0675939	0.91403	0.303182	O80948	1.09133	0.82122	1.75967	0.36993	P31169	0.935798	0.528511	1.00189	0.746264
F4JTN0	1.03124	0.774353	1.31706	0.0821064	O80983	0.916277	0.312571	0.978442	0.714384	P31265	1.02607	0.924759	1.0179	0.894437
F4JTP5	1.27049	0.042428	1.13949	0.255905	O80988	1.02542	0.890971	0.995505	0.8765	P31414	0.965256	0.623456	1.17525	0.833751
F4JU98	1.14638	0.194303	1.20424	0.0105738	O81016	0.780235	0.0369219	0.948527	0.716126	P31582	1.06585	0.696691	0.870759	0.151385
F4JUM3	0.9463	0.586334	0.996422	0.836825	O81062	0.941458	0.442504	1.09309	0.304449	P32746	1.40312	0.117385	0.991261	0.827648
F4JUN0	1.13364	0.104668	1.07243	0.587732	O81146	1.27089	0.177149	1.04297	0.822297	P32961	0.932871	0.391661	1.04277	0.697752
F4JUX9	1.24961	0.109341	1.08905	0.0161957	O81148	1.07113	0.593138	0.927123	0.445329	P32962	0.710833	0.201438	0.780995	0.280706
F4JV77	1.05921	0.52186	0.98885	0.899552	O81149	1.15152	0.208979	0.969305	0.540068	P33543	0.947016	0.789716	0.936496	0.71558
F4JV80	1.03589	0.326452	0.777249	0.326591	O81208	1.03804	0.902413	0.916167	0.396077	P34066	1.01168	0.842205	0.970359	0.696369
F4JVC5	1.02965	0.783287	1.0115	0.940099	O81283	1.33318	0.168	1.0439	0.489896	P34788	0.980378	0.750743	1.28954	0.0636557
F4JVH1	1.1628	0.479443	1.11857	0.508691	O81291	1.10718	0.312846	1.05986	0.538532	P34790	0.871144	0.128988	0.916998	0.475933
F4JVN6	1.17634	0.105998	1.00849	0.938565	O81296	1.03803	0.543069	0.850246	0.13576	P36212	1.43708	0.252419	0.951481	0.613362
F4JVU0	1.14535	0.407229	1.24157	0.481614	O81439	1.0303	0.933039	0.962819	0.678953	P38418	1.10449	0.124142	1.16192	0.318333
F4JW21	0.930462	0.568788	1.00776	0.947947	O81629	1.01189	0.866452	0.989394	0.788674	P38557	1.05898	0.643421	1.11257	0.423848
F4JW56	1.0205	0.996078	0.950632	0.639109	O81716	1.26025	0.0622584	1.0645	0.602341	P40940-2	1.02639	0.922877	1.01626	0.997497
F4JWB0	0.950099	0.414584	1.01364	0.884893	O81742	1.41747	0.0160353	0.967317	0.487812	P40941	0.812112	0.12095	1.10541	0.722407
F4JWJ6	0.864639	0.0376918	0.95626	0.618956	O81770	0.937579	0.410753	1.24061	0.151537	P41377	0.779817	0.238663	0.869752	0.434324
F4JWM1	0.942614	0.573623	1.38113	0.124611	O81845	0.817073	0.23529	1.02712	0.89121	P41916	0.768082	0.127949	0.770475	0.00211584
F4JWQ4	0.786064	0.0768054	0.864176	0.185925	O81905	1.25336	0.268404	0.899516	0.267837	P42643	1.07064	0.427719	1.0171	0.762999
F4JWS8	1.17298	0.072934	1.10829	0.669844	O82167	1.06181	0.120492	0.875583	0.104753	P42644	0.877065	0.400813	0.862125	0.369536
F4JXM9	1.13473	0.226807	1.03897	0.304908	O82179	0.815612	0.216784	0.742833	0.114895	P42645	0.970065	0.698664	1.04424	0.946934
F4JXW9	1.04747	0.864197	1.17092	0.471892	O82204	0.747648	0.0323922	1.19615	0.379874	P42697	1.0696	0.571995	1.19471	0.277226
F4JXY5	0.962365	0.423876	0.869088	0.0443056	O82209	0.638611	0.0015936	0.964546	0.656653	P42699	1.18386	0.0136346	0.979266	0.756738
F4JY24	1.1031	0.333908	0.96317	0.658474	O82240	1.12153	0.162591	0.940625	0.517523	P42733	0.842134	0.281723	1.32231	0.168129
F4JY28	0.513472	0.00780926	0.630844	0.208886	O82251	0.734679	0.0521647	0.893442	0.0206277	P42737	1.11956	0.534092	0.758727	0.0920031
F4JY76	1.03616	0.839847	1.04119	0.845888	O82279	1.06511	0.483137	0.977951	0.697424	P42761	0.798018	0.025005	0.791998	0.0746233
F4JYB8	0.789768	0.102041	1.10435	0.735177	O82291	1.33099	0.15106	1.0766	0.369617	P42763	1.00288	0.935076	1.0669	0.853519
F4JYC0	0.922958	0.104396	1.0278	0.639659	O82352	0.540337	0.0836541	0.874948	0.611094	P42791	0.769237	0.25441	1.06915	0.909813
F4JZ17	1.04283	0.608919	1.02747	0.849123	O82355	1.06892	0.904537	0.916615	0.472771	P42792	0.889256	0.343104	1.07905	0.72939
F4JZ25	1.02706	0.487309	1.23919	0.188427	O82357	1.37039	0.262176	1.1237	0.343877	P42798	1.15189	0.258533	1.19776	0.00185202
F4JZ46	1.13365	0.705959	0.871702	0.324963	O82359	1.35446	0.258073	1.01015	0.304251	P42804	1.14134	0.484389	1.03672	0.917135
F4JZG9	1.03795	0.867589	1.06873	0.33936	O82390-2	0.95378	0.547469	0.934815	0.53397	P42825	1.18543	0.0192255	1.10326	0.59478
F4JZS7	0.941355	0.0746613	0.937409	0.52706	O82485	0.851024	9.0507e-05	1.0922	0.325438	P43286	0.588261	0.0560013	0.936335	0.452508
F4JZV9	1.0597	0.750008	0.931901	0.771391	O82487	1.04418	0.569189	0.866626	0.164038	P43287	0.724762	0.0108582	0.877042	0.027531
F4JZX8	1.02733	0.610168	1.20025	0.448219	O82514	1.06898	0.348782	1.0015	0.899871	P43293	1.18046	0.500188	0.964717	0.741947
F4JZY1	0.939672	0.156787	1.05461	0.513022	O82533	2.03169	0.0122884	1.02391	0.93271	P43298	1.05107	0.506363	1.00277	0.939397
F4K000	0.867393	0.291866	0.999465	0.803055	O82628	1.47477	0.204842	1.20952	0.675122	P45434	1.16319	0.284676	1.19156	0.340134
F4K0C4	1.03087	0.40057	1.02502	0.795213	O82629	1.08633	0.406364	1.14151	0.412194	P46032	0.901189	0.273694	1.08425	0.073016
F4K0E8-2	1.04986	0.897383	1.03911	0.93437	O82647	1.19443	0.231349	1.23962	0.231497	P46077	0.90689	0.265316	0.959354	0.579275
F4K0T6	1.02593	0.68371	1.0506	0.748503	O82656	0.809376	0.137733	0.827429	0.245884	P46286	0.888277	0.296057	1.14063	0.111184
F4K0X7	1.05653	0.4507	1.0781	0.164276	O82659	1.2652	0.655595	0.939769	0.570255	P46310	1.00806	0.940911	1.1696	0.117262
F4K116	0.75433	0.122386	0.853894	0.518609	O82660	1.76982	0.0100093	1.04971	0.921897	P46312	1.09047	0.530971	1.09677	0.592836
F4K1G7	1.16871	0.320122	1.17145	0.34495	O82662	0.701513	0.147116	0.864571	0.397741	P46421	0.873968	0.128643	1.07922	0.507676
F4K1Y4	1.06016	0.703446	0.972563	0.706768	O82663	1.37129	0.0975186	1.11324	0.644789	P46422	0.991308	0.744285	0.731386	0.125685
F4K2A1-2	1.21422	0.339653	1.26609	0.224653	O82775	0.865903	0.379484	0.978514	0.265122	P46644	1.00391	0.830715	0.997071	0.786787
F4K2D8	1.19098	0.229639	1.06922	0.434595	P04778	1.05181	0.737156	0.893492	0.608286	P46645	0.787219	0.123962	0.865182	0.335885
F4K2E9	1.08567	0.602214	1.04856	0.959129	P06525	0.833088	0.359064	0.97172	0.65405	P47924	1.16857	0.149484	1.10467	0.302105
F4K2G0	1.24136	0.139388	1.06148	0.443722	P09468	1.28688	0.192292	0.998955	0.812284	P47998	1.11307	0.42822	0.826992	0.24603
F4K2G3	1.09964	0.611837	1.10179	0.60975	P0CC32	0.988386	0.806448	1.06809	0.502916	P48006	1.30467	0.286393	0.844432	0.215805
F4K2M9	1.01591	0.940455	1.35181	0.197696	P0CJ46	1.67557	0.00349178	1.04329	0.809913	P48347	0.991122	0.775163	0.920781	0.492894
F4K2Y3	0.928989	0.34041	0.935248	0.460481	P0CJ48	1.12123	0.0338156	0.954355	0.491142	P48348	1.78096	0.448778	1.02525	0.699538
F4K329	1.37643	0.306161	1.02366	0.902579	P0DH92	1.00533	0.760018	0.964019	0.307915	P48349-2	1.03577	0.717159	1.03429	0.693827
F4K347	1.08327	0.107807	1.03871	0.415896	P0DH99	1.18398	0.121034	1.15426	0.167987	P48421	1.01244	0.928208	0.663987	0.0334644
F4K410	1.56827	0.0556324	1.05441	0.755762	P0DI74	1.059	0.551194	1.17567	0.316468	P48491	0.890992	0.29725	0.954814	0.57162
F4K470	1.01882	0.872432	1.04443	0.84043	P0DI78	0.88745	0.300447	1.17827	0.345658	P49107	1.05511	0.679566	0.916423	0.403173
F4K498	1.18396	0.465946	0.783643	0.171599	P0DKC3	1.21669	0.0106497	0.99478	0.867283	P49209	1.02274	0.883914	1.47562	0.165128
F4K4A6	1.44339	0.221188	0.93879	0.56662	P10795	1.13176	0.144153	0.849635	0.252404	P49227	0.815023	0.0672918	1.0724	0.605893
F4K4J0-2	0.983881	0.84649	1.13153	0.0866454	P10796	0.76285	0.191768	0.818552	0.288885	P49637	0.9596	0.430442	1.27413	0.00629961
F4K4X9	1.10335	0.0118426	1.10192	0.151856	P10797	0.965672	0.666576	0.740715	0.18757	P49688	0.925781	0.159983	1.34311	0.0583696
F4K4Y5	0.880415	0.248151	0.908189	0.140519	P10896	1.52213	0.101428	1.1547	0.659385	P49691	0.861505	0.407144	1.18219	0.112512
F4K5J2	1.12566	0.209571	1.21247	0.288891	P10896-2	1.28938	0.562143	0.829147	0.541223	P49692	0.813803	0.262323	1.16238	0.0894002
F4K5S1	1.03498	0.425611	1.29139	0.347938	P11035	1.0545	0.816831	0.986888	0.795037	P49693	0.919954	0.40269	1.33079	0.0233955
F4K647	1.02758	0.894012	1.05494	0.822337	P11139	1.03103	0.66722	0.962042	0.532764	P51407	1.20872	0.323699	0.835552	0.181433
F4K657	1.78292	0.458491	1.04667	0.97231	P11490	0.185563	0.0310676	0.185226	0.0277043	P51413	0.912168	0.480404	1.312	0.165473
F4K658	1.13225	0.296803	1.0214	0.730227	P11574	1.03616	0.444096	0.912511	0.319649	P51414	1.07675	0.531561	1.17664	0.0646168
F4K694	0.726403	0.16552	0.833192	0.275483	P11832	1.2681	0.232203	1.02083	0.852027	P51418	1.15005	0.273609	1.22915	0.0280469
F4K6F8	1.242	0.0890259	1.75262	0.00778091	P13114	0.988086	0.774967	1.13394	0.322472	P51422	1.05476	0.680667	1.97199	0.0253488
F4K6W6	0.924026	0.15898	0.985651	0.770745	P14671	0.98699	0.78583	0.884656	0.210252	P51427	0.942606	0.197114	1.20575	0.00176316
F4K6X0	1.48694	0.212164	0.905473	0.283503	P16181	0.86645	0.302753	1.47566	0.177803	P51430	0.876657	0.401897	1.37945	0.193755
F4K7E0	0.91615	0.489821	0.993376	0.763679	P17094	0.932345	0.567519	1.14364	0.516394	P51818	1.16002	0.445663	1.2403	0.414513
F4K8C8	1.17616	0.233807	1.14609	0.07852	P17745	1.56328	0.00633289	1.12452	0.360962	P52032	0.956893	0.604897	0.990169	0.80619
F4K8S2	1.03981	0.294806	0.96716	0.663268	P18064	0.990212	0.899589	1.00592	0.0593894	P52410-2	1.08644	0.398811	1.24304	0.20893
F4K958	1.13549	0.611267	1.04405	0.852793	P18616	0.9257	0.126431	0.907244	0.436313	P52577	0.827526	0.0134269	0.908923	0.109137
F4K975	1.1079	0.277903	1.06646	0.772086	P19366	1.66051	0.0499378	1.04583	0.890818	P53492	1.75161	0.00387486	1.01186	0.867478
F4KAM0	1.08973	0.563077	0.915639	0.499763	P19456	0.7983	0.0484018	1.20352	0.273491	P53496	1.76555	0.0699357	1.26668	0.0143091
F4KBF5	1.13265	0.172671	0.938192	0.667009	P19892	0.956742	0.688033	1.04283	0.0224929	P53799	1.07997	0.593547	1.22437	0.290807
F4KBV0	1.13489	0.391009	1.14198	0.621704	P20115-2	0.84972	0.146092	1.02415	0.989852	P54144	1.05457	0.809727	1.00287	0.91
F4KCL2	1.67463	0.232846	1.03941	0.808678	P20431	0.95215	0.313269	1.19149	0.191949	P54609	0.864156	0.31255	0.830244	0.290303
F4KCQ9	0.751969	0.198267	0.940708	0.761726	P20649	0.937401	0.574845	1.13297	0.651018	P55034	0.844495	0.137219	0.810952	0.141788
F4KCT5	1.11138	0.723394	1.20343	0.676721	P21218	0.927299	0.451313	1.06866	0.610946	P56752	1.12843	0.398236	1.18152	0.00864393
F4KDA6	1.01696	0.933977	1.02543	0.557146	P21238	1.17846	0.104109	0.968113	0.620893	P56753	1.37378	0.0339653	1.07925	0.394198
F4KDZ4	1.34774	0.0787836	1.11457	0.429234	P21240	0.98143	0.75575	0.956484	0.546881	P56754	1.20694	0.0360742	1.05508	0.444702
F4KE21	1.13074	0.31536	1.00069	0.758476	P22738	0.85483	0.516373	0.854898	0.0236331	P56755	0.997697	0.89348	1.09954	0.657395
F4KE63	1.14439	0.0553305	1.12788	0.247637	P22953	1.32768	0.00354017	0.971394	0.585676	P56756	1.44363	0.086432	1.27286	0.182753
F4KEA0	0.771275	0.187258	0.722554	0.128205	P22954	1.6825	0.0173302	0.991457	0.817693	P56757	1.75019	0.0443694	1.12047	0.766647
F4KEX3	0.972369	0.617083	1.05071	0.666753	P23321	1.51386	0.0187681	1.00613	0.834319	P56758	0.905705	0.346482	0.975003	0.646872
F4KEY9	0.99507	0.932364	0.977036	0.860766	P23586	0.729452	0.104269	0.854579	0.155794	P56759	0.783299	0.0121799	0.933862	0.550357
F4KF14	1.21046	0.407508	1.16365	0.565991	P23686	0.861632	0.0873504	0.878842	0.143277	P56760	1.44333	0.286797	1.35455	0.41509
F4KF27-2	0.906202	0.737881	1.30098	0.724054	P24100	0.96519	0.328627	1.06223	0.342825	P56761	1.21273	0.0526179	1.12362	0.22322
F4KFC4	1.37937	0.327368	0.978182	0.868066	P24636	0.969245	0.622257	1.00047	0.850209	P56765	1.0332	0.860876	0.902757	0.316404
F4KFD7	1.10281	0.285196	1.0565	0.70844	P24806	0.92949	0.559615	0.850648	0.394621	P56766	0.986146	0.77924	1.04212	0.639636
F4KFJ2	1.01022	0.556719	1.01237	0.899929	P25071	2.07355	0.0116934	1.04235	0.916827	P56767	0.902866	0.402865	0.98912	0.808735
F4KFK8	0.971678	0.662829	1.28726	0.0563156	P25696	0.827524	0.0697699	0.914346	0.48815	P56771	1.12901	0.558581	1.07388	0.652437
F4KFL2	0.90021	0.351648	1.08157	0.838965	P25697	1.17982	0.30188	1.19266	0.415444	P56773	1.06035	0.542319	0.997344	0.889252
F4KFV6	1.17245	0.0354448	1.0795	0.355811	P25818	0.767124	0.0668377	0.876394	0.142566	P56774	1.23385	0.22311	1.11901	0.137021
F4KG14	1.01765	0.85747	1.21549	0.413944	P25819	0.93855	0.414136	1.13369	0.262122	P56777	1.0125	0.827666	1.18744	0.0806383
F4KG20	0.608397	0.004899	0.784201	0.0432506	P25855	1.04727	0.87123	0.996335	0.848835	P56778	0.946763	0.622648	1.17489	0.365275
F4KG64	1.59993	0.516712	0.97605	0.859401	P25856	1.53714	0.0726324	1.30055	0.223815	P56779	1.17338	0.707468	1.04116	0.948763
F4KH13	0.801669	0.18081	1.06421	0.861221	P25857	1.15121	0.43168	1.1173	0.487019	P56780	1.09021	0.197099	1.2435	0.278821
F4KHA2	1.17656	0.628356	0.95667	0.719217	P25864	0.982322	0.713798	1.0589	0.905742	P56785	1.00239	0.874549	1.27781	0.506389
F4KHD5	0.99108	0.480963	0.919455	0.0505495	P26288	#N/A	#N/A	#N/A	#N/A	P56788	1.14711	0.152908	1.04969	0.649098
F4KHN5	0.968302	0.721395	0.94287	0.64324	P26289	1.03357	0.771039	1.08622	0.386106	P57106	0.976521	0.783685	1.21063	0.882208
F4KIB2	0.596482	0.235723	1.01701	0.90379	P26569	0.741366	0.00839256	1.15423	0.0851898	P57681	1.02118	0.656875	0.897075	0.103418
F4KIH8	1.20241	0.544591	1.09341	0.807747	P27140-3	1.13381	0.410945	0.984783	0.774969	P57691	1.30843	0.119906	1.03074	0.981264
F4KII6	0.814864	0.0809606	0.925694	0.763179	P27202	0.962981	0.64499	1.0032	0.771478	P57751	0.959991	0.441169	0.945815	0.466321
F4KIL9	0.924122	0.0634724	1.07815	0.11024	P27521	1.15834	0.214904	1.25981	0.57353	P57752	0.752282	0.263823	0.891871	0.308053
F4KIN7	1.02104	0.610866	0.812333	0.352088	P28185	1.08718	0.608369	0.999389	0.883996	P58049	0.999884	0.874405	1.10031	0.614275
F4KIT3	1.18136	0.122581	1.44919	0.172352	P28186	0.825163	0.153248	0.867407	0.176771	P58684	0.865352	0.0263914	1.14586	0.0902111
F4KJ37	0.801533	0.270763	0.845387	0.352077	P28187	0.830665	0.282693	1.01423	0.941002	P59224	1.0985	0.16064	1.63969	0.118154
O03042	0.852857	0.247155	0.842293	0.1488	P28188	0.91262	0.412101	0.862077	0.231711	P59259	0.897934	0.339806	0.90074	0.246802
O03983	0.915161	0.403459	1.02055	0.947437	P28493	1.96526	0.151005	0.836593	0.166255	P59833	0.784376	0.220486	0.833677	0.203948
O03986	1.05373	0.601585	0.876123	0.190639	P29197	0.886684	0.385545	0.885463	0.43217	P60039	0.934259	0.563936	1.20226	0.355604
O04023	0.97843	0.55815	0.861196	0.107624	P29402	1.07253	0.453681	0.955759	0.585144	P60040	0.903193	0.457365	1.21946	0.104351
O04036	1.10138	0.317238	1.01189	0.742757	P29511	0.973808	0.392766	1.03777	0.718027	P60300	0.828269	0.419248	1.03401	0.673119
O04090	0.805824	0.170007	0.682748	0.109944	P29513	1.12876	0.462414	1.13766	0.636357	P61837	0.802557	0.0757902	1.05532	0.770991
O04130	1.05178	0.81515	1.08369	0.266166	P29514	0.970956	0.669541	0.98263	0.770217	P61843	1.39943	0.117177	1.21486	0.402236
O04151	1.17769	0.0049914	0.923444	0.0252999	P29515	1.00285	0.996817	1.04594	0.17078	P62090	1.21284	0.276776	1.03395	0.939646
O04157	0.960406	0.642326	0.961075	0.648261	P29516	1.03827	0.820666	0.940254	0.47624	P62095	1.39246	0.127823	1.05122	0.976463
O04196	1.07551	0.700671	1.11184	0.0533987	P29517	1.17068	0.320072	1.24539	0.46449	P81760-2	1.30966	0.180725	0.909542	0.303097
O04197	0.898406	0.520412	0.94241	0.771174	P29976	0.946865	0.417635	1.12973	0.449779	P82281	1.31502	0.178509	1.1445	0.696476
O04202	0.987428	0.797161	0.799216	0.0290574	P30184	0.938049	0.093552	1.04674	0.627329	P82715	1.29795	0.101992	0.969765	0.522814
O04209	0.899559	0.385645	0.832742	0.262178	P30187	1.87724	0.176036	1.1284	0.227581	P82869	1.29267	0.188448	0.979429	0.744854
O04249	0.933898	0.428214	0.954098	0.186624	P30188	1.31015	0.222414	1.11221	0.627317	P82873	1.13211	0.266509	1.01928	0.927157
O04265	0.901795	0.0152538	0.962368	0.403763	P30302	0.684847	0.00302556	0.977578	0.634481	P82874	0.9429	0.133495	0.970371	0.537663
O04294	0.842748	0.648509	0.997415	0.872122	P31166	0.7163	0.0155946	0.688876	0.0429797	P83483	0.969926	0.65866	0.919527	0.374808
O04308	0.901158	0.37603	0.791303	0.121197	P31167	1.02971	0.75904	1.23823	0.0149538	P83755	1.18815	0.179935	1.2292	0.248872
O04309	0.949186	0.764695	0.847291	0.388447	P31168	0.937353	0.486089	0.761024	0.00370814	P92514	0.666501	0.26427	0.864911	0.591798
O04314-2	0.842287	0.369637	1.15602	0.906019	P31169	0.935798	0.528511	1.00189	0.746264	P92547	0.926598	0.566964	1.27004	0.2846
O04326	1.16121	0.645279	1.052	0.700759	P31265	1.02607	0.924759	1.0179	0.894437	P92549	1.22719	0.00490559	1.0273	0.816784
O04331	1.12392	0.568682	1.11357	0.439568	P31414	0.965256	0.623456	1.17525	0.833751	P92558	0.790744	0.239491	0.951264	0.605985
O04342	2.06721	0.0612495	1.01103	0.967441	P31582	1.06585	0.696691	0.870759	0.151385	P92935	0.997285	0.735863	1.17626	0.848242
O04350	0.818152	0.145697	0.982152	0.651887	P32746	1.40312	0.117385	0.991261	0.827648	P92939	0.899446	0.442193	1.07089	0.794284
O04373	0.927492	0.436396	0.889911	0.35706	P32826	0.792772	0.0678064	0.890331	0.38417	P92963	0.785396	0.0293691	0.940258	0.191794
O04379	1.14416	0.326663	1.16153	0.0576327	P32961	0.932871	0.391661	1.04277	0.697752	P92978	1.06117	0.629546	1.04642	0.611698
O04420	1.21477	0.225087	1.24694	0.0654411	P32962	0.710833	0.201438	0.780995	0.280706	P92994	0.781851	0.0939835	1.35626	0.334886
O04482	1.00544	0.926823	1.12966	0.046193	P33157	1.54296	0.0281133	1.02115	0.92327	P93004	0.526211	0.0318738	0.754563	0.122873
O04486	0.872863	0.326237	0.97103	0.669208	P33543	0.947016	0.789716	0.936496	0.71558	P93014	1.34537	0.141502	1.32099	0.172161
O04487	1.06337	0.0569873	0.923186	0.309178	P34066	1.01168	0.842205	0.970359	0.696369	P93025	1.15487	0.29086	0.927154	0.205876
O04496	2.78596	0.000561993	0.959872	0.31831	P34788	0.980378	0.750743	1.28954	0.0636557	P93026	0.712788	0.244764	0.962032	0.823491
O04499	0.853052	0.261798	0.884042	0.413875	P34790	0.871144	0.128988	0.916998	0.475933	P93028	1.32586	0.107453	0.922435	0.374387
O04527	0.904954	0.296792	0.800192	0.0792624	P34893	0.897597	0.326668	0.780711	0.114801	P93042-2	1.02355	0.99694	1.20198	0.347653
O04567	0.832613	0.137665	0.901217	0.447789	P36212	1.43708	0.252419	0.951481	0.613362	P93046	1.23132	0.788543	0.961058	0.82555
O04603	1.20859	0.439111	0.992924	0.822292	P36397	1.00453	0.858069	1.13776	0.687735	P93051	1.03285	0.98812	0.995905	0.871431
O04616	1.0677	0.543265	1.04975	0.962835	P37702	0.924651	0.398119	0.98208	0.756226	P93285	0.947179	0.599828	1.04373	0.828576
O04619	0.912954	0.290536	1.11471	0.322453	P38418	1.10449	0.124142	1.16192	0.318333	P93303	0.75371	0.193326	1.15279	0.785738
O04621	1.07082	0.76546	1.14212	0.11866	P38557	1.05898	0.643421	1.11257	0.423848	P93313	0.97684	0.715699	1.23775	0.418943
O04630-2	0.848729	0.212513	0.905984	0.437278	P38605	0.968107	0.294748	1.18612	0.359904	P93654	0.836177	0.0326841	1.03716	0.584961
O04658	0.883602	0.374994	1.0329	0.775475	P40940-2	1.02639	0.922877	1.01626	0.997497	P93819	0.801109	0.181607	0.924747	0.520943
O04663	0.929134	0.487356	0.913307	0.460716	P40941	0.812112	0.12095	1.10541	0.722407	P93829	1.17611	0.0603115	1.1414	0.0141676
O04834	1.10042	0.47068	1.07454	0.618705	P41377	0.779817	0.238663	0.869752	0.434324	P93834	0.782131	0.0474607	0.89622	0.118114
O04905	0.860403	0.356067	0.799645	0.233034	P41916	0.768082	0.127949	0.770475	0.00211584	P94078	1.15526	0.102821	1.10582	0.351159
O04921	1.10561	0.290774	1.06941	0.409132	P42643	1.07064	0.427719	1.0171	0.762999	Q01474	1.06747	0.608372	1.15851	0.277297
O04922	1.10072	0.240278	0.894525	0.141629	P42644	0.877065	0.400813	0.862125	0.369536	Q01525	0.906303	0.320782	0.900369	0.228148
O04983	1.01554	0.963619	1.02927	0.95767	P42645	0.970065	0.698664	1.04424	0.946934	Q01908	1.15847	0.330483	1.07234	0.740253
O22100	0.908881	0.205707	0.926507	0.152583	P42697	1.0696	0.571995	1.19471	0.277226	Q03251	0.602737	0.0991767	0.695117	0.158712
O22126	0.983395	0.756407	0.973141	0.687668	P42699	1.18386	0.0136346	0.979266	0.756738	Q04613	0.971492	0.708134	1.12657	0.753236
O22146	0.941697	0.76851	1.05943	0.96281	P42732	1.015	0.872674	0.972077	0.689428	Q058J1	0.709358	0.210243	1.02089	0.936955
O22151-1	0.83254	0.502558	1.01407	0.92991	P42733	0.842134	0.281723	1.32231	0.168129	Q058N4	1.05528	0.466972	1.143	0.00623779
O22160	0.874244	0.162812	0.668084	0.255907	P42737	1.11956	0.534092	0.758727	0.0920031	Q06850	0.913496	0.270978	0.975395	0.723618
O22164	0.935454	0.33046	1.06581	0.230611	P42760	0.807304	0.19268	0.795945	0.0786091	Q06BH3	1.02654	0.0651077	0.962189	0.752023
O22173	0.816604	0.20934	0.923034	0.512549	P42761	0.798018	0.025005	0.791998	0.0746233	Q07473	1.19372	0.155603	0.917908	0.403317
O22187	1.11125	0.0521624	1.13015	0.390122	P42763	1.00288	0.935076	1.0669	0.853519	Q07488	0.903904	0.488022	0.914956	0.411976
O22193	1.09792	0.643419	0.991397	0.878658	P42770	1.10546	0.283831	1.11614	0.196769	Q08733	0.60082	0.0195024	0.799593	0.0605214
O22218	0.852217	0.10236	1.1721	0.50017	P42791	0.769237	0.25441	1.06915	0.909813	Q0WLB5	1.00037	0.929722	1.13207	0.214801
O22224	1.02306	0.830952	1.14815	0.636349	P42792	0.889256	0.343104	1.07905	0.72939	Q0WLC7	0.866408	0.332747	1.13799	0.0188367
O22229	0.881012	0.316576	0.996866	0.84891	P42794-2	1.03448	0.709275	1.23097	0.161264	Q0WML0	1.33291	0.379947	1.05921	0.805856
O22265	1.39589	0.0203466	1.09984	0.691996	P42798	1.15189	0.258533	1.19776	0.00185202	Q0WN19	0.671193	0.0322727	0.769208	0.164837
O22287	0.729023	0.0663515	0.85298	0.0521464	P42804	1.14134	0.484389	1.03672	0.917135	Q0WN54	1.13021	0.218664	1.0527	0.809359
O22288	0.498648	0.0795539	0.438541	0.0324486	P42825	1.18543	0.0192255	1.10326	0.59478	Q0WNJ6	1.11748	0.0815865	1.17036	0.170781
O22315-2	1.08594	0.91111	0.87249	0.164948	P43286	0.588261	0.0560013	0.936335	0.452508	Q0WNW0	1.03694	0.869447	1.0391	0.712807
O22456-2	1.10463	0.768025	1.09003	0.983033	P43287	0.724762	0.0108582	0.877042	0.027531	Q0WQF4	0.997523	0.90717	0.984106	0.779024
O22468	0.491481	0.0323238	0.627569	0.306774	P43293	1.18046	0.500188	0.964717	0.741947	Q0WQK2	0.833304	0.230212	1.14152	0.136746
O22476	1.17464	0.329298	1.00275	0.982607	P43296	1.13514	0.726039	1.03431	0.944538	Q0WR59-2	0.980126	0.728381	1.00147	0.938164
O22527	0.937088	0.571468	1.08243	0.912442	P43297	1.37799	0.0121623	0.932891	0.256793	Q0WSY2	1.10178	0.686854	0.725149	0.0355699
O22607	0.857797	0.32071	0.901218	0.415489	P43298	1.05107	0.506363	1.00277	0.939397	Q0WT31	0.862485	0.172121	1.31177	0.45894
O22609	1.38487	0.120804	1.03024	0.850251	P45434	1.16319	0.284676	1.19156	0.340134	Q0WUU6	0.838198	0.490387	0.99996	0.929811
O22683	1.00796	0.963852	0.969486	0.68227	P46032	0.901189	0.273694	1.08425	0.073016	Q0WVF7	1.1809	0.135209	0.922454	0.343282
O22714	1.09032	0.699483	1.06159	0.93913	P46077	0.90689	0.265316	0.959354	0.579275	Q0WVN5	0.334262	0.0816551	0.853598	0.449301
O22715	0.972387	0.571593	1.00154	0.947303	P46286	0.888277	0.296057	1.14063	0.111184	Q0WW26	0.909099	0.450041	1.06541	0.578424
O22769	0.93526	0.550404	0.82696	0.302363	P46310	1.00806	0.940911	1.1696	0.117262	Q0WW94	0.900091	0.310324	0.990294	0.821222
O22773	1.3385	0.214557	1.06134	0.826181	P46312	1.09047	0.530971	1.09677	0.592836	Q0WWE3	1.04782	0.875759	0.739258	0.247903
O22788	0.923903	0.463316	1.06438	0.992872	P46421	0.873968	0.128643	1.07922	0.507676	Q0WWW9	0.783615	0.135466	0.968547	0.557949
O22791	0.699176	0.0453691	0.760319	0.142497	P46422	0.991308	0.744285	0.731386	0.125685	Q1ACB3	1.08355	0.407321	1.10725	0.134094
O22795	0.915133	0.319936	1.33076	0.0324185	P46637	1.027	0.960844	1.41975	0.0150428	Q1EBV7	0.863278	0.114514	0.993978	0.858032
O22797	0.910869	0.316202	1.04353	0.575357	P46643	0.946217	0.431803	1.01564	0.946319	Q1ECE0	1.00323	0.896904	1.03406	0.714332
O22825	1.46488	0.0320239	1.00935	0.936168	P46644	1.00391	0.830715	0.997071	0.786787	Q1H537	1.0266	0.782171	1.00469	0.962925
O22826	0.739584	0.43414	0.974305	0.853719	P46645	0.787219	0.123962	0.865182	0.335885	Q1H583	0.785672	0.141342	0.90574	0.5
O22827	1.12373	0.552368	1.09094	0.787369	P47924	1.16857	0.149484	1.10467	0.302105	Q1H5C9	1.01649	0.539515	0.933746	0.473786
O22860	0.755249	0.0650192	1.12854	0.0316838	P47998	1.11307	0.42822	0.826992	0.24603	Q1JPL7	0.686427	0.107286	0.808785	0.264471
O22870	1.09361	0.837791	0.823114	0.30057	P47999	0.987652	0.797713	1.00703	0.986815	Q1KPV0	1.20485	0.159939	1.06084	0.31324
O22881	0.971352	0.812217	1.4152	0.538564	P48006	1.30467	0.286393	0.844432	0.215805	Q27GI3	1.03095	0.902419	0.924091	0.345074
O22886	1.72942	0.0601101	1.10829	0.527268	P48347	0.991122	0.775163	0.920781	0.492894	Q29Q26	0.820225	0.235278	0.802391	0.213357
O22898	1.07666	0.164485	1.02095	0.73453	P48348	1.78096	0.448778	1.02525	0.699538	Q29Q28	0.979993	0.720446	1.0497	0.44882
O22899	1.12185	0.389947	1.1266	0.689604	P48349-2	1.03577	0.717159	1.03429	0.693827	Q29Q34	1.02415	0.973969	1.07757	0.900719
O22907	0.983573	0.775506	1.02939	0.946894	P48421	1.01244	0.928208	0.663987	0.0334644	Q2HIM5	1.05806	0.72199	1.08991	0.784704
O22912	1.24178	0.218356	1.06377	0.307508	P48491	0.890992	0.29725	0.954814	0.57162	Q2HIQ2	1.27527	0.228376	0.986765	0.778069
O22914	1.23722	0.344201	1.00019	0.825541	P49107	1.05511	0.679566	0.916423	0.403173	Q2HIR7	1.03811	0.708358	1.01914	0.897483
O22941	0.963049	0.57372	1.02959	0.768794	P49200	0.919929	0.246538	1.04694	0.781998	Q2HIU0	1.07051	0.694997	1.07507	0.769785
O22969	1.06653	0.749903	0.857154	0.297802	P49201	1.05022	0.837497	1.38211	0.0955606	Q2V2S7	1.54233	0.184164	1.1198	0.835635
O22993	1.80395	0.153117	1.71484	0.28029	P49209	1.02274	0.883914	1.47562	0.165128	Q2V3Q0	1.10053	0.667743	0.874974	0.312173
O23006	1.09541	0.413763	0.968973	0.678412	P49211	1.17268	0.21451	1.25164	0.00273691	Q2V4F9	1.03132	0.807431	0.9773	0.791452
O23016	1.14503	0.100244	1.00425	0.952291	P49227	0.815023	0.0672918	1.0724	0.605893	Q37165	0.945172	0.599801	1.09617	0.0596774
O23034	0.853263	0.553545	0.950827	0.752325	P49637	0.9596	0.430442	1.27413	0.00629961	Q38798	1.08317	0.374812	1.04175	0.722266
O23049	0.911601	0.306631	1.07481	0.680154	P49688	0.925781	0.159983	1.34311	0.0583696	Q38799	1.08155	0.410682	1.00495	0.98663
O23052	0.89541	0.217066	1.0141	0.619275	P49691	0.861505	0.407144	1.18219	0.112512	Q38820	1.00532	0.775513	0.958543	0.606623
O23053	0.997445	0.877167	1.0284	0.320823	P49692	0.813803	0.262323	1.16238	0.0894002	Q38833	0.824986	0.214185	0.916593	0.040636
O23081	0.674527	0.128774	1.08896	0.149342	P49693	0.919954	0.40269	1.33079	0.0233955	Q38842	1.17361	0.411549	0.941414	0.565833
O23095	0.9656	0.801316	0.662454	0.333052	P50883	1.19817	0.335743	1.07082	0.667995	Q38845	0.953318	0.5987	0.982043	0.731465
O23137	1.0634	0.361694	1.09177	0.523842	P51407	1.20872	0.323699	0.835552	0.181433	Q38868	1.01484	0.874139	0.983106	0.769123
O23138	0.356406	1.44376e-05	0.51654	0.0365622	P51413	0.912168	0.480404	1.312	0.165473	Q38871	1.08911	0.490609	0.96052	0.436827
O23140	1.02267	0.787967	1.11998	0.759711	P51414	1.07675	0.531561	1.17664	0.0646168	Q38879	0.992675	0.797842	0.926316	0.474087
O23144	0.868039	0.221723	0.990723	0.826242	P51418	1.15005	0.273609	1.22915	0.0280469	Q38882	1.04414	0.0780836	0.932229	0.326652
O23157	1.28991	0.370706	1.06362	0.955148	P51422	1.05476	0.680667	1.97199	0.0253488	Q38885	1.26921	0.0671863	1.35699	0.0907097
O23166	1.17735	0.447093	1.08101	0.586305	P51427	0.942606	0.197114	1.20575	0.00176316	Q38890	0.746082	0.175441	1.1209	0.758917
O23174	1.18095	0.282436	1.26786	0.422763	P51430	0.876657	0.401897	1.37945	0.193755	Q38900	0.708432	0.211859	0.739325	0.222439
O23193	1.19711	0.594245	1.04436	0.844488	P51818	1.16002	0.445663	1.2403	0.414513	Q38906	1.25117	0.231244	1.08331	0.239385
O23207	0.900354	0.171411	0.938179	0.250288	P52032	0.956893	0.604897	0.990169	0.80619	Q38919	0.956863	0.379161	1.00367	0.959836
O23212-2	1.14424	0.257372	1.21227	0.585402	P52410-2	1.08644	0.398811	1.24304	0.20893	Q38922	0.83441	0.0490729	1.00065	0.985824
O23247	0.857987	0.382424	1.16293	0.36504	P52577	0.827526	0.0134269	0.908923	0.109137	Q38931	0.909775	0.47043	0.960118	0.635039
O23252	0.766913	0.532772	0.908343	0.74054	P52901	0.891904	0.224297	0.983257	0.684519	Q38932	1.16815	0.15526	1.08593	0.27235
O23254	0.790939	0.10975	0.977465	0.72424	P53492	1.75161	0.00387486	1.01186	0.867478	Q38935	0.836595	0.1449	0.658783	0.129804
O23255	0.846307	0.112565	0.875303	0.324531	P53496	1.76555	0.0699357	1.26668	0.0143091	Q38946	0.897666	0.350692	1.15296	0.538338
O23264	0.854142	0.0281496	1.03153	0.542272	P53665	0.804352	0.2554	0.684428	0.116866	Q38950	0.930572	0.0016684	0.94523	0.257876
O23290	0.452456	0.0446742	0.776551	0.0259648	P53799	1.07997	0.593547	1.22437	0.290807	Q38954	0.782305	0.169645	0.994618	0.865484
O23298	0.647166	0.209917	0.865658	0.457907	P54144	1.05457	0.809727	1.00287	0.91	Q38955	0.992232	0.837691	1.0679	0.561842
O23310	1.14791	0.00642896	0.908292	0.409472	P54150	0.967482	0.20721	1.01388	0.342339	Q38956	0.832791	0.14765	0.975201	0.846428
O23324	1.40808	0.139451	0.971586	0.701482	P54609	0.864156	0.31255	0.830244	0.290303	Q38970	0.947468	0.295929	1.14933	0.250026
O23342	1.26545	0.138289	1.21836	0.157539	P54873-2	1.12501	0.387306	1.065	0.983156	Q39002	0.796428	0.191039	1.25975	0.463063
O23344	1.06128	0.712202	0.955329	0.574803	P54888	1.23245	0.0343665	0.992553	0.840606	Q39016	0.868799	0.283123	0.938425	0.581849
O23365	1.14261	0.0297585	1.17321	0.197674	P54969	0.889705	0.635259	0.938429	0.784117	Q39032	1.01263	0.973006	0.981651	0.67879
O23403-3	1.10798	0.327207	0.834692	0.135527	P55034	0.844495	0.137219	0.810952	0.141788	Q39043	1.13023	0.0453003	0.942497	0.533426
O23404-4	1.09482	0.312291	1.10118	0.516184	P55737	1.10315	0.319561	1.00862	0.895282	Q39079	1.13762	0.356067	1.1147	0.109328
O23406	0.853641	0.45752	0.97804	0.263734	P56752	1.12843	0.398236	1.18152	0.00864393	Q39080	1.15901	0.0626235	1.53494	0.102451
O23443	1.03309	0.912745	0.882689	0.43297	P56753	1.37378	0.0339653	1.07925	0.394198	Q39085	0.875739	0.311724	1.02643	0.994864
O23461	1.02414	0.853232	1.02639	0.636672	P56754	1.20694	0.0360742	1.05508	0.444702	Q39099	0.769933	0.0274765	0.913008	0.483987
O23482	0.7049	0.034934	1.11937	0.368463	P56755	0.997697	0.89348	1.09954	0.657395	Q39101	0.712562	0.0267743	0.772482	0.153412
O23512	0.780291	0.282502	0.738821	0.244316	P56756	1.44363	0.086432	1.27286	0.182753	Q39102	1.22752	0.316197	1.05242	0.474166
O23515	0.868955	0.402088	1.41741	0.016085	P56757	1.75019	0.0443694	1.12047	0.766647	Q39131	1.16765	0.254498	0.996154	0.861253
O23523	0.549504	0.184259	0.624801	0.13256	P56758	0.905705	0.346482	0.975003	0.646872	Q39141	1.08058	0.789902	1.2039	0.473691
O23553	0.892112	0.141309	0.909764	0.150699	P56759	0.783299	0.0121799	0.933862	0.550357	Q39142	1.23231	0.0493652	1.05504	0.702672
O23569	0.765323	0.0715518	0.837337	0.0390051	P56760	1.44333	0.286797	1.35455	0.41509	Q39161	0.953481	0.477887	0.961191	0.639057
O23593	0.866801	0.211295	0.908839	0.388246	P56761	1.21273	0.0526179	1.12362	0.22322	Q39191	0.995148	0.850351	1.09794	0.81677
O23596	0.613138	0.00854564	1.08257	0.565671	P56765	1.0332	0.860876	0.902757	0.316404	Q39196	0.66699	0.00596046	0.996641	0.829353
O23617	0.8794	0.170845	1.12059	0.456751	P56766	0.986146	0.77924	1.04212	0.639636	Q39219	0.825944	0.348738	0.942277	0.579156
O23627-2	0.973689	0.705451	0.943642	0.566102	P56767	0.902866	0.402865	0.98912	0.808735	Q39221	0.957635	0.620182	1.08656	0.380584
O23647	0.922021	0.330318	0.99424	0.861129	P56771	1.12901	0.558581	1.07388	0.652437	Q39222	0.806564	0.150168	0.898425	0.36867
O23653	1.34648	0.0161148	1.26298	0.330409	P56773	1.06035	0.542319	0.997344	0.889252	Q39228	0.999496	0.925289	0.883294	0.166861
O23654	1.03996	0.327346	1.02705	0.607212	P56774	1.23385	0.22311	1.11901	0.137021	Q39231	0.739044	0.0812021	1.15576	0.75884
O23657	0.966551	0.678991	0.983147	0.76533	P56777	1.0125	0.827666	1.18744	0.0806383	Q39232	1.00723	0.858037	1.04958	0.578164
O23676	1.1099	0.591277	0.848638	0.29307	P56778	0.946763	0.622648	1.17489	0.365275	Q39241	0.979094	0.868623	0.981703	0.875649
O23680	1.12423	0.244016	1.04977	0.39322	P56779	1.17338	0.707468	1.04116	0.948763	Q39249	1.04626	0.488287	1.0488	0.12212
O23702	0.9426	0.157208	1.01104	0.994024	P56780	1.09021	0.197099	1.2435	0.278821	Q39251	1.3992	0.000811374	1.17281	0.438288
O23708	1.27758	0.0883144	0.969491	0.629313	P56785	1.00239	0.874549	1.27781	0.506389	Q39254	0.631798	0.254195	0.911357	0.714534
O23714	1.05845	0.843207	0.880307	0.29594	P56788	1.14711	0.152908	1.04969	0.649098	Q39255	1.05534	0.906025	0.977025	0.718567
O23715	1.16793	0.244806	1.01098	0.919686	P57106	0.976521	0.783685	1.21063	0.882208	Q39258	1.09123	0.374047	1.07617	0.38787
O23717	1.02366	0.959389	0.977266	0.732247	P57681	1.02118	0.656875	0.897075	0.103418	Q3EBE3	1.10794	0.100645	1.17797	0.276295
O23722	0.942744	0.531033	0.965721	0.669575	P57691	1.30843	0.119906	1.03074	0.981264	Q3ECP7	1.01178	0.637897	1.09002	0.398375
O24412	0.940488	0.349826	0.82901	0.12144	P57751	0.959991	0.441169	0.945815	0.466321	Q41931	0.628564	0.11518	0.820588	0.354604
O24456	0.991033	0.808075	0.970647	0.628513	P57752	0.752282	0.263823	0.891871	0.308053	Q41932	0.923517	0.506269	0.967919	0.663221
O24457	0.991363	0.83135	0.995282	0.834739	P58049	0.999884	0.874405	1.10031	0.614275	Q41963	0.805486	0.172349	0.932077	0.542438
O24466	0.818164	0.0239814	0.921972	0.0659492	P58684	0.865352	0.0263914	1.14586	0.0902111	Q41975	0.933849	0.616137	1.13483	0.6262
O24520	0.843409	0.38688	0.754611	0.268873	P59223	0.929471	0.49228	1.69517	0.0482017	Q42029	1.1135	0.515102	1.11305	0.731835
O24521	1.0691	0.801576	1.22478	0.446157	P59224	1.0985	0.16064	1.63969	0.118154	Q42044	1.27086	0.0316862	0.960487	0.461656
O24616	1.1825	0.0491716	0.820213	0.371852	P59232	0.841954	0.241532	1.24402	0.161805	Q42064	0.950931	0.494892	1.13581	0.17479
O24633	1.53558	0.42797	1.13091	0.199031	P59259	0.897934	0.339806	0.90074	0.246802	Q42112	0.993085	0.715777	0.923226	0.121871
O24653	0.841944	0.274782	0.99135	0.789781	P59833	0.784376	0.220486	0.833677	0.203948	Q42139	1.11591	0.601531	0.910041	0.262816
O48528	1.07314	0.701171	0.878452	0.264954	P60039	0.934259	0.563936	1.20226	0.355604	Q42262	0.973296	0.326854	1.04249	0.2568
O48529	1.05041	0.794759	0.980749	0.735267	P60040	0.903193	0.457365	1.21946	0.104351	Q42290	0.812952	0.178216	0.801478	0.107177
O48549	0.84041	0.484542	1.1544	0.37899	P60300	0.828269	0.419248	1.03401	0.673119	Q42342	0.987369	0.638307	1.02603	0.768604
O48588	1.22687	0.0633771	0.983855	0.393961	P61837	0.802557	0.0757902	1.05532	0.770991	Q42400	0.692485	0.0998268	0.800639	0.307357
O48593	1.10166	0.221252	1.00061	0.995466	P61843	1.39943	0.117177	1.21486	0.402236	Q42403	0.872664	0.0885713	0.930469	0.173191
O48646	0.713195	0.136212	0.705279	0.13982	P62090	1.21284	0.276776	1.03395	0.939646	Q42406	0.690582	0.111674	0.817282	0.259105
O48670	1.08209	0.694769	1.01559	0.738004	P62095	1.39246	0.127823	1.05122	0.976463	Q42418	0.83698	0.291537	0.8514	0.371099
O48671	0.995314	0.137783	1.48418	0.0693812	P68209	0.868042	0.273813	0.937956	0.561127	Q42449	0.817977	0.212117	0.834525	0.24975
O48676	1.25029	0.195915	1.01001	0.572323	P81760-2	1.30966	0.180725	0.909542	0.303097	Q42479	0.818724	0.0907183	1.06977	0.528431
O48723	1.26927	0.236722	1.00986	0.98236	P82281	1.31502	0.178509	1.1445	0.696476	Q42510	0.708096	0.255946	0.962401	0.806284
O48724	0.997415	0.885746	0.970257	0.647567	P82715	1.29795	0.101992	0.969765	0.522814	Q42525	0.902814	0.37249	1.00518	0.996497
O48726	1.04846	0.939079	0.855879	0.231264	P82869	1.29267	0.188448	0.979429	0.744854	Q42545	2.22474	0.0159847	1.06852	0.980885
O48737	1.07009	0.290132	1.06263	0.753593	P82873	1.13211	0.266509	1.01928	0.927157	Q42547	0.895609	0.0784567	0.907372	0.258935
O48773	0.879887	0.280634	1.0914	0.255361	P82874	0.9429	0.133495	0.970371	0.537663	Q42560	0.895129	0.0999436	0.994107	0.831996
O48781	1.15488	0.679383	1.02916	0.98508	P83291	0.968349	0.618584	0.872317	0.39387	Q42564	0.774768	0.0413267	0.962571	0.652107
O48782	1.00363	0.9216	0.989302	0.815993	P83483	0.969926	0.65866	0.919527	0.374808	Q42589	1.06014	0.798317	1.0685	0.777909
O48788	0.765816	0.146245	0.92035	0.515978	P83755	1.18815	0.179935	1.2292	0.248872	Q42593	0.942557	0.22724	1.01625	0.897253
O48802	1.12224	0.193379	1.07747	0.767328	P92514	0.666501	0.26427	0.864911	0.591798	Q42599	0.957908	0.748188	0.936888	0.550178
O48815	1.04629	0.785146	0.936055	0.743422	P92547	0.926598	0.566964	1.27004	0.2846	Q42600	1.03666	0.609771	1.19193	0.445854
O48818	0.874584	0.477952	1.04863	0.994462	P92549	1.22719	0.00490559	1.0273	0.816784	Q42601	0.924311	0.283678	0.994148	0.863032
O48832	0.955924	0.589761	1.11163	0.508888	P92558	0.790744	0.239491	0.951264	0.605985	Q42602	0.865546	0.0930244	0.916821	0.402583
O48844	1.11193	0.405811	1.04344	0.711098	P92935	0.997285	0.735863	1.17626	0.848242	Q42605	0.979514	0.679928	0.85406	0.300168
O48845	0.994	0.857574	0.987052	0.78988	P92939	0.899446	0.442193	1.07089	0.794284	Q43127	1.08123	0.611302	1.07335	0.605537
O48917	1.08452	0.614119	1.1658	0.34034	P92959	0.896172	0.0762805	1.06657	0.648458	Q43867	0.987988	0.795877	0.983638	0.760092
O48946	1.04712	0.953459	0.993438	0.910822	P92963	0.785396	0.0293691	0.940258	0.191794	Q4V3C7	0.91585	0.343413	0.944598	0.365192
O48947	1.17199	0.133717	1.02906	0.931142	P92978	1.06117	0.629546	1.04642	0.611698	Q4V3C8	2.26648	0.441239	1.08029	0.616394
O48963	1.03449	0.916515	1.01197	0.923498	P92994	0.781851	0.0939835	1.35626	0.334886	Q4V3D6	2.07973	0.190461	0.878854	0.0885199
O49006	1.36235	0.120771	1.0451	0.54856	P93004	0.526211	0.0318738	0.754563	0.122873	Q4V3D9	1.1606	0.299076	1.0255	0.881749
O49048	1.0655	0.336174	0.984274	0.492136	P93014	1.34537	0.141502	1.32099	0.172161	Q501E6	1.50094	0.0560103	1.17242	0.0303912
O49160	0.946505	0.513118	1.02177	0.949261	P93025	1.15487	0.29086	0.927154	0.205876	Q52T38	0.758848	0.297639	1.09681	0.937612
O49203	0.940824	0.552881	0.811481	0.107493	P93026	0.712788	0.244764	0.962032	0.823491	Q53YF3	1.01638	0.967109	1.11432	0.187721
O49289	0.618973	0.129199	1.21178	0.862397	P93028	1.32586	0.107453	0.922435	0.374387	Q56WD9	0.833575	0.191433	0.846529	0.197978
O49292	1.1001	0.23646	0.951854	0.568717	P93031	0.955242	0.293078	0.887509	0.168141	Q56WH1	1.23209	0.404345	1.13679	0.866297
O49299	0.863626	0.298661	0.947714	0.498731	P93033	0.87807	0.305915	0.809357	0.266687	Q56WH4-2	0.855407	0.38649	1.65703	0.539633
O49304	0.885886	0.431386	1.17932	0.613001	P93042-2	1.02355	0.99694	1.20198	0.347653	Q56WK6	1.13019	0.166919	0.847165	0.105006
O49313	1.20931	0.316946	0.971033	0.609923	P93046	1.23132	0.788543	0.961058	0.82555	Q56WN1	0.990447	0.734892	0.897863	0.45371
O49328	1.57678	0.18393	1.09634	0.671692	P93051	1.03285	0.98812	0.995905	0.871431	Q56X52	1.05103	0.376521	0.993346	0.422411
O49339	1.15505	0.350469	1.04436	0.48008	P93285	0.947179	0.599828	1.04373	0.828576	Q56XQ0	0.625781	0.232692	1.03719	0.864598
O49377	0.79275	0.153669	1.00657	0.94026	P93292	0.81218	0.0486076	0.929846	0.39526	Q56XR7	1.17503	0.379418	0.972965	0.140929
O49385	0.976025	0.494808	1.09972	0.0326289	P93303	0.75371	0.193326	1.15279	0.785738	Q56YA5	1.12057	0.370557	1.19003	0.266172
O49453	1.13151	0.660142	1.04889	0.943956	P93306	1.01841	0.76711	1.01877	0.953273	Q56YW9	0.97203	0.709215	0.971637	0.690158
O49460	1.25085	0.391096	1.0456	0.821502	P93313	0.97684	0.715699	1.23775	0.418943	Q56Z59	1.09835	0.456612	0.898539	0.0250505
O49485	0.843965	0.275316	0.859508	0.379718	P93654	0.836177	0.0326841	1.03716	0.584961	Q56ZI2	1.22091	0.384684	0.874436	0.205574
O49499	0.917545	0.434148	0.793997	0.19975	P93655	0.815616	0.0388253	0.92774	0.498975	Q56ZN6	0.752021	0.220349	1.04029	0.979078
O49506	1.12202	0.0736926	1.38488	0.00145887	P93736	0.976527	0.734853	0.957125	0.605007	Q56ZQ3	0.97564	0.689156	1.16233	0.208334
O49543	1.251	0.099746	0.942249	0.435425	P93819	0.801109	0.181607	0.924747	0.520943	Q56ZZ7	0.942297	0.581463	0.957548	0.464339
O49552	1.25821	0.468244	0.98004	0.824017	P93829	1.17611	0.0603115	1.1414	0.0141676	Q570B4	0.997868	0.956633	0.956693	0.183576
O49562-2	0.888192	0.70279	0.839558	0.574335	P93834	0.782131	0.0474607	0.89622	0.118114	Q5GM68	1.03979	0.967143	1.02398	0.896319
O49607	1.01503	0.898002	1.20901	0.278938	P94078	1.15526	0.102821	1.10582	0.351159	Q5Q0B6	0.725404	0.318318	0.977163	0.856707
O49613	0.819553	0.0464775	0.927683	0.0168809	Q01474	1.06747	0.608372	1.15851	0.277297	Q5S1W2	0.894066	0.0639879	0.902801	0.148623
O49621	0.692324	0.114894	0.95906	0.815108	Q01525	0.906303	0.320782	0.900369	0.228148	Q5W7F2	1.03662	0.374015	1.01964	0.531926
O49629	1.16026	0.429257	1.12282	0.397335	Q01908	1.15847	0.330483	1.07234	0.740253	Q5XEN3	1.05	0.516513	0.932845	0.103273
O49636	1.21337	0.00721448	0.940452	0.38928	Q03250	1.03688	0.338145	0.906278	0.383	Q5XEP2	1.09895	0.631639	1.01775	0.827941
O49652	0.831007	0.0409154	1.00425	0.943718	Q03251	0.602737	0.0991767	0.695117	0.158712	Q5XF06	0.899522	0.410788	1.05321	0.542273
O49668	1.01349	0.956189	1.08147	0.185274	Q04613	0.971492	0.708134	1.12657	0.753236	Q5XF09	1.00933	0.964877	1.00369	0.993175
O49675	1.19142	0.297197	1.21744	0.415899	Q05728	0.675112	0.165118	0.683713	0.184284	Q5XF12	1.25966	0.448845	1.07537	0.731523
O49686	1.03203	0.671047	0.977649	0.62538	Q05758	0.970987	0.555433	0.893803	0.04838	Q66GJ1	1.11554	0.0820462	1.22315	0.0783381
O50008	1.01125	0.990457	1.03111	0.901259	Q058J1	0.709358	0.210243	1.02089	0.936955	Q66GN3	0.902984	0.570184	0.889773	0.291188
O50039	0.920114	0.66854	0.89873	0.707569	Q058N4	1.05528	0.466972	1.143	0.00623779	Q66GP0	0.986027	0.789855	1.09764	0.553619
O50061	1.67123	0.138345	1.28338	0.362343	Q06850	0.913496	0.270978	0.975395	0.723618	Q67XU1	0.884605	0.363767	0.867897	0.26964
O64379	1.00967	0.997279	0.888437	0.653703	Q06BH3	1.02654	0.0651077	0.962189	0.752023	Q67YI9-2	1.08466	0.65973	1.0872	0.856467
O64477	0.832107	0.440577	0.8479	0.00429004	Q07473	1.19372	0.155603	0.917908	0.403317	Q680A5	1.02841	0.968647	1.14033	0.698153
O64490	1.25365	0.351861	1.09988	0.2258	Q07488	0.903904	0.488022	0.914956	0.411976	Q683F9	1.17614	0.284327	1.15743	0.435735
O64517	1.05541	0.830405	0.94179	0.543564	Q08298	0.807433	0.0305891	1.25688	0.108463	Q68KI4	1.01055	0.977304	1.03713	0.291752
O64530-2	1.00649	0.991178	1.06439	0.0551175	Q08733	0.60082	0.0195024	0.799593	0.0605214	Q6DBF6	0.924097	0.382229	0.978015	0.720812
O64583-2	1.01685	0.976623	1.00179	0.992597	Q0WL80	1.31989	0.0031872	1.25902	0.0833646	Q6DBG8	0.765473	0.16736	0.888188	0.587924
O64624	0.998741	0.959639	1.07534	0.416096	Q0WLB5	1.00037	0.929722	1.13207	0.214801	Q6DBN2	0.908818	0.473012	0.829926	0.294517
O64634	1.08237	0.886264	1.03386	0.963679	Q0WLC7	0.866408	0.332747	1.13799	0.0188367	Q6DBN4	0.629377	0.204871	0.848858	0.650265
O64636	1.25206	0.0912867	1.19228	0.312353	Q0WML0	1.33291	0.379947	1.05921	0.805856	Q6DBQ2	1.10482	0.00152814	1.04733	0.799548
O64650	0.886101	0.208631	0.900017	0.0966956	Q0WN19	0.671193	0.0322727	0.769208	0.164837	Q6DST1	0.798286	0.458552	1.07774	0.488592
O64688	1.05921	0.434946	1.03626	0.660263	Q0WN54	1.13021	0.218664	1.0527	0.809359	Q6F6B5	1.21095	0.115918	1.14739	0.556694
O64696	1.00494	0.908098	0.881359	0.117856	Q0WNJ6	1.11748	0.0815865	1.17036	0.170781	Q6NKS4	1.07935	0.264418	1.10736	0.566917
O64700	1.27993	0.589061	1.56313	0.689932	Q0WNP3	0.82447	0.318235	1.1003	0.748972	Q6NKU9	0.952838	0.568751	1.15339	0.776633
O64725	0.874335	0.398612	1.04582	0.478033	Q0WNW0	1.03694	0.869447	1.0391	0.712807	Q6NKW9	0.911238	0.506983	0.833405	0.118138
O64730-2	0.84692	0.308459	1.11637	0.0343526	Q0WPA5	1.21797	0.389921	1.04884	0.225729	Q6NLC1	1.25687	0.0727963	1.11482	0.0749076
O64764	0.894338	0.345009	0.823737	0.18814	Q0WQ75	0.895281	0.276774	0.883089	0.4022	Q6NLQ6	0.924442	0.425027	0.894535	0.100157
O64767	0.835467	0.125204	0.963339	0.666293	Q0WQF4	0.997523	0.90717	0.984106	0.779024	Q6NMH5	0.774718	0.0936796	0.910734	0.494468
O64768	1.15788	0.5479	1.05937	0.204133	Q0WQF7	1.16262	0.404107	1.04268	0.902071	Q6NPM5	0.85268	0.021349	0.940362	0.655421
O64789	1.07984	0.322875	1.12107	0.212524	Q0WQK2	0.833304	0.230212	1.14152	0.136746	Q6NPR7	0.903303	0.0066313	0.887937	0.173327
O64816	0.970352	0.068732	0.936472	0.740955	Q0WR59-2	0.980126	0.728381	1.00147	0.938164	Q6NQA8	0.939566	0.582088	1.01673	0.839864
O64818	0.67592	0.389208	1.08542	0.984207	Q0WSY2	1.10178	0.686854	0.725149	0.0355699	Q6NQG3	1.16034	0.690169	1.02924	0.936362
O64825	0.89777	0.343966	0.913905	0.0585576	Q0WT31	0.862485	0.172121	1.31177	0.45894	Q6NQK9	1.02994	0.541172	1.0581	0.744588
O64835	0.937656	0.354856	1.05358	0.788317	Q0WUU6	0.838198	0.490387	0.99996	0.929811	Q6R3K6	0.893305	0.266468	1.00733	0.985118
O64850	1.30731	0.218418	1.48753	0.193199	Q0WVF7	1.1809	0.135209	0.922454	0.343282	Q6TBX7	1.02746	0.520877	1.12369	0.165222
O64856	1.07985	0.728398	0.98096	0.737858	Q0WVJ5	0.965437	0.663027	0.978638	0.792827	Q70DU8-2	0.881067	0.265647	1.15652	0.58774
O64858	1.07676	0.150228	1.05959	0.144149	Q0WVL7	0.921191	0.420775	0.988807	0.801688	Q70E96	0.858535	0.405646	1.09778	0.725241
O64865	1.20653	0.628586	0.632904	0.103456	Q0WVN5	0.334262	0.0816551	0.853598	0.449301	Q7DM58	1.01971	0.752799	1.35006	0.350195
O64866	0.797558	0.0704219	0.712006	0.0374509	Q0WVX5	0.999361	0.976959	1.03429	0.311339	Q7FRS8-2	1.02344	0.754156	0.931276	0.577123
O64879	0.676241	0.0747638	1.1707	0.994763	Q0WVZ7	0.855482	0.0690038	1.03648	0.891936	Q7X659	0.905642	0.107704	1.17351	0.257438
O64883	1.09187	0.301958	1.04771	0.787858	Q0WW17	0.933821	0.221566	1.097	0.710936	Q7X9I4	1.14487	0.940111	1.26591	0.803876
O64903	1.11669	0.205578	1.06609	0.980513	Q0WW26	0.909099	0.450041	1.06541	0.578424	Q7XA74	1.00893	0.925043	0.943891	0.587724
O64948	1.09079	0.00413194	1.00583	0.929756	Q0WW94	0.900091	0.310324	0.990294	0.821222	Q7XJJ7	0.896321	0.078953	1.03564	0.879531
O65041	0.840945	0.114965	0.827233	0.419743	Q0WWE3	1.04782	0.875759	0.739258	0.247903	Q7XZF5	1.41426	0.472593	1.04191	0.768064
O65201	1.19363	0.0547144	1.12694	0.402887	Q0WWW9	0.783615	0.135466	0.968547	0.557949	Q7XZU1	1.2333	0.110537	1.19839	0.0336621
O65258	1.01147	0.986827	1.06433	0.586361	Q1ACB3	1.08355	0.407321	1.10725	0.134094	Q7Y1W1	1.02725	0.925969	1.15357	0.535347
O65271	0.915639	0.404901	0.953646	0.591285	Q1EBV7	0.863278	0.114514	0.993978	0.858032	Q7Y208	1.24424	0.489691	1.16976	0.769334
O65272	0.900634	0.247942	0.972424	0.695161	Q1ECE0	1.00323	0.896904	1.03406	0.714332	Q84JW1	0.836745	0.3889	1.05909	0.600742
O65282	0.789329	0.0209681	0.827669	0.129811	Q1H537	1.0266	0.782171	1.00469	0.962925	Q84K16	1.14565	0.418327	1.05741	0.389451
O65351	1.05674	0.808277	0.977282	0.72721	Q1H583	0.785672	0.141342	0.90574	0.5	Q84K71	0.951665	0.534691	1.0288	0.766178
O65390	1.1824	0.152863	1.12612	0.0469367	Q1H5C9	1.01649	0.539515	0.933746	0.473786	Q84L08	0.788741	0.240031	1.15027	0.554569
O65396	0.976516	0.731166	0.903297	0.185993	Q1H5E3	1.11716	0.675168	1.03474	0.919031	Q84LG4	0.89454	0.604359	0.772561	0.049377
O65398	0.757414	0.228488	0.667159	0.119689	Q1JPL7	0.686427	0.107286	0.808785	0.264471	Q84MC0	0.787857	0.0349843	0.895277	0.310541
O65449	1.13335	0.155835	1.07043	0.258784	Q1JPP0	1.20602	0.226276	1.2498	0.201128	Q84N64-2	1.11176	0.179892	1.1452	0.297406
O65468	0.698707	0.334204	0.800493	0.472116	Q1KPV0	1.20485	0.159939	1.06084	0.31324	Q84R15	0.95358	0.764257	0.976607	0.861949
O65476	1.08722	0.789922	1.06655	0.881342	Q24JN5	0.643276	0.128354	0.837216	0.604168	Q84VQ3	1.23162	0.265169	1.16941	0.130571
O65502	0.929356	0.35504	1.01877	0.814495	Q27GI3	1.03095	0.902419	0.924091	0.345074	Q84VQ4	1.058	0.81689	0.966025	0.6752
O65543	0.774097	0.211801	1.09629	0.781414	Q27GJ8	0.899393	0.40918	0.924147	0.567993	Q84VZ5	0.981936	0.756223	0.944834	0.550321
O65569	0.967273	0.458233	0.998373	0.962071	Q29Q26	0.820225	0.235278	0.802391	0.213357	Q84VZ6	1.03202	0.575049	1.10366	0.237364
O65570	0.929251	0.43348	0.959007	0.607606	Q29Q28	0.979993	0.720446	1.0497	0.44882	Q84W12	1.19213	0.444475	0.915162	0.335177
O65572	0.979291	0.721924	1.08502	0.639731	Q29Q34	1.02415	0.973969	1.07757	0.900719	Q84WL9	0.989259	0.81091	0.990054	0.807192
O65581	1.01629	0.960026	1.00397	0.890237	Q2HIM5	1.05806	0.72199	1.08991	0.784704	Q84WM9	1.31653	0.435222	1.13594	0.24359
O65583	1.05966	0.889892	1.11458	0.85327	Q2HIQ2	1.27527	0.228376	0.986765	0.778069	Q84WU8	0.964603	0.324851	1.24983	0.339744
O65655	0.900807	0.178226	0.875818	0.167111	Q2HIR7	1.03811	0.708358	1.01914	0.897483	Q84WV7	0.882001	0.423582	0.780468	0.167948
O65660	1.32002	0.167147	1.00089	0.923808	Q2HIU0	1.07051	0.694997	1.07507	0.769785	Q84WW5	1.0373	0.861488	0.993867	0.928684
O65686	1.10919	0.905345	0.994197	0.728062	Q2V2S7	1.54233	0.184164	1.1198	0.835635	Q8GSJ6	1.11771	0.243994	1.02606	0.871424
O65688	1.52753	0.463927	0.974393	0.675947	Q2V3Q0	1.10053	0.667743	0.874974	0.312173	Q8GTR4	1.14105	0.0629139	1.18801	0.230087
O65693	1.17311	0.339509	1.03773	0.953411	Q2V3S1	0.719528	0.400875	0.760669	0.309442	Q8GUH7	1.01557	0.901645	1.00464	0.993462
O65719	1.30033	0.0299399	1.06533	0.609448	Q2V4F9	1.03132	0.807431	0.9773	0.791452	Q8GUI4-2	0.936815	0.261501	0.891667	0.106424
O65782	1.20888	0.106432	1.18176	0.130065	Q37165	0.945172	0.599801	1.09617	0.0596774	Q8GUM2	0.724184	0.154309	0.851901	0.383283
O65787	1.19279	0.0378922	1.15127	0.000107492	Q38798	1.08317	0.374812	1.04175	0.722266	Q8GUM5	1.00483	0.933857	0.950286	0.348241
O65788-2	1.09555	0.644749	0.995966	0.93339	Q38799	1.08155	0.410682	1.00495	0.98663	Q8GUN2	0.932764	0.28429	0.869755	0.18639
O65896	1.05196	0.759576	1.00456	0.956886	Q38814	1.05159	0.677013	0.977726	0.715338	Q8GUN6	0.733721	0.0677521	0.948559	0.206129
O65902	0.878058	0.00584796	0.947402	0.297457	Q38820	1.00532	0.775513	0.958543	0.606623	Q8GW20	0.930222	0.455018	1.00162	0.949617
O78310	0.856342	0.169224	0.774485	0.105339	Q38833	0.824986	0.214185	0.916593	0.040636	Q8GWB3	0.640888	0.432716	0.777378	0.0544642
O80386	1.03012	0.924265	0.92637	0.376758	Q38842	1.17361	0.411549	0.941414	0.565833	Q8GWB7	0.983406	0.766879	1.03268	0.629717
O80439	0.988954	0.902793	1.1328	0.523573	Q38845	0.953318	0.5987	0.982043	0.731465	Q8GWG0	1.05436	0.919626	1.00785	0.902636
O80448	1.13818	0.283558	1.4834	0.126594	Q38857	0.595259	2.91684e-05	0.599587	0.00393125	Q8GWP3	0.700163	0.00494786	0.937464	0.161562
O80452	0.923887	0.538045	1.05118	0.288563	Q38858	1.17222	0.0357043	1.0155	0.822486	Q8GWP4	1.79336	0.173159	1.18538	0.734466
O80476	0.904966	0.246196	0.852765	0.187136	Q38867	0.881577	0.420803	0.942337	0.528811	Q8GWV1	1.16953	0.00532631	1.00351	0.950689
O80501	0.766173	0.107845	0.839908	0.2697	Q38868	1.01484	0.874139	0.983106	0.769123	Q8GX78	0.727145	0.0803394	0.969802	0.661579
O80503	0.818888	0.0564149	1.08249	0.309315	Q38871	1.08911	0.490609	0.96052	0.436827	Q8GXK1	0.801292	0.194151	0.925451	0.296275
O80504	0.975005	0.778349	0.956168	0.718423	Q38879	0.992675	0.797842	0.926316	0.474087	Q8GXN6	1.06408	0.774631	1.00519	0.909937
O80512	1.1278	0.366055	1.00622	0.934208	Q38882	1.04414	0.0780836	0.932229	0.326652	Q8GXR2	0.801435	0.426462	1.04869	0.753271
O80526	0.897074	0.35386	0.935566	0.103384	Q38885	1.26921	0.0671863	1.35699	0.0907097	Q8GXR5	1.19407	0.0753954	1.15339	0.479511
O80535	0.785224	0.109449	1.00553	0.999815	Q38890	0.746082	0.175441	1.1209	0.758917	Q8GXR9	1.97561	0.207102	1.07491	0.838221
O80548	0.996132	0.829106	1.11491	0.472287	Q38893	1.10358	0.611088	1.03279	0.850463	Q8GXU8	1.21307	0.681617	0.962603	0.488101
O80562-3	1.0463	0.562567	1.00411	0.975021	Q38900	0.708432	0.211859	0.739325	0.222439	Q8GXV7	0.784141	0.557946	0.889744	0.712747
O80565	0.980858	0.742268	1.06207	0.455887	Q38906	1.25117	0.231244	1.08331	0.239385	Q8GXY6	0.856591	0.328545	0.960647	0.643746
O80568	1.20647	0.542377	1.23299	0.680619	Q38919	0.956863	0.379161	1.00367	0.959836	Q8GXZ3	1.29425	0.399465	0.94403	0.586475
O80575	1.45255	0.0113125	1.10128	0.549224	Q38922	0.83441	0.0490729	1.00065	0.985824	Q8GY23	1.03328	0.679415	1.24814	0.230023
O80576	1.08774	0.657498	1.01738	0.930006	Q38931	0.909775	0.47043	0.960118	0.635039	Q8GYC7	0.872064	0.0662218	1.10118	0.541265
O80585	1.26972	0.00631612	0.996761	0.896403	Q38932	1.16815	0.15526	1.08593	0.27235	Q8GYN5	0.633218	0.0426194	0.90898	0.199769
O80607	1.38867	0.424246	1.19281	0.823303	Q38935	0.836595	0.1449	0.658783	0.129804	Q8GYT8	0.97728	0.709193	1.07106	0.818818
O80634-2	1.06414	0.788383	0.977294	0.741753	Q38946	0.897666	0.350692	1.15296	0.538338	Q8GZ17	1.07608	0.427331	1.06307	0.100709
O80637	0.85454	0.0595244	0.948752	0.289232	Q38950	0.930572	0.0016684	0.94523	0.257876	Q8GZ51	0.982194	0.73578	1.11264	0.316454
O80653-2	0.932292	0.18978	1.02922	0.978282	Q38953	0.910395	0.556772	1.15642	0.81728	Q8GZ87	0.843203	0.228608	0.863093	0.216662
O80701	1.01943	0.936506	0.921762	0.331494	Q38954	0.782305	0.169645	0.994618	0.865484	Q8GZ99	0.822457	0.202363	1.10444	0.531743
O80704	3.67267	0.708704	0.911449	0.737796	Q38955	0.992232	0.837691	1.0679	0.561842	Q8H0U5	0.922897	0.242031	0.990131	0.823375
O80719	1.15666	0.526759	1.08819	0.728018	Q38956	0.832791	0.14765	0.975201	0.846428	Q8H0W0	1.18608	0.829334	0.944134	0.578699
O80763	1.09044	0.388379	0.969859	0.517121	Q38970	0.947468	0.295929	1.14933	0.250026	Q8H0W1	1.26839	0.326112	1.03779	0.908902
O80774	0.692694	0.177964	0.980838	0.745784	Q39002	0.796428	0.191039	1.25975	0.463063	Q8H0Y1	0.824713	0.0964614	0.865783	0.0226318
O80780	0.839704	0.124031	0.945522	0.436671	Q39016	0.868799	0.283123	0.938425	0.581849	Q8H107-3	1.57669	0.0236663	1.25102	0.157633
O80796	1.13362	0.618267	0.980702	0.734435	Q39032	1.01263	0.973006	0.981651	0.67879	Q8H112	0.951336	0.518962	1.03474	0.755004
O80798	1.02051	0.892633	0.883599	0.120818	Q39041	1.04363	0.457378	0.890537	0.204215	Q8H116	0.998502	0.95531	1.09742	0.304555
O80822	0.973918	0.855214	1.01929	0.936999	Q39043	1.13023	0.0453003	0.942497	0.533426	Q8H118	1.02625	0.915039	1.01859	0.996042
O80837	0.778016	0.136023	0.949674	0.569436	Q39066	0.979521	0.807332	1.34169	0.52955	Q8H124	0.947642	0.601117	1.00346	0.769031
O80840	0.835536	0.0254513	0.9741	0.705379	Q39079	1.13762	0.356067	1.1147	0.109328	Q8H185	1.68125	0.590909	0.855304	0.188969
O80842	0.942565	0.24464	1.01283	0.990179	Q39080	1.15901	0.0626235	1.53494	0.102451	Q8H1G6	1.06603	0.873503	1.03197	0.896179
O80845	0.868749	0.17405	1.11064	0.512923	Q39085	0.875739	0.311724	1.02643	0.994864	Q8H1R3	0.869075	0.178801	0.962047	0.741176
O80846	1.38343	0.852387	1.35862	0.87439	Q39099	0.769933	0.0274765	0.913008	0.483987	Q8L475	1.23794	0.192405	1.03006	0.898851
O80852-2	1.07431	0.670475	0.766535	0.17409	Q39101	0.712562	0.0267743	0.772482	0.153412	Q8L4D8	0.85034	0.142284	1.08176	0.475732
O80858	0.720057	0.0882664	0.776188	0.168431	Q39102	1.22752	0.316197	1.05242	0.474166	Q8L4R0	1.06775	0.0234568	1.1201	0.406612
O80860	1.50259	0.118065	1.03717	0.692115	Q39119	1.06747	0.516438	1.11891	0.245834	Q8L540	0.89776	0.32855	1.04287	0.517641
O80874	1.4869	0.108823	1.92587	0.227631	Q39131	1.16765	0.254498	0.996154	0.861253	Q8L5Y4	1.01483	0.192543	1.06933	0.149311
O80885	1.27361	0.0384782	1.07082	0.327637	Q39141	1.08058	0.789902	1.2039	0.473691	Q8L5Y6-2	1.01501	0.883142	1.2622	0.67072
O80889	0.506215	0.0185813	0.610565	0.12004	Q39142	1.23231	0.0493652	1.05504	0.702672	Q8L606	1.01328	0.818422	0.988371	0.790255
O80915	0.800791	0.147484	1.01743	0.463693	Q39161	0.953481	0.477887	0.961191	0.639057	Q8L636	0.7423	0.115277	1.04342	0.8211
O80925	1.19191	0.847619	1.03541	0.796999	Q39191	0.995148	0.850351	1.09794	0.81677	Q8L6Z8	1.03928	0.795766	1.14298	0.242273
O80929	0.825933	0.0256308	1.57236	0.0271783	Q39196	0.66699	0.00596046	0.996641	0.829353	Q8L706	0.845264	0.114311	1.26726	0.613158
O80934	1.14829	0.00648871	1.07053	0.57937	Q39219	0.825944	0.348738	0.942277	0.579156	Q8L710	0.916342	0.054047	0.913862	0.291417
O80939	1.04095	0.907664	1.34352	0.523703	Q39221	0.957635	0.620182	1.08656	0.380584	Q8L7A9	0.895312	0.36244	1.01144	0.826831
O80944-3	0.81423	0.212011	1.02779	0.870325	Q39222	0.806564	0.150168	0.898425	0.36867	Q8L7I4	1.00978	0.894982	1.0396	0.753725
O80948	1.09133	0.82122	1.75967	0.36993	Q39227	0.833628	0.236407	1.01946	0.841049	Q8L7L0	1.2505	0.00985378	1.00069	0.789467
O80960	0.988383	0.803857	0.920309	0.0955293	Q39228	0.999496	0.925289	0.883294	0.166861	Q8L7M7	1.05686	0.54116	1.25163	0.0761105
O80983	0.916277	0.312571	0.978442	0.714384	Q39231	0.739044	0.0812021	1.15576	0.75884	Q8L7R8-2	0.985121	0.636999	0.899149	0.072878
O80988	1.02542	0.890971	0.995505	0.8765	Q39232	1.00723	0.858037	1.04958	0.578164	Q8L7S6	0.98927	0.905742	1.04655	0.257528
O81014	1.0239	0.505573	1.03378	0.546106	Q39241	0.979094	0.868623	0.981703	0.875649	Q8L7S8-2	1.02987	0.996731	1.07289	0.675762
O81016	0.780235	0.0369219	0.948527	0.716126	Q39242	0.895617	0.372995	0.830412	0.364485	Q8L7U5	1.01762	0.565032	1.04707	0.0689368
O81047	1.20805	0.332026	1.06437	0.876358	Q39243	1.12393	0.0774072	1.09048	0.482966	Q8L7V3	0.892259	0.103075	0.921548	0.0716981
O81062	0.941458	0.442504	1.09309	0.304449	Q39249	1.04626	0.488287	1.0488	0.12212	Q8L828	0.983357	0.562021	0.921656	0.231365
O81098	0.972277	0.629284	0.935033	0.744775	Q39251	1.3992	0.000811374	1.17281	0.438288	Q8L838	1.04332	0.887027	1.01894	0.926711
O81146	1.27089	0.177149	1.04297	0.822297	Q39254	0.631798	0.254195	0.911357	0.714534	Q8L856	0.933356	0.294471	1.06161	0.516466
O81148	1.07113	0.593138	0.927123	0.445329	Q39255	1.05534	0.906025	0.977025	0.718567	Q8L860	0.981624	0.874197	1.12766	0.403815
O81149	1.15152	0.208979	0.969305	0.540068	Q39258	1.09123	0.374047	1.07617	0.38787	Q8L8W5	0.999301	0.975155	1.05506	0.763511
O81153	0.936002	0.0335654	1.07287	0.767118	Q3EBE3	1.10794	0.100645	1.17797	0.276295	Q8L8Y0	0.918991	0.242907	1.18306	0.182568
O81208	1.03804	0.902413	0.916167	0.396077	Q3ECP7	1.01178	0.637897	1.09002	0.398375	Q8L8Z1	0.701434	0.024274	0.85845	0.185022
O81283	1.33318	0.168	1.0439	0.489896	Q41931	0.628564	0.11518	0.820588	0.354604	Q8L940	1.46724	0.0201203	1.74167	0.100255
O81291	1.10718	0.312846	1.05986	0.538532	Q41932	0.923517	0.506269	0.967919	0.663221	Q8L953	0.879527	0.163286	0.964991	0.612362
O81296	1.03803	0.543069	0.850246	0.13576	Q41963	0.805486	0.172349	0.932077	0.542438	Q8L970	0.990798	0.476196	1.01755	0.208657
O81299	0.811567	0.000800273	0.928265	0.18927	Q41975	0.933849	0.616137	1.13483	0.6262	Q8L9C4	1.2427	0.907726	1.28767	0.44065
O81304	1.18914	0.0122981	0.937445	0.459504	Q42029	1.1135	0.515102	1.11305	0.731835	Q8L9M8	1.22752	0.556428	1.02918	0.917506
O81439	1.0303	0.933039	0.962819	0.678953	Q42044	1.27086	0.0316862	0.960487	0.461656	Q8L9S0	0.978321	0.854028	0.980838	0.865561
O81629	1.01189	0.866452	0.989394	0.788674	Q42064	0.950931	0.494892	1.13581	0.17479	Q8LA13	0.785112	0.212081	0.925226	0.254941
O81644	0.825614	0.140536	0.820032	0.0107022	Q42112	0.993085	0.715777	0.923226	0.121871	Q8LAA6	0.69372	0.0488252	0.942314	0.341506
O81645	0.984941	0.76433	0.870815	0.187363	Q42139	1.11591	0.601531	0.910041	0.262816	Q8LAP6	1.26937	0.437333	1.01531	0.886245
O81716	1.26025	0.0622584	1.0645	0.602341	Q42262	0.973296	0.326854	1.04249	0.2568	Q8LAS7	0.95439	0.609898	0.941657	0.51741
O81742	1.41747	0.0160353	0.967317	0.487812	Q42290	0.812952	0.178216	0.801478	0.107177	Q8LB02	1.05459	0.686482	0.897571	0.384725
O81769	1.08789	0.400547	0.906654	0.220332	Q42338	1.00505	0.941405	0.897253	0.0622871	Q8LB17	0.77368	0.0298483	0.902402	0.119879
O81770	0.937579	0.410753	1.24061	0.151537	Q42342	0.987369	0.638307	1.02603	0.768604	Q8LBH2	0.937342	0.570309	0.960855	0.628276
O81845	0.817073	0.23529	1.02712	0.89121	Q42400	0.692485	0.0998268	0.800639	0.307357	Q8LBI1	0.92764	0.515323	1.15305	0.1799
O81852	0.993888	0.859475	1.03903	0.392492	Q42403	0.872664	0.0885713	0.930469	0.173191	Q8LC83	0.857686	0.196306	1.41233	0.0678303
O81884	1.10606	0.543713	0.900318	0.409089	Q42406	0.690582	0.111674	0.817282	0.259105	Q8LC95	0.977696	0.72819	0.751836	0.0503021
O81905	1.25336	0.268404	0.899516	0.267837	Q42418	0.83698	0.291537	0.8514	0.371099	Q8LCA1	1.43559	0.0351816	1.0824	0.512754
O82089	0.971862	0.700473	0.951553	0.603861	Q42449	0.817977	0.212117	0.834525	0.24975	Q8LCP6	0.773028	4.57269e-05	1.06133	0.551209
O82167	1.06181	0.120492	0.875583	0.104753	Q42479	0.818724	0.0907183	1.06977	0.528431	Q8LCQ4	1.01308	0.874805	1.11081	0.258737
O82179	0.815612	0.216784	0.742833	0.114895	Q42510	0.708096	0.255946	0.962401	0.806284	Q8LCW9	1.14304	0.685992	0.914274	0.451349
O82204	0.747648	0.0323922	1.19615	0.379874	Q42523-2	1.03939	0.556138	0.984399	0.64923	Q8LD03	1.09679	0.111877	1.03264	0.511954
O82209	0.638611	0.0015936	0.964546	0.656653	Q42525	0.902814	0.37249	1.00518	0.996497	Q8LD27	1.09733	0.453331	0.920674	0.369466
O82233	0.833306	0.571736	1.02868	0.926668	Q42545	2.22474	0.0159847	1.06852	0.980885	Q8LDB7	0.794536	0.14762	0.88607	0.480018
O82240	1.12153	0.162591	0.940625	0.517523	Q42547	0.895609	0.0784567	0.907372	0.258935	Q8LDD3	0.904301	0.168149	1.04715	0.77204
O82251	0.734679	0.0521647	0.893442	0.0206277	Q42553	1.38942	0.0342505	1.10721	0.263999	Q8LDU4	1.15963	0.265992	1.10721	0.418119
O82263	1.17519	0.389099	1.00793	0.899311	Q42560	0.895129	0.0999436	0.994107	0.831996	Q8LDV3	1.41556	0.316883	1.18914	0.624818
O82266	0.844168	0.483655	0.969235	0.837782	Q42564	0.774768	0.0413267	0.962571	0.652107	Q8LE26	0.729319	0.00242767	0.966309	0.591184
O82279	1.06511	0.483137	0.977951	0.697424	Q42577	0.969564	0.631392	0.930229	0.345368	Q8LE47	0.630676	0.406516	1.03652	0.931653
O82290	1.13336	0.145567	0.970985	0.6078	Q42589	1.06014	0.798317	1.0685	0.777909	Q8LE58	1.02552	0.31983	1.02927	0.624274
O82291	1.33099	0.15106	1.0766	0.369617	Q42593	0.942557	0.22724	1.01625	0.897253	Q8LE63	0.857749	0.0849493	0.80137	0.0684655
O82299	1.23784	0.323525	1.20454	0.54261	Q42599	0.957908	0.748188	0.936888	0.550178	Q8LEB6	0.66635	0.100489	0.734234	0.294582
O82326	1.2802	0.373857	1.20211	0.604322	Q42600	1.03666	0.609771	1.19193	0.445854	Q8LEK2	0.843127	0.0555328	1.07687	0.203906
O82339	1.11743	0.191411	0.98245	0.644904	Q42601	0.924311	0.283678	0.994148	0.863032	Q8LEM4	1.10636	0.679203	0.666042	0.128669
O82347	1.14391	0.040497	0.914448	0.020402	Q42602	0.865546	0.0930244	0.916821	0.402583	Q8LEM7	0.990936	0.796684	0.95855	0.614161
O82352	0.540337	0.0836541	0.874948	0.611094	Q42605	0.979514	0.679928	0.85406	0.300168	Q8LEQ0	1.59438	0.0232568	0.861866	0.311978
O82355	1.06892	0.904537	0.916615	0.472771	Q43127	1.08123	0.611302	1.07335	0.605537	Q8LEU3	0.867916	0.0382965	0.89659	0.0557419
O82357	1.37039	0.262176	1.1237	0.343877	Q43314	0.920707	0.0699005	1.05686	0.587107	Q8LEV0	1.04817	0.465512	1.01143	0.667314
O82359	1.35446	0.258073	1.01015	0.304251	Q43725	0.822449	0.166438	0.852499	0.298767	Q8LEZ8	0.924072	0.743254	1.03277	0.97365
O82390-2	0.95378	0.547469	0.934815	0.53397	Q43867	0.987988	0.795877	0.983638	0.760092	Q8LF20	1.06286	0.487025	1.05051	0.668896
O82392	1.00658	0.930362	1.13939	0.181913	Q4V3C7	0.91585	0.343413	0.944598	0.365192	Q8LF21	1.03562	0.683086	1.15206	0.236105
O82399	1.12776	0.245372	0.962367	0.609898	Q4V3C8	2.26648	0.441239	1.08029	0.616394	Q8LFL5	1.23224	0.141733	0.983531	0.645423
O82462	1.01642	0.953362	0.991356	0.790327	Q4V3D6	2.07973	0.190461	0.878854	0.0885199	Q8LG60	0.698418	0.0287711	0.868825	0.28403
O82485	0.851024	9.0507e-05	1.0922	0.325438	Q4V3D9	1.1606	0.299076	1.0255	0.881749	Q8LG70	1.03436	0.492515	1.09911	0.601308
O82487	1.04418	0.569189	0.866626	0.164038	Q501E6	1.50094	0.0560103	1.17242	0.0303912	Q8LG88	1.10315	0.310959	1.01605	0.953865
O82491	1.01368	0.905462	1.35248	0.20164	Q52T38	0.758848	0.297639	1.09681	0.937612	Q8LGG0	0.961723	0.826425	1.04084	0.93635
O82514	1.06898	0.348782	1.0015	0.899871	Q53YF3	1.01638	0.967109	1.11432	0.187721	Q8LGG8	1.10855	0.474214	1.12915	0.0570461
O82533	2.03169	0.0122884	1.02391	0.93271	Q56WD9	0.833575	0.191433	0.846529	0.197978	Q8LGI2	0.864339	0.117909	0.95853	0.487807
O82628	1.47477	0.204842	1.20952	0.675122	Q56WH1	1.23209	0.404345	1.13679	0.866297	Q8LPJ3	0.85636	0.0945541	1.12673	0.668745
O82629	1.08633	0.406364	1.14151	0.412194	Q56WH4-2	0.855407	0.38649	1.65703	0.539633	Q8LPJ4	1.26042	0.143379	1.03688	0.871376
O82637	1.41905	0.450541	0.995243	0.925244	Q56WK6	1.13019	0.166919	0.847165	0.105006	Q8LPK2	0.865054	0.369637	1.01096	0.937821
O82647	1.19443	0.231349	1.23962	0.231497	Q56WN1	0.990447	0.734892	0.897863	0.45371	Q8LPK7	1.54004	0.369263	1.12935	0.698738
O82656	0.809376	0.137733	0.827429	0.245884	Q56X52	1.05103	0.376521	0.993346	0.422411	Q8LPL8	1.03614	0.663852	0.891013	0.566195
O82659	1.2652	0.655595	0.939769	0.570255	Q56X76	0.874132	0.212335	1.18056	0.431341	Q8LPQ6	1.06306	0.549006	1.0504	0.793871
O82660	1.76982	0.0100093	1.04971	0.921897	Q56XQ0	0.625781	0.232692	1.03719	0.864598	Q8LPR8	1.19931	0.341339	1.07811	0.907553
O82662	0.701513	0.147116	0.864571	0.397741	Q56XR7	1.17503	0.379418	0.972965	0.140929	Q8LPR9	1.12025	0.0100489	1.0758	0.384135
O82663	1.37129	0.0975186	1.11324	0.644789	Q56YA5	1.12057	0.370557	1.19003	0.266172	Q8LPS1	0.866606	0.234775	0.949977	0.547321
O82762	0.853125	0.282519	0.890002	0.284474	Q56YW9	0.97203	0.709215	0.971637	0.690158	Q8LPT1	0.956712	0.656097	1.21045	0.0771913
O82768	0.734581	0.0405906	0.706586	0.291885	Q56Z59	1.09835	0.456612	0.898539	0.0250505	Q8LPT3	0.83366	0.00922149	1.03066	0.485415
O82775	0.865903	0.379484	0.978514	0.265122	Q56ZI2	1.22091	0.384684	0.874436	0.205574	Q8RUB7	1.06321	0.750465	1.11924	0.552981
P04778	1.05181	0.737156	0.893492	0.608286	Q56ZN6	0.752021	0.220349	1.04029	0.979078	Q8RWA5	1.00172	0.971643	1.22285	0.0431577
P05466	1.12434	0.46864	1.04051	0.963841	Q56ZQ3	0.97564	0.689156	1.16233	0.208334	Q8RWA7	0.950532	0.609558	1.04394	0.902566
P06525	0.833088	0.359064	0.97172	0.65405	Q56ZZ7	0.942297	0.581463	0.957548	0.464339	Q8RWC3	0.905842	0.355514	0.945672	0.569553
P09468	1.28688	0.192292	0.998955	0.812284	Q570B4	0.997868	0.956633	0.956693	0.183576	Q8RWG1-2	1.06793	0.490257	1.11328	0.100286
P0CC32	0.988386	0.806448	1.06809	0.502916	Q5GM68	1.03979	0.967143	1.02398	0.896319	Q8RWI2	0.922326	0.330389	1.0161	0.786461
P0CJ46	1.67557	0.00349178	1.04329	0.809913	Q5HZ00-3	0.751189	0.0504797	0.775151	0.0236998	Q8RWK9	0.955884	0.465873	1.12734	0.0574893
P0CJ48	1.12123	0.0338156	0.954355	0.491142	Q5M729	1.14941	0.0046046	1.09638	0.4182	Q8RWL2	1.00217	0.966117	0.906345	0.1273
P0CJ66	0.762533	0.169155	0.925272	0.487338	Q5PNY9	1.0794	0.163011	1.01036	0.310841	Q8RWM6	0.9678	0.527126	1.12545	0.388539
P0DH92	1.00533	0.760018	0.964019	0.307915	Q5Q0B6	0.725404	0.318318	0.977163	0.856707	Q8RWM7	1.1303	0.270077	0.986846	0.802671
P0DH99	1.18398	0.121034	1.15426	0.167987	Q5S1W2	0.894066	0.0639879	0.902801	0.148623	Q8RWP0	0.957088	0.57341	0.897893	0.342964
P0DI02	0.924404	0.751658	1.16184	0.773419	Q5W7F2	1.03662	0.374015	1.01964	0.531926	Q8RWR9	1.30381	0.247178	1.0902	0.810089
P0DI74	1.059	0.551194	1.17567	0.316468	Q5XEN3	1.05	0.516513	0.932845	0.103273	Q8RWY6	1.03754	0.192653	1.04	0.720628
P0DI78	0.88745	0.300447	1.17827	0.345658	Q5XEP2	1.09895	0.631639	1.01775	0.827941	Q8RWZ3	0.991268	0.830846	1.11986	0.737401
P0DKC3	1.21669	0.0106497	0.99478	0.867283	Q5XEV3	1.00096	0.973853	1.00412	0.973218	Q8RWZ5	0.716366	0.224832	0.846466	0.107418
P10795	1.13176	0.144153	0.849635	0.252404	Q5XF06	0.899522	0.410788	1.05321	0.542273	Q8RWZ6	0.682981	0.0185527	0.973238	0.700922
P10796	0.76285	0.191768	0.818552	0.288885	Q5XF09	1.00933	0.964877	1.00369	0.993175	Q8RWZ7	1.08124	0.81923	0.939165	0.74952
P10797	0.965672	0.666576	0.740715	0.18757	Q5XF12	1.25966	0.448845	1.07537	0.731523	Q8RX85	1.11967	0.391116	1.01607	0.981019
P10896	1.52213	0.101428	1.1547	0.659385	Q5XF75	0.937077	0.781705	0.95223	0.797692	Q8RX88	0.823159	0.0749784	1.05572	0.456434
P10896-2	1.28938	0.562143	0.829147	0.541223	Q63Z96	1.01512	0.669093	0.829811	0.196033	Q8RXC6	0.884543	0.106957	0.961561	0.516731
P11035	1.0545	0.816831	0.986888	0.795037	Q66GJ1	1.11554	0.0820462	1.22315	0.0783381	Q8RXF8	0.896556	0.220839	0.937824	0.373924
P11139	1.03103	0.66722	0.962042	0.532764	Q66GN3	0.902984	0.570184	0.889773	0.291188	Q8RXH2	0.963417	0.8308	1.09585	0.89332
P11490	0.185563	0.0310676	0.185226	0.0277043	Q66GP0	0.986027	0.789855	1.09764	0.553619	Q8RXI0	1.00586	0.962804	0.98485	0.886646
P11574	1.03616	0.444096	0.912511	0.319649	Q66GP9	1.12431	0.20403	1.04319	0.519974	Q8RXL8	0.625645	0.0805024	0.988488	0.840586
P11832	1.2681	0.232203	1.02083	0.852027	Q67XU1	0.884605	0.363767	0.867897	0.26964	Q8RXN0	0.906087	0.484015	0.972656	0.722258
P13114	0.988086	0.774967	1.13394	0.322472	Q67YI9-2	1.08466	0.65973	1.0872	0.856467	Q8RXN3	0.837352	0.0307414	0.866104	0.00995946
P14671	0.98699	0.78583	0.884656	0.210252	Q67YL8	0.79605	0.119843	0.922225	0.296895	Q8RXP6	1.03314	0.851033	1.02708	0.993955
P16127	1.09852	0.412017	1.02599	0.743975	Q67YW5	0.903608	0.214897	1.1998	0.0960929	Q8RXT7	0.870247	0.0044977	0.87976	0.362247
P16180	1.11808	0.497028	1.24159	0.301232	Q680A5	1.02841	0.968647	1.14033	0.698153	Q8RXV3	1.10087	0.0691164	0.98907	0.762425
P16181	0.86645	0.302753	1.47566	0.177803	Q683F9	1.17614	0.284327	1.15743	0.435735	Q8RXX5	1.16844	0.033071	1.36957	0.148983
P17094	0.932345	0.567519	1.14364	0.516394	Q683I9	1.31383	0.472431	1.30137	0.534207	Q8RXZ8	1.21496	0.276894	1.1288	0.396182
P17562	0.853205	0.275854	0.881637	0.356397	Q68KI4	1.01055	0.977304	1.03713	0.291752	Q8RY46	1.23721	0.00653111	1.17657	0.54176
P17597	1.06124	0.392838	0.883898	0.0683556	Q6DBF6	0.924097	0.382229	0.978015	0.720812	Q8S2T0-2	1.59425	0.173108	1.08981	0.61023
P17745	1.56328	0.00633289	1.12452	0.360962	Q6DBG8	0.765473	0.16736	0.888188	0.587924	Q8S3U9	1.04459	0.732433	1.09638	0.752062
P18064	0.990212	0.899589	1.00592	0.0593894	Q6DBN2	0.908818	0.473012	0.829926	0.294517	Q8S4F6	1.03764	0.568295	1.07369	0.423504
P18616	0.9257	0.126431	0.907244	0.436313	Q6DBN4	0.629377	0.204871	0.848858	0.650265	Q8S4Y1-2	0.978182	0.731712	1.03166	0.991296
P19366	1.66051	0.0499378	1.04583	0.890818	Q6DBQ2	1.10482	0.00152814	1.04733	0.799548	Q8S8K0	1.00719	0.979764	1.02743	0.857868
P19456	0.7983	0.0484018	1.20352	0.273491	Q6DST1	0.798286	0.458552	1.07774	0.488592	Q8S8L9	0.916197	0.0137937	0.968252	0.627883
P19892	0.956742	0.688033	1.04283	0.0224929	Q6DYB5	1.21612	0.623053	0.834683	0.265372	Q8S8Q6	0.890163	0.375852	0.973781	0.603892
P20115-2	0.84972	0.146092	1.02415	0.989852	Q6F6B5	1.21095	0.115918	1.14739	0.556694	Q8S8R1	0.693067	0.124395	0.601861	0.371145
P20431	0.95215	0.313269	1.19149	0.191949	Q6GKU7	1.1596	0.242009	1.00289	0.849504	Q8S8R9	0.976688	0.377011	1.01823	0.989916
P20649	0.937401	0.574845	1.13297	0.651018	Q6ICZ8	1.12921	0.304019	0.931167	0.298932	Q8S8T4	0.725462	0.363477	0.503545	#NUM!
P21218	0.927299	0.451313	1.06866	0.610946	Q6NKS4	1.07935	0.264418	1.10736	0.566917	Q8S944	0.819014	0.0212837	0.993441	0.845523
P21238	1.17846	0.104109	0.968113	0.620893	Q6NKU9	0.952838	0.568751	1.15339	0.776633	Q8S9J8	1.00898	0.551752	1.11183	0.118591
P21240	0.98143	0.75575	0.956484	0.546881	Q6NKW9	0.911238	0.506983	0.833405	0.118138	Q8SAB7	0.975857	0.691046	1.07565	0.756804
P22738	0.85483	0.516373	0.854898	0.0236331	Q6NL24	0.819635	0.346589	1.00471	0.707295	Q8VWF6	1.00464	0.959351	1.07329	0.11758
P22953	1.32768	0.00354017	0.971394	0.585676	Q6NLC1	1.25687	0.0727963	1.11482	0.0749076	Q8VX13	1.12536	0.470945	1.10202	0.681086
P22954	1.6825	0.0173302	0.991457	0.817693	Q6NLQ6	0.924442	0.425027	0.894535	0.100157	Q8VXV4	1.39671	0.276992	0.88953	0.0663914
P23321	1.51386	0.0187681	1.00613	0.834319	Q6NMH5	0.774718	0.0936796	0.910734	0.494468	Q8VXY0	1.05777	0.994902	1.24018	0.618621
P23586	0.729452	0.104269	0.854579	0.155794	Q6NMI3	0.907598	0.402961	0.985281	0.888604	Q8VXY7	0.875953	0.107251	1.04792	0.762015
P23686	0.861632	0.0873504	0.878842	0.143277	Q6NPH1	0.921721	0.618258	0.971234	0.175377	Q8VXZ1	1.0293	0.911343	1.16978	0.017246
P24100	0.96519	0.328627	1.06223	0.342825	Q6NPM5	0.85268	0.021349	0.940362	0.655421	Q8VY15	0.905611	0.258868	1.06648	0.768253
P24636	0.969245	0.622257	1.00047	0.850209	Q6NPR7	0.903303	0.0066313	0.887937	0.173327	Q8VY49	1.05237	0.588403	1.36565	0.13708
P24806	0.92949	0.559615	0.850648	0.394621	Q6NQ64	1.2585	0.200641	1.05948	0.85248	Q8VY57	1.11672	0.176237	1.02343	0.811447
P25071	2.07355	0.0116934	1.04235	0.916827	Q6NQA8	0.939566	0.582088	1.01673	0.839864	Q8VY88	1.13226	0.633825	0.977087	0.814588
P25269	1.11546	0.0798659	1.02077	0.976712	Q6NQG3	1.16034	0.690169	1.02924	0.936362	Q8VY91	1.5184	0.187329	1.08365	0.877127
P25696	0.827524	0.0697699	0.914346	0.48815	Q6NQK9	1.02994	0.541172	1.0581	0.744588	Q8VY92	#N/A	#N/A	#N/A	#N/A
P25697	1.17982	0.30188	1.19266	0.415444	Q6R3K6	0.893305	0.266468	1.00733	0.985118	Q8VYH2	0.738448	0.149401	0.786741	0.297292
P25818	0.767124	0.0668377	0.876394	0.142566	Q6TBX7	1.02746	0.520877	1.12369	0.165222	Q8VYI9-2	0.788413	0.341063	0.856908	0.064303
P25819	0.93855	0.414136	1.13369	0.262122	Q70DU8-2	0.881067	0.265647	1.15652	0.58774	Q8VYK6	1.09229	0.448685	1.35092	0.0963423
P25851	0.905447	0.455349	1.06312	0.513102	Q70E96	0.858535	0.405646	1.09778	0.725241	Q8VYM4	1.43932	0.0803915	1.00056	0.841762
P25853-2	1.07837	0.572299	1.01194	0.853549	Q75W54	1.01785	0.922467	0.870111	0.330803	Q8VYN2-2	1.25444	0.347765	1.02938	0.958181
P25855	1.04727	0.87123	0.996335	0.848835	Q7DM58	1.01971	0.752799	1.35006	0.350195	Q8VYN9	0.711535	0.0972676	0.812023	0.191685
P25856	1.53714	0.0726324	1.30055	0.223815	Q7FRS8-2	1.02344	0.754156	0.931276	0.577123	Q8VYP0	1.1371	0.485587	0.938535	0.447347
P25857	1.15121	0.43168	1.1173	0.487019	Q7X659	0.905642	0.107704	1.17351	0.257438	Q8VYY8	1.16814	0.109888	0.884737	0.352494
P25864	0.982322	0.713798	1.0589	0.905742	Q7X9I4	1.14487	0.940111	1.26591	0.803876	Q8VZ10	1.09356	0.218133	1.15259	0.0946984
P25873	1.10163	0.630265	1.14295	0.261152	Q7XA63	1.09632	0.755946	0.871774	0.197883	Q8VZ50	0.797514	0.295174	0.660589	0.0631625
P26289	1.03357	0.771039	1.08622	0.386106	Q7XA74	1.00893	0.925043	0.943891	0.587724	Q8VZ90	1.11726	0.502613	0.925014	0.460964
P26568	0.917241	0.138558	1.35217	0.104646	Q7XJJ7	0.896321	0.078953	1.03564	0.879531	Q8VZ95	0.895516	0.465098	0.966016	0.81862
P26569	0.741366	0.00839256	1.15423	0.0851898	Q7XZF5	1.41426	0.472593	1.04191	0.768064	Q8VZB9	0.997862	0.927839	1.09041	0.30942
P27140-3	1.13381	0.410945	0.984783	0.774969	Q7XZU1	1.2333	0.110537	1.19839	0.0336621	Q8VZC7-2	1.45504	0.0180527	1.0441	0.878948
P27202	0.962981	0.64499	1.0032	0.771478	Q7Y1W1	1.02725	0.925969	1.15357	0.535347	Q8VZG1	1.26683	0.072539	0.963152	0.0102673
P27323	1.5846	0.013023	1.07279	0.140738	Q7Y208	1.24424	0.489691	1.16976	0.769334	Q8VZG2	1.30382	0.479479	1.16461	0.639995
P27521	1.15834	0.214904	1.25981	0.57353	Q84JM6	0.940132	0.61229	1.05026	0.84952	Q8VZG7	1.12943	0.143004	1.01076	0.986097
P28185	1.08718	0.608369	0.999389	0.883996	Q84JW1	0.836745	0.3889	1.05909	0.600742	Q8VZG8-2	1.07016	0.3191	0.991863	0.838871
P28186	0.825163	0.153248	0.867407	0.176771	Q84K16	1.14565	0.418327	1.05741	0.389451	Q8VZH2	0.99761	0.899703	1.05847	0.443086
P28187	0.830665	0.282693	1.01423	0.941002	Q84K46	1.12987	0.309074	1.07089	0.827941	Q8VZI2	1.04728	0.916216	1.2299	0.391134
P28188	0.91262	0.412101	0.862077	0.231711	Q84K71	0.951665	0.534691	1.0288	0.766178	Q8VZI8	1.21233	0.817822	0.977218	0.79611
P28493	1.96526	0.151005	0.836593	0.166255	Q84K90	0.884008	0.0295725	0.975967	0.657457	Q8VZJ5	0.881809	0.235736	1.21734	0.557769
P28769	1.064	0.550207	1.12051	0.374393	Q84L08	0.788741	0.240031	1.15027	0.554569	Q8VZK9	0.704621	0.35078	0.909063	0.551919
P29197	0.886684	0.385545	0.885463	0.43217	Q84LG4	0.89454	0.604359	0.772561	0.049377	Q8VZL4	1.07232	0.882975	0.92677	0.642086
P29402	1.07253	0.453681	0.955759	0.585144	Q84LM4	1.11801	0.437829	0.96024	0.521971	Q8VZM1	0.899067	0.100812	0.985315	0.778152
P29511	0.973808	0.392766	1.03777	0.718027	Q84MC0	0.787857	0.0349843	0.895277	0.310541	Q8VZM7	0.774393	0.043211	1.09673	0.835043
P29513	1.12876	0.462414	1.13766	0.636357	Q84N64-2	1.11176	0.179892	1.1452	0.297406	Q8VZN9	0.923152	0.486551	0.972899	0.692075
P29514	0.970956	0.669541	0.98263	0.770217	Q84R15	0.95358	0.764257	0.976607	0.861949	Q8VZP7	0.944552	0.123284	0.975831	0.816223
P29515	1.00285	0.996817	1.04594	0.17078	Q84TI2	1.07884	0.524159	0.906624	0.156538	Q8VZQ3	0.590472	0.0159744	0.948722	0.623205
P29516	1.03827	0.820666	0.940254	0.47624	Q84VQ3	1.23162	0.265169	1.16941	0.130571	Q8VZR6	0.768163	0.267946	0.860117	0.476038
P29517	1.17068	0.320072	1.24539	0.46449	Q84VQ4	1.058	0.81689	0.966025	0.6752	Q8VZS8	1.02091	0.736345	1.01113	0.985665
P29976	0.946865	0.417635	1.12973	0.449779	Q84VZ5	0.981936	0.756223	0.944834	0.550321	Q8VZT0	0.962373	0.446293	1.1433	0.234215
P30184	0.938049	0.093552	1.04674	0.627329	Q84VZ6	1.03202	0.575049	1.10366	0.237364	Q8VZU2	0.809649	0.00791257	1.08694	0.360285
P30187	1.87724	0.176036	1.1284	0.227581	Q84W12	1.19213	0.444475	0.915162	0.335177	Q8VZV6	1.23803	0.351867	1.1368	0.102395
P30188	1.31015	0.222414	1.11221	0.627317	Q84W65	0.969744	0.685338	0.983078	0.760607	Q8W112	0.960368	0.776602	0.959884	0.409594
P30302	0.684847	0.00302556	0.977578	0.634481	Q84WL9	0.989259	0.81091	0.990054	0.807192	Q8W115	0.8913	0.159963	1.36033	0.123939
P31166	0.7163	0.0155946	0.688876	0.0429797	Q84WM9	1.31653	0.435222	1.13594	0.24359	Q8W463	1.09269	0.32673	1.48766	0.0303654
P31167	1.02971	0.75904	1.23823	0.0149538	Q84WT8	1.45799	0.238034	0.871938	0.401834	Q8W486	0.969287	0.249746	1.21333	0.0421117
P31168	0.937353	0.486089	0.761024	0.00370814	Q84WU4	1.13968	0.096022	1.12087	0.863561	Q8W493-2	0.913405	0.457031	0.832705	0.147551
P31169	0.935798	0.528511	1.00189	0.746264	Q84WU8	0.964603	0.324851	1.24983	0.339744	Q8W496-2	0.911234	0.0575328	1.03576	0.793267
P31265	1.02607	0.924759	1.0179	0.894437	Q84WV7	0.882001	0.423582	0.780468	0.167948	Q8W4E6	1.13263	0.0205766	1.15631	0.268145
P31414	0.965256	0.623456	1.17525	0.833751	Q84WW5	1.0373	0.861488	0.993867	0.928684	Q8W4H8	1.22702	0.764068	1.11007	0.97811
P31582	1.06585	0.696691	0.870759	0.151385	Q8GSJ6	1.11771	0.243994	1.02606	0.871424	Q8W4I7	1.50585	0.218898	1.02022	0.886529
P32069	1.03841	0.871031	0.920525	0.710995	Q8GTR4	1.14105	0.0629139	1.18801	0.230087	Q8W4J9	1.14509	0.0716008	1.06573	0.358948
P32746	1.40312	0.117385	0.991261	0.827648	Q8GUH7	1.01557	0.901645	1.00464	0.993462	Q8W4L3	0.84494	0.0738533	0.897232	0.0468494
P32826	0.792772	0.0678064	0.890331	0.38417	Q8GUH9	0.795004	0.0567839	1.02879	0.982173	Q8W4M5	0.55603	0.0903256	0.586849	0.123047
P32961	0.932871	0.391661	1.04277	0.697752	Q8GUI4-2	0.936815	0.261501	0.891667	0.106424	Q8W4S4	0.904964	0.194183	1.14548	0.42695
P32962	0.710833	0.201438	0.780995	0.280706	Q8GUM2	0.724184	0.154309	0.851901	0.383283	Q8W585	1.04662	0.736101	1.07577	0.138995
P33157	1.54296	0.0281133	1.02115	0.92327	Q8GUM5	1.00483	0.933857	0.950286	0.348241	Q93V66	0.885483	0.089557	1.07884	0.46195
P33207	1.03926	0.47026	0.908724	0.237026	Q8GUN2	0.932764	0.28429	0.869755	0.18639	Q93VC7	1.04245	0.619438	0.97834	0.705891
P33543	0.947016	0.789716	0.936496	0.71558	Q8GUN6	0.733721	0.0677521	0.948559	0.206129	Q93VG5	0.9502	0.528848	1.35879	0.0284182
P34066	1.01168	0.842205	0.970359	0.696369	Q8GW20	0.930222	0.455018	1.00162	0.949617	Q93VH1	0.889984	0.695507	1.10294	0.768454
P34788	0.980378	0.750743	1.28954	0.0636557	Q8GW48	1.2294	0.259684	0.976784	0.725698	Q93VH5	1.17054	0.00533869	1.01649	0.922742
P34789	1.31627	0.47104	1.13078	0.827696	Q8GWB3	0.640888	0.432716	0.777378	0.0544642	Q93VH9	0.734687	0.143782	1.07844	0.815738
P34790	0.871144	0.128988	0.916998	0.475933	Q8GWB7	0.983406	0.766879	1.03268	0.629717	Q93VI3	0.7046	0.113675	1.06475	0.598895
P34795	1.17894	0.00741535	1.14046	0.136485	Q8GWC7	1.30434	0.530213	0.923803	0.50823	Q93VK5	1.00666	0.945097	1.05098	0.392594
P34893	0.897597	0.326668	0.780711	0.114801	Q8GWG0	1.05436	0.919626	1.00785	0.902636	Q93VK7	1.7519	0.0362818	0.955271	0.578226
P35510	0.892129	0.217982	1.27298	0.195339	Q8GWH3	1.09686	0.614858	0.864703	0.148836	Q93VM8	0.839827	0.06866	1.02896	0.403475
P36212	1.43708	0.252419	0.951481	0.613362	Q8GWP3	0.700163	0.00494786	0.937464	0.161562	Q93VP9	0.966612	0.677524	1.05565	0.508833
P36397	1.00453	0.858069	1.13776	0.687735	Q8GWP4	1.79336	0.173159	1.18538	0.734466	Q93VR4	0.873762	0.311762	0.835132	0.264773
P36428-2	1.02272	0.550046	1.05078	0.490415	Q8GWV1	1.16953	0.00532631	1.00351	0.950689	Q93VT6	0.994065	0.864434	1.02229	0.434368
P37107	1.1614	0.217304	1.27148	0.140608	Q8GX78	0.727145	0.0803394	0.969802	0.661579	Q93VT9	0.996351	0.890197	1.32949	0.200082
P37271	1.03043	0.783936	0.973623	0.85345	Q8GXK1	0.801292	0.194151	0.925451	0.296275	Q93W02	1.05439	0.699635	1.03273	0.594848
P37702	0.924651	0.398119	0.98208	0.756226	Q8GXN6	1.06408	0.774631	1.00519	0.909937	Q93W05	1.052	0.409716	0.719523	0.0948287
P38025	0.894079	0.358437	0.925856	0.371605	Q8GXR2	0.801435	0.426462	1.04869	0.753271	Q93W22	0.946987	0.458936	1.21108	0.430539
P38418	1.10449	0.124142	1.16192	0.318333	Q8GXR5	1.19407	0.0753954	1.15339	0.479511	Q93W95	0.703518	0.109963	0.864547	0.253053
P38420	1.03835	0.691073	1.06591	0.521398	Q8GXR9	1.97561	0.207102	1.07491	0.838221	Q93WG3	0.90329	0.407879	0.957073	0.58648
P38557	1.05898	0.643421	1.11257	0.423848	Q8GXU8	1.21307	0.681617	0.962603	0.488101	Q93XM7	0.970344	0.615919	1.10086	0.13607
P38605	0.968107	0.294748	1.18612	0.359904	Q8GXV7	0.784141	0.557946	0.889744	0.712747	Q93XY5	0.689538	0.0486453	0.95623	0.492699
P38666	0.814779	0.239702	1.38066	0.0870489	Q8GXY6	0.856591	0.328545	0.960647	0.643746	Q93XZ7	0.842306	0.0201995	1.19274	0.199163
P39207	0.827226	0.276021	0.802958	0.283809	Q8GXZ3	1.29425	0.399465	0.94403	0.586475	Q93Y07	0.824854	0.00601659	1.213	0.37351
P40283	0.597397	0.010025	0.805999	0.0129301	Q8GY23	1.03328	0.679415	1.24814	0.230023	Q93Y08	1.00228	0.872987	1.07368	0.514901
P40940-2	1.02639	0.922877	1.01626	0.997497	Q8GY31	0.945788	0.581277	1.08241	0.57039	Q93Y22	0.941411	0.232903	1.0197	0.977657
P40941	0.812112	0.12095	1.10541	0.722407	Q8GY46	0.957221	0.383329	0.898237	0.153935	Q93Y31	0.964937	0.785992	1.0066	0.9734
P41377	0.779817	0.238663	0.869752	0.434324	Q8GYC7	0.872064	0.0662218	1.10118	0.541265	Q93Y35	1.0056	0.910275	0.957119	0.631047
P41568	1.15037	0.155666	1.05223	0.446961	Q8GYD1	1.36588	0.0724288	1.10869	0.0142099	Q93Y38	0.696856	0.062441	0.927696	0.420709
P41916	0.768082	0.127949	0.770475	0.00211584	Q8GYJ9	0.657795	0.0497602	0.689855	0.0060355	Q93YN0	0.823289	0.455359	1.00659	0.969977
P42036	0.735875	0.44126	1.28435	0.0763898	Q8GYN5	0.633218	0.0426194	0.90898	0.199769	Q93YP9	0.7566	0.080748	1.03577	0.257002
P42158	1.16354	0.0889768	1.05293	0.810943	Q8GYN9	1.27223	0.0559225	1.27156	0.226658	Q93YS4-2	1.04719	0.852339	1.09648	0.582229
P42643	1.07064	0.427719	1.0171	0.762999	Q8GYT8	0.97728	0.709193	1.07106	0.818818	Q93YU5	1.028	0.837937	1.07036	0.801229
P42644	0.877065	0.400813	0.862125	0.369536	Q8GZ17	1.07608	0.427331	1.06307	0.100709	Q93YV7	0.951097	0.404007	1.02502	0.812624
P42645	0.970065	0.698664	1.04424	0.946934	Q8GZ51	0.982194	0.73578	1.11264	0.316454	Q93Z08	1.17822	0.546095	0.903058	0.475424
P42697	1.0696	0.571995	1.19471	0.277226	Q8GZ87	0.843203	0.228608	0.863093	0.216662	Q93Z11	0.920743	0.337429	0.966705	0.666532
P42699	1.18386	0.0136346	0.979266	0.756738	Q8GZ99	0.822457	0.202363	1.10444	0.531743	Q93Z29	1.23175	0.816441	1.47774	0.318215
P42731	1.12851	0.182355	0.912961	0.345345	Q8H0T4	1.0321	0.291107	1.22361	0.396256	Q93Z30	0.849161	0.181108	0.969993	0.658669
P42732	1.015	0.872674	0.972077	0.689428	Q8H0U5	0.922897	0.242031	0.990131	0.823375	Q93Z70	1.08436	0.667505	1.07828	0.262467
P42733	0.842134	0.281723	1.32231	0.168129	Q8H0W0	1.18608	0.829334	0.944134	0.578699	Q93ZA9	1.34317	0.768428	0.910573	0.0923377
P42737	1.11956	0.534092	0.758727	0.0920031	Q8H0W1	1.26839	0.326112	1.03779	0.908902	Q93ZC2	0.915197	0.432435	0.942473	0.431515
P42748	1.57378	0.0152414	0.995641	0.209604	Q8H0W4	1.10626	0.433345	1.03775	0.348647	Q93ZC5	1.01513	0.960016	1.00397	0.918883
P42760	0.807304	0.19268	0.795945	0.0786091	Q8H0X6-2	0.810865	0.0779025	0.779423	0.176067	Q93ZG7	0.940995	0.367937	1.02451	0.901183
P42761	0.798018	0.025005	0.791998	0.0746233	Q8H0Y1	0.824713	0.0964614	0.865783	0.0226318	Q93ZH0-2	0.829435	0.116823	0.737624	0.00544201
P42762	1.2312	0.0125451	1.05305	0.856171	Q8H107-3	1.57669	0.0236663	1.25102	0.157633	Q93ZH7	0.94648	0.517714	1.16789	0.0847278
P42763	1.00288	0.935076	1.0669	0.853519	Q8H112	0.951336	0.518962	1.03474	0.755004	Q93ZM7	0.928813	0.444446	1.01795	0.941237
P42770	1.10546	0.283831	1.11614	0.196769	Q8H116	0.998502	0.95531	1.09742	0.304555	Q93ZY3	0.905037	0.493442	1.29256	0.525564
P42791	0.769237	0.25441	1.06915	0.909813	Q8H118	1.02625	0.915039	1.01859	0.996042	Q93ZZ7	1.3807	0.0944545	0.992601	0.828158
P42792	0.889256	0.343104	1.07905	0.72939	Q8H124	0.947642	0.601117	1.00346	0.769031	Q940B0	1.0875	0.620725	1.32281	0.258393
P42794-2	1.03448	0.709275	1.23097	0.161264	Q8H126	1.00733	0.921127	1.0933	0.345607	Q940B8	1.52418	0.0265806	1.05394	0.881636
P42798	1.15189	0.258533	1.19776	0.00185202	Q8H185	1.68125	0.590909	0.855304	0.188969	Q940G0	1.2492	0.410052	1.2261	0.357696
P42799	1.39538	0.087645	1.17215	0.365901	Q8H1G6	1.06603	0.873503	1.03197	0.896179	Q940G5	0.88659	0.039223	0.95882	0.533411
P42804	1.14134	0.484389	1.03672	0.917135	Q8H1R3	0.869075	0.178801	0.962047	0.741176	Q940I2	1.19207	0.0952395	1.08084	0.0584516
P42825	1.18543	0.0192255	1.10326	0.59478	Q8H1Y0	0.778656	0.0669266	0.8839	0.342441	Q940J8	1.06861	0.450358	1.40228	0.135488
P43255	0.822596	0.0231968	0.837425	0.327061	Q8L3S7	1.05939	0.814527	1.13695	0.557877	Q940J9	1.07851	0.117996	1.0231	0.99515
P43286	0.588261	0.0560013	0.936335	0.452508	Q8L475	1.23794	0.192405	1.03006	0.898851	Q940M2	1.7003	0.148771	2.1542	0.0536948
P43287	0.724762	0.0108582	0.877042	0.027531	Q8L4D8	0.85034	0.142284	1.08176	0.475732	Q940N4	1.1865	0.761768	0.914779	0.746899
P43289	1.1391	0.291369	0.977282	0.765406	Q8L4R0	1.06775	0.0234568	1.1201	0.406612	Q940P0	1.18423	0.351818	1.13541	0.828417
P43292	1.07458	0.348051	0.982658	0.873747	Q8L539-2	0.802172	0.139047	0.877191	0.137562	Q940Q8	1.38393	0.125846	1.15017	0.384444
P43293	1.18046	0.500188	0.964717	0.741947	Q8L540	0.89776	0.32855	1.04287	0.517641	Q940S0	1.2382	0.203086	1.34174	0.422065
P43296	1.13514	0.726039	1.03431	0.944538	Q8L5Y4	1.01483	0.192543	1.06933	0.149311	Q940V1	1.15769	0.165548	1.01333	0.854521
P43297	1.37799	0.0121623	0.932891	0.256793	Q8L5Y6-2	1.01501	0.883142	1.2622	0.67072	Q940Y8	1.05659	0.556931	1.01827	0.989142
P43298	1.05107	0.506363	1.00277	0.939397	Q8L606	1.01328	0.818422	0.988371	0.790255	Q941A6	1.0297	0.988265	0.986756	0.752283
P43333	1.0084	0.794041	1.07618	0.589296	Q8L636	0.7423	0.115277	1.04342	0.8211	Q941L0	0.865888	0.312738	1.20891	0.376711
P45432	1.16084	0.412402	1.02143	0.981655	Q8L6Z8	1.03928	0.795766	1.14298	0.242273	Q944A7	0.763326	0.0261363	0.891108	0.215633
P45434	1.16319	0.284676	1.19156	0.340134	Q8L706	0.845264	0.114311	1.26726	0.613158	Q944A9	1.04382	0.773519	1.02875	0.959077
P45724	0.931029	0.509287	1.20532	0.0908546	Q8L710	0.916342	0.054047	0.913862	0.291417	Q944G5	0.897528	0.255739	1.05175	0.694445
P45725	1.08994	0.328071	1.22379	0.0671994	Q8L733	1.03263	0.359825	1.25685	0.0449417	Q944G9	1.05661	0.641506	0.883387	0.365603
P46032	0.901189	0.273694	1.08425	0.073016	Q8L742	1.71389	0.051667	1.16723	0.836902	Q944H2	0.776748	0.103818	0.924956	0.355138
P46077	0.90689	0.265316	0.959354	0.579275	Q8L766	0.881725	0.140832	1.1061	0.372011	Q944J0	1.02847	0.109007	1.25684	0.152856
P46283	1.18736	0.47861	1.03063	0.895081	Q8L770	1.39281	0.0176446	0.93221	0.504133	Q944K2	1.0934	0.617951	1.01214	0.96616
P46286	0.888277	0.296057	1.14063	0.111184	Q8L7A9	0.895312	0.36244	1.01144	0.826831	Q944L5	0.764547	0.298571	1.0708	0.75915
P46309	0.939923	0.599008	0.86453	0.232013	Q8L7I4	1.00978	0.894982	1.0396	0.753725	Q944S5	1.10109	0.19024	1.1513	0.277639
P46310	1.00806	0.940911	1.1696	0.117262	Q8L7K1	1.21406	0.723457	0.992914	0.856631	Q945F0	1.1891	0.138153	1.12661	0.755651
P46312	1.09047	0.530971	1.09677	0.592836	Q8L7K9	0.888824	0.410437	0.885419	0.260233	Q945M1	1.21523	0.312536	1.1516	0.646071
P46416	1.15758	0.0043946	0.978189	0.561757	Q8L7L0	1.2505	0.00985378	1.00069	0.789467	Q945Q1	1.22709	0.0984227	0.953424	0.364412
P46421	0.873968	0.128643	1.07922	0.507676	Q8L7M7	1.05686	0.54116	1.25163	0.0761105	Q946Y7	0.8662	0.0533833	1.02177	0.907433
P46422	0.991308	0.744285	0.731386	0.125685	Q8L7R8-2	0.985121	0.636999	0.899149	0.072878	Q948K8	0.76604	0.0909624	0.900366	0.202544
P46637	1.027	0.960844	1.41975	0.0150428	Q8L7S6	0.98927	0.905742	1.04655	0.257528	Q949M9	0.971467	0.505223	0.966564	0.600451
P46643	0.946217	0.431803	1.01564	0.946319	Q8L7S8-2	1.02987	0.996731	1.07289	0.675762	Q949R9	0.76314	0.0461055	0.812325	0.0395643
P46644	1.00391	0.830715	0.997071	0.786787	Q8L7U5	1.01762	0.565032	1.04707	0.0689368	Q949S6	1.22141	0.320057	1.01949	0.962188
P46645	0.787219	0.123962	0.865182	0.335885	Q8L7V3	0.892259	0.103075	0.921548	0.0716981	Q949U9	0.826194	0.107436	0.855576	0.201251
P47924	1.16857	0.149484	1.10467	0.302105	Q8L828	0.983357	0.562021	0.921656	0.231365	Q949X0	0.908665	0.645522	0.881752	0.116256
P47998	1.11307	0.42822	0.826992	0.24603	Q8L831	0.902274	0.343728	0.991051	0.736255	Q949X9	1.12996	0.515257	1.15984	0.336779
P47999	0.987652	0.797713	1.00703	0.986815	Q8L835	1.09865	0.483775	1.09214	0.508776	Q949Y5	1.02819	0.79203	1.0353	0.526749
P48006	1.30467	0.286393	0.844432	0.215805	Q8L838	1.04332	0.887027	1.01894	0.926711	Q94A20	1.30651	0.125244	1.13374	0.178755
P48347	0.991122	0.775163	0.920781	0.492894	Q8L844	0.928654	0.595405	0.933232	0.586116	Q94A32	0.917748	0.347518	0.969992	0.630338
P48348	1.78096	0.448778	1.02525	0.699538	Q8L856	0.933356	0.294471	1.06161	0.516466	Q94A40	0.9415	0.574967	1.11111	0.533588
P48349-2	1.03577	0.717159	1.03429	0.693827	Q8L860	0.981624	0.874197	1.12766	0.403815	Q94A52	1.05752	0.670007	1.01502	0.906689
P48421	1.01244	0.928208	0.663987	0.0334644	Q8L8W5	0.999301	0.975155	1.05506	0.763511	Q94A65	1.26204	0.41913	1.07435	0.911389
P48491	0.890992	0.29725	0.954814	0.57162	Q8L8Y0	0.918991	0.242907	1.18306	0.182568	Q94A68	1.37214	0.1115	1.15444	0.379521
P48512	1.00413	0.971296	1.05845	0.551184	Q8L8Z1	0.701434	0.024274	0.85845	0.185022	Q94AA1-2	0.680109	0.3311	0.749051	0.106702
P48523	1.10747	0.178874	1.09988	0.127146	Q8L908	1.01615	0.795133	1.08141	0.384616	Q94AG6	0.981159	0.715956	1.07977	0.564874
P48578	1.03099	0.444361	0.839179	0.133499	Q8L940	1.46724	0.0201203	1.74167	0.100255	Q94AI6	0.972528	0.654323	0.926983	0.503553
P48641	0.988466	0.780766	1.05721	0.998785	Q8L953	0.879527	0.163286	0.964991	0.612362	Q94AQ8	1.13766	0.274951	1.07036	0.830918
P49040	0.902748	0.272898	1.03402	0.928152	Q8L970	0.990798	0.476196	1.01755	0.208657	Q94AT5	1.2237	0.206979	1.18208	0.228275
P49077	1.10306	0.231142	1.06199	0.659713	Q8L9C4	1.2427	0.907726	1.28767	0.44065	Q94AU2	0.986365	0.6907	1.06186	0.42987
P49107	1.05511	0.679566	0.916423	0.403173	Q8L9M8	1.22752	0.556428	1.02918	0.917506	Q94AU7	1.03911	0.817596	0.96061	0.579274
P49200	0.919929	0.246538	1.04694	0.781998	Q8L9R6	0.792661	0.552377	1.10233	0.652885	Q94AV5	0.96479	0.104112	0.9981	0.96045
P49201	1.05022	0.837497	1.38211	0.0955606	Q8L9S0	0.978321	0.854028	0.980838	0.865561	Q94AW8	1.00422	0.991541	1.00875	0.890392
P49209	1.02274	0.883914	1.47562	0.165128	Q8LA13	0.785112	0.212081	0.925226	0.254941	Q94AZ2	0.839467	0.0253681	1.01531	0.988116
P49211	1.17268	0.21451	1.25164	0.00273691	Q8LAA6	0.69372	0.0488252	0.942314	0.341506	Q94AZ4	0.897582	0.472222	0.69628	0.0850609
P49227	0.815023	0.0672918	1.0724	0.605893	Q8LAD2	0.921545	0.756972	1.37536	0.844865	Q94B60	1.20859	0.317744	0.908505	0.479232
P49243	1.00952	0.988933	1.09934	0.243951	Q8LAJ9	2.06574	0.184767	1.2392	0.588238	Q94BS2	1.15363	0.78534	1.01485	0.761801
P49572	1.22183	0.0500972	0.984104	0.768917	Q8LAN3	1.06894	0.183729	0.895728	0.132897	Q94BT0	1.03094	0.936955	1.14694	0.523826
P49599-3	1.00763	0.849205	1.06092	0.0201477	Q8LAP6	1.26937	0.437333	1.01531	0.886245	Q94BT2	0.955363	0.590938	0.811168	0.107811
P49637	0.9596	0.430442	1.27413	0.00629961	Q8LAS7	0.95439	0.609898	0.941657	0.51741	Q94BT9	0.649818	0.116878	0.669003	0.185437
P49688	0.925781	0.159983	1.34311	0.0583696	Q8LB02	1.05459	0.686482	0.897571	0.384725	Q94BU1	1.1922	0.208146	1.07522	0.732516
P49689	0.988909	0.785231	1.52148	0.0712376	Q8LB17	0.77368	0.0298483	0.902402	0.119879	Q94BV7	0.805166	0.289665	1.03958	0.900111
P49691	0.861505	0.407144	1.18219	0.112512	Q8LB47	1.12416	0.16702	1.14864	0.266972	Q94BY2	0.95806	0.450105	1.25929	0.101252
P49692	0.813803	0.262323	1.16238	0.0894002	Q8LBH2	0.937342	0.570309	0.960855	0.628276	Q94BY3	1.0965	0.354417	1.17787	0.114416
P49693	0.919954	0.40269	1.33079	0.0233955	Q8LBI1	0.92764	0.515323	1.15305	0.1799	Q94BY7	1.2178	0.1429	0.889211	0.273839
P50546	1.00295	0.946177	1.01811	0.756764	Q8LBK6	1.11304	0.150063	0.912815	0.184691	Q94C12	0.972146	0.699776	1.17881	0.502056
P50883	1.19817	0.335743	1.07082	0.667995	Q8LBU0	1.07858	0.540086	1.12677	0.134335	Q94C49	0.964985	0.757813	1.02639	0.359345
P51407	1.20872	0.323699	0.835552	0.181433	Q8LC83	0.857686	0.196306	1.41233	0.0678303	Q94C59	1.25045	0.257516	0.896256	0.152208
P51412	1.64221	0.0495945	1.20814	0.478644	Q8LC95	0.977696	0.72819	0.751836	0.0503021	Q94C78	0.929391	0.343159	0.906858	0.440475
P51413	0.912168	0.480404	1.312	0.165473	Q8LCA1	1.43559	0.0351816	1.0824	0.512754	Q94CC0	0.780123	0.0715953	0.97866	0.86881
P51414	1.07675	0.531561	1.17664	0.0646168	Q8LCE1	0.997695	0.877017	1.07338	0.706521	Q94CD8	1.10591	0.453433	0.793531	0.0552425
P51418	1.15005	0.273609	1.22915	0.0280469	Q8LCL3	1.06022	0.568023	1.38878	0.117519	Q94CE4	0.843093	0.0593263	0.993196	0.848274
P51422	1.05476	0.680667	1.97199	0.0253488	Q8LCP6	0.773028	4.57269e-05	1.06133	0.551209	Q94CE5	0.723471	0.191922	0.880862	0.426247
P51427	0.942606	0.197114	1.20575	0.00176316	Q8LCQ4	1.01308	0.874805	1.11081	0.258737	Q94CF0	1.02497	0.813385	1.05868	0.646662
P51430	0.876657	0.401897	1.37945	0.193755	Q8LCW9	1.14304	0.685992	0.914274	0.451349	Q94CG2	0.892416	0.207611	0.969674	0.375261
P51818	1.16002	0.445663	1.2403	0.414513	Q8LD03	1.09679	0.111877	1.03264	0.511954	Q94CI7	0.772043	0.0118817	0.903483	0.306389
P52032	0.956893	0.604897	0.990169	0.80619	Q8LD27	1.09733	0.453331	0.920674	0.369466	Q94CJ5	0.871564	0.0120265	1.00606	0.989649
P52410-2	1.08644	0.398811	1.24304	0.20893	Q8LDB7	0.794536	0.14762	0.88607	0.480018	Q94CK3	1.00209	0.986632	1.12366	0.079387
P52577	0.827526	0.0134269	0.908923	0.109137	Q8LDC9	0.881605	0.303817	0.917589	0.500479	Q94EG6	0.778079	0.0595673	0.73377	0.0402466
P52901	0.891904	0.224297	0.983257	0.684519	Q8LDD3	0.904301	0.168149	1.04715	0.77204	Q94EG9	0.594533	0.0758704	0.868992	0.0498388
P53492	1.75161	0.00387486	1.01186	0.867478	Q8LDU0	0.957569	0.591404	1.05884	0.685702	Q94EH2	0.993378	0.849156	0.940873	0.529409
P53496	1.76555	0.0699357	1.26668	0.0143091	Q8LDU4	1.15963	0.265992	1.10721	0.418119	Q94EJ6	0.819785	0.186358	1.04493	0.966893
P53665	0.804352	0.2554	0.684428	0.116866	Q8LDV3	1.41556	0.316883	1.18914	0.624818	Q94F08	0.803398	0.172975	0.678106	0.00360792
P53780-2	1.1146	0.077501	0.968084	0.51011	Q8LDW8-2	0.971526	0.533475	0.887037	0.434046	Q94F09	0.865607	0.0410809	0.902418	0.0128576
P53799	1.07997	0.593547	1.22437	0.290807	Q8LE26	0.729319	0.00242767	0.966309	0.591184	Q94F10	1.04717	0.997202	1.29897	0.218215
P54144	1.05457	0.809727	1.00287	0.91	Q8LE47	0.630676	0.406516	1.03652	0.931653	Q94FB9	0.98514	0.888447	1.23359	0.743413
P54150	0.967482	0.20721	1.01388	0.342339	Q8LE58	1.02552	0.31983	1.02927	0.624274	Q94FY7	1.05794	0.582559	0.947179	0.273555
P54609	0.864156	0.31255	0.830244	0.290303	Q8LE63	0.857749	0.0849493	0.80137	0.0684655	Q94IB9	0.823318	0.26935	0.906509	0.331194
P54873-2	1.12501	0.387306	1.065	0.983156	Q8LEB6	0.66635	0.100489	0.734234	0.294582	Q94II3	0.834363	0.430874	1.14471	0.0894578
P54888	1.23245	0.0343665	0.992553	0.840606	Q8LEK2	0.843127	0.0555328	1.07687	0.203906	Q94JS0	0.908221	0.434211	0.914573	0.384892
P54904	1.15016	0.0912399	1.06398	0.493568	Q8LEM4	1.10636	0.679203	0.666042	0.128669	Q94JX5	0.761825	0.249683	1.14044	0.586651
P54969	0.889705	0.635259	0.938429	0.784117	Q8LEM7	0.990936	0.796684	0.95855	0.614161	Q94K05	1.12528	0.146593	1.05643	0.571585
P55034	0.844495	0.137219	0.810952	0.141788	Q8LEQ0	1.59438	0.0232568	0.861866	0.311978	Q94K73	0.810522	0.016037	0.970083	0.619782
P55217	1.2508	0.326017	1.10133	0.634336	Q8LEU3	0.867916	0.0382965	0.89659	0.0557419	Q94K76	1.76913	0.0347474	1.23675	0.109598
P55228	1.25127	0.135555	1.0363	0.771931	Q8LEV0	1.04817	0.465512	1.01143	0.667314	Q94KI8	0.796725	0.0877539	0.882137	0.151365
P55229	1.00592	0.848506	0.942946	0.589167	Q8LEZ4	1.65874	0.0525889	1.38411	0.4065	Q94KK7	0.988445	0.805239	0.95009	0.194793
P55230	1.0938	0.391804	1.17461	0.508417	Q8LEZ8	0.924072	0.743254	1.03277	0.97365	Q95748	0.96004	0.586481	0.763977	0.0554917
P55737	1.10315	0.319561	1.00862	0.895282	Q8LF20	1.06286	0.487025	1.05051	0.668896	Q96242	1.0345	0.708236	1.09577	0.323074
P55826	1.13693	0.215834	1.00178	0.917934	Q8LF21	1.03562	0.683086	1.15206	0.236105	Q96247	0.787303	0.136885	1.07828	0.543725
P56752	1.12843	0.398236	1.18152	0.00864393	Q8LF48	1.16984	0.676893	1.16011	0.71477	Q96250	1.11235	0.517272	1.10588	0.00443764
P56753	1.37378	0.0339653	1.07925	0.394198	Q8LFC0	1.0182	0.847216	1.10106	0.784099	Q96251	1.28234	0.556326	0.897344	0.463249
P56754	1.20694	0.0360742	1.05508	0.444702	Q8LFL5	1.23224	0.141733	0.983531	0.645423	Q96252	0.99913	0.842197	0.75274	0.110614
P56755	0.997697	0.89348	1.09954	0.657395	Q8LFQ6	0.908136	0.0182397	0.856964	0.196523	Q96253	0.820345	0.0481509	0.88734	0.307405
P56756	1.44363	0.086432	1.27286	0.182753	Q8LG60	0.698418	0.0287711	0.868825	0.28403	Q96262	1.01846	0.93492	0.910429	0.462239
P56757	1.75019	0.0443694	1.12047	0.766647	Q8LG70	1.03436	0.492515	1.09911	0.601308	Q96282	0.776958	0.00162957	0.930715	0.636907
P56758	0.905705	0.346482	0.975003	0.646872	Q8LG77	0.837408	0.216996	0.917696	0.512819	Q96283	0.832637	0.169577	0.966357	0.492048
P56759	0.783299	0.0121799	0.933862	0.550357	Q8LG88	1.10315	0.310959	1.01605	0.953865	Q96290	0.837831	0.314418	0.856987	0.332819
P56760	1.44333	0.286797	1.35455	0.41509	Q8LGE7	1.63411	0.381086	0.938781	0.565345	Q96292	1.46262	0.00275672	1.217	0.271758
P56761	1.21273	0.0526179	1.12362	0.22322	Q8LGG0	0.961723	0.826425	1.04084	0.93635	Q96299	1.06158	0.628658	1.08289	0.256095
P56762	1.14234	0.518441	1.11763	0.505141	Q8LGG8	1.10855	0.474214	1.12915	0.0570461	Q96300	0.754738	0.00585627	0.676758	0.00205365
P56763	0.941578	0.0837491	1.06383	0.678368	Q8LGI2	0.864339	0.117909	0.95853	0.487807	Q96303	0.838086	0.150049	1.21224	0.5412
P56764	0.999135	0.970605	1.06853	0.724214	Q8LPF1	1.09162	0.238049	0.99893	0.956057	Q96514	1.11359	0.0714381	1.60503	0.20763
P56765	1.0332	0.860876	0.902757	0.316404	Q8LPJ3	0.85636	0.0945541	1.12673	0.668745	Q96520	1.14779	0.265789	1.16155	0.288993
P56766	0.986146	0.77924	1.04212	0.639636	Q8LPJ4	1.26042	0.143379	1.03688	0.871376	Q9ASQ2	0.872426	0.152827	1.06569	0.458711
P56767	0.902866	0.402865	0.98912	0.808735	Q8LPJ5	0.855127	0.209806	0.935505	0.539065	Q9ASR1	0.857171	0.252997	0.996013	0.874475
P56771	1.12901	0.558581	1.07388	0.652437	Q8LPK2	0.865054	0.369637	1.01096	0.937821	Q9ASS2	0.871582	0.587587	1.14488	0.846752
P56772	1.62943	0.0225222	1.02535	0.926238	Q8LPK7	1.54004	0.369263	1.12935	0.698738	Q9ASS4	0.997862	0.913606	0.961868	0.562421
P56773	1.06035	0.542319	0.997344	0.889252	Q8LPL8	1.03614	0.663852	0.891013	0.566195	Q9AST9	1.61444	0.0358376	1.2198	0.34043
P56774	1.23385	0.22311	1.11901	0.137021	Q8LPQ6	1.06306	0.549006	1.0504	0.793871	Q9ASU1	0.933973	0.110445	0.985573	0.864318
P56777	1.0125	0.827666	1.18744	0.0806383	Q8LPR8	1.19931	0.341339	1.07811	0.907553	Q9ASV5	0.934062	0.217952	0.942068	0.32593
P56778	0.946763	0.622648	1.17489	0.365275	Q8LPR9	1.12025	0.0100489	1.0758	0.384135	Q9ASV6	1.33594	0.355175	1.19152	0.499156
P56779	1.17338	0.707468	1.04116	0.948763	Q8LPS1	0.866606	0.234775	0.949977	0.547321	Q9ASX5	1.05118	0.656217	1.00032	0.935242
P56780	1.09021	0.197099	1.2435	0.278821	Q8LPS6	1.02913	0.595399	1.12687	0.104021	Q9ASY2	0.94943	0.58178	1.03134	0.80332
P56785	1.00239	0.874549	1.27781	0.506389	Q8LPT1	0.956712	0.656097	1.21045	0.0771913	Q9ASY8	0.872629	0.265959	1.10434	0.49302
P56788	1.14711	0.152908	1.04969	0.649098	Q8LPT3	0.83366	0.00922149	1.03066	0.485415	Q9C4Z7	1.23366	0.290429	0.926622	0.73105
P56791	1.13957	0.391274	1.25333	0.316449	Q8RU07	1.01221	0.887797	0.946514	0.21347	Q9C500	0.963473	0.64214	0.71624	0.0485639
P56792	1.18251	0.601327	1.21607	0.542639	Q8RUB7	1.06321	0.750465	1.11924	0.552981	Q9C508	0.959653	0.638147	0.961494	0.602805
P56793	0.994226	0.864253	1.33344	0.0815231	Q8RUX8	1.13996	0.651484	0.982861	0.452913	Q9C512	0.80161	0.124142	1.07856	0.809173
P56794	1.48513	0.373665	1.11617	0.30762	Q8RWA5	1.00172	0.971643	1.22285	0.0431577	Q9C514	1.16138	0.369045	1.32729	0.0310798
P56795	0.970153	0.703657	1.35992	0.0518849	Q8RWA7	0.950532	0.609558	1.04394	0.902566	Q9C522	0.906876	0.210502	0.896962	0.147089
P56797	1.10593	0.685295	1.2202	0.201029	Q8RWC3	0.905842	0.355514	0.945672	0.569553	Q9C5B1	1.15956	0.270756	1.03182	0.258545
P56798	0.920872	0.434664	1.10708	0.478057	Q8RWG1-2	1.06793	0.490257	1.11328	0.100286	Q9C5D6	1.09473	0.0534652	1.16401	0.193719
P56799	0.950805	0.553528	1.06381	0.689021	Q8RWI2	0.922326	0.330389	1.0161	0.786461	Q9C5E8	1.02148	0.110243	1.28716	0.18325
P56801	0.871623	0.156062	1.24185	0.143445	Q8RWK9	0.955884	0.465873	1.12734	0.0574893	Q9C5G5	0.914972	0.406744	0.988917	0.902869
P56802	0.924859	0.193538	1.20292	0.0387672	Q8RWL2	1.00217	0.966117	0.906345	0.1273	Q9C5H4	1.26219	0.24081	1.22206	0.386625
P56804	1.09063	0.526311	1.29401	0.02131	Q8RWM6	0.9678	0.527126	1.12545	0.388539	Q9C5J4	1.17742	0.041446	1.22798	0.230146
P56805	1.19103	0.0356225	1.29588	0.0191457	Q8RWM7	1.1303	0.270077	0.986846	0.802671	Q9C5J8	0.841588	0.160646	0.942864	0.433167
P56807	0.838123	0.0827143	1.0984	0.73166	Q8RWN9	1.16585	0.146219	0.999604	0.899469	Q9C5M0	0.749831	0.0206145	0.968624	0.315987
P56808	0.863971	0.219128	1.53624	0.222112	Q8RWP0	0.957088	0.57341	0.897893	0.342964	Q9C5N2	0.888793	0.291875	1.01135	0.936241
P56820	1.05578	0.559479	0.992039	0.461049	Q8RWR9	1.30381	0.247178	1.0902	0.810089	Q9C5R0	0.952255	0.255746	1.12409	0.0588151
P57106	0.976521	0.783685	1.21063	0.882208	Q8RWY6	1.03754	0.192653	1.04	0.720628	Q9C5S9	1.20356	0.491954	0.906692	0.319181
P57681	1.02118	0.656875	0.897075	0.103418	Q8RWZ3	0.991268	0.830846	1.11986	0.737401	Q9C5U3	1.17717	0.100245	1.23852	0.157917
P57691	1.30843	0.119906	1.03074	0.981264	Q8RWZ5	0.716366	0.224832	0.846466	0.107418	Q9C5W7	0.910848	0.310691	0.982188	0.192216
P57720	0.865409	0.00109449	0.936066	0.498867	Q8RWZ6	0.682981	0.0185527	0.973238	0.700922	Q9C5X3	1.15456	0.337339	1.17346	0.390948
P57742	0.747591	0.333541	0.76193	0.108171	Q8RWZ7	1.08124	0.81923	0.939165	0.74952	Q9C5Y0-2	0.901768	0.154352	1.09482	0.348608
P57751	0.959991	0.441169	0.945815	0.466321	Q8RX85	1.11967	0.391116	1.01607	0.981019	Q9C5Z3	1.08902	0.290888	1.06882	0.367271
P57752	0.752282	0.263823	0.891871	0.308053	Q8RX88	0.823159	0.0749784	1.05572	0.456434	Q9C636	0.943436	0.176398	1.20967	0.136304
P58049	0.999884	0.874405	1.10031	0.614275	Q8RXC6	0.884543	0.106957	0.961561	0.516731	Q9C639	1.36461	0.15439	1.26731	0.156195
P58684	0.865352	0.0263914	1.14586	0.0902111	Q8RXF8	0.896556	0.220839	0.937824	0.373924	Q9C6B3	1.13276	0.231339	1.09144	0.437811
P59169	0.872713	0.125931	1.17571	0.0178299	Q8RXG3	0.824455	0.0330734	1.0581	0.82753	Q9C6I8	0.896811	0.416253	0.94781	0.78183
P59223	0.929471	0.49228	1.69517	0.0482017	Q8RXH2	0.963417	0.8308	1.09585	0.89332	Q9C6U3	1.03677	0.469462	0.977706	0.64265
P59224	1.0985	0.16064	1.63969	0.118154	Q8RXI0	1.00586	0.962804	0.98485	0.886646	Q9C6X2	0.777878	0.0250188	1.20146	0.261931
P59226	1.23547	0.0562202	1.25748	0.128595	Q8RXK8	1.38937	0.015661	1.24898	0.0563231	Q9C744	0.896299	0.0436979	0.916144	0.622556
P59230	0.909985	0.296055	1.01528	0.9579	Q8RXL8	0.625645	0.0805024	0.988488	0.840586	Q9C7F5	0.702242	0.105026	0.696197	0.0952033
P59232	0.841954	0.241532	1.24402	0.161805	Q8RXN0	0.906087	0.484015	0.972656	0.722258	Q9C7F7	0.896511	0.37334	0.929869	0.515211
P59259	0.897934	0.339806	0.90074	0.246802	Q8RXN3	0.837352	0.0307414	0.866104	0.00995946	Q9C7S3	0.80552	0.00179394	0.867352	0.156676
P59833	0.784376	0.220486	0.833677	0.203948	Q8RXP6	1.03314	0.851033	1.02708	0.993955	Q9C7V7	0.940754	0.121599	1.11101	0.178336
P60039	0.934259	0.563936	1.20226	0.355604	Q8RXT7	0.870247	0.0044977	0.87976	0.362247	Q9C811	1.05971	0.683043	1.0348	0.909385
P60040	0.903193	0.457365	1.21946	0.104351	Q8RXV3	1.10087	0.0691164	0.98907	0.762425	Q9C820	1.11692	0.295093	1.06222	0.338426
P60300	0.828269	0.419248	1.03401	0.673119	Q8RXX5	1.16844	0.033071	1.36957	0.148983	Q9C821	1.12398	0.345545	1.02696	0.654899
P61837	0.802557	0.0757902	1.05532	0.770991	Q8RXZ8	1.21496	0.276894	1.1288	0.396182	Q9C827	1.0679	0.360454	1.15379	0.289754
P61841	1.06559	0.932128	1.1806	0.215673	Q8RY46	1.23721	0.00653111	1.17657	0.54176	Q9C835	0.833148	0.259451	1.00472	0.97142
P61843	1.39943	0.117177	1.21486	0.402236	Q8S2T0-2	1.59425	0.173108	1.08981	0.61023	Q9C865	1.0994	0.554565	0.980296	0.739576
P61845	1.14041	0.566573	0.972072	0.643664	Q8S3U9	1.04459	0.732433	1.09638	0.752062	Q9C884	0.659993	0.0912706	0.820414	0.124132
P61847	0.879571	0.242286	1.34818	0.217897	Q8S4F6	1.03764	0.568295	1.07369	0.423504	Q9C8D8	1.02464	0.889121	0.973371	0.647397
P62090	1.21284	0.276776	1.03395	0.939646	Q8S4Y1-2	0.978182	0.731712	1.03166	0.991296	Q9C8E6	1.12511	0.349356	1.04501	0.793163
P62095	1.39246	0.127823	1.05122	0.976463	Q8S8K0	1.00719	0.979764	1.02743	0.857868	Q9C8G5	0.703192	0.00653987	1.06843	0.74461
P62126	0.914904	0.357881	1.3146	0.05771	Q8S8L9	0.916197	0.0137937	0.968252	0.627883	Q9C8G9	1.13489	0.787142	1.03891	0.874191
P68209	0.868042	0.273813	0.937956	0.561127	Q8S8Q6	0.890163	0.375852	0.973781	0.603892	Q9C8K2	0.94172	0.282322	1.09334	0.680762
P69834	0.913609	0.248487	0.910923	0.394625	Q8S8R1	0.693067	0.124395	0.601861	0.371145	Q9C8M9	1.07136	0.611613	1.03421	0.449723
P81760-2	1.30966	0.180725	0.909542	0.303097	Q8S8R9	0.976688	0.377011	1.01823	0.989916	Q9C8P0	1.08575	0.266926	1.03072	0.616305
P82281	1.31502	0.178509	1.1445	0.696476	Q8S8T4	0.725462	0.363477	0.503545	#NUM!	Q9C8R4	1.07148	0.270243	1.09039	0.344795
P82538	1.21885	0.293342	1.07229	0.776788	Q8S944	0.819014	0.0212837	0.993441	0.845523	Q9C8W1	0.664321	0.174443	1.02231	0.984327
P82715	1.29795	0.101992	0.969765	0.522814	Q8S948-2	1.13885	0.36268	1.19503	0.042064	Q9C8W7	0.944671	0.348844	0.922339	0.153084
P82869	1.29267	0.188448	0.979429	0.744854	Q8S9J1-2	1.81263	0.166341	1.1055	0.184263	Q9C920	1.10554	0.30967	1.08184	0.200328
P82873	1.13211	0.266509	1.01928	0.927157	Q8S9J8	1.00898	0.551752	1.11183	0.118591	Q9C942	1.00373	0.858038	0.975417	0.63723
P82874	0.9429	0.133495	0.970371	0.537663	Q8S9L3	1.08672	0.196714	0.984296	0.773052	Q9C958	1.06697	0.498195	0.92783	0.617494
P83291	0.968349	0.618584	0.872317	0.39387	Q8SAB7	0.975857	0.691046	1.07565	0.756804	Q9C9C0	1.09575	0.170251	1.20514	0.115417
P83483	0.969926	0.65866	0.919527	0.374808	Q8VWF6	1.00464	0.959351	1.07329	0.11758	Q9C9C5	1.07074	0.895765	1.0843	0.0216191
P83755	1.18815	0.179935	1.2292	0.248872	Q8VX13	1.12536	0.470945	1.10202	0.681086	Q9C9H5	0.729481	0.109231	0.89051	0.437704
P92514	0.666501	0.26427	0.864911	0.591798	Q8VXV4	1.39671	0.276992	0.88953	0.0663914	Q9C9H8	0.923977	0.332509	1.18696	0.20257
P92547	0.926598	0.566964	1.27004	0.2846	Q8VXW7	1.21259	0.0445281	1.06712	0.00896422	Q9C9I5	0.910172	0.414637	0.955964	0.657771
P92549	1.22719	0.00490559	1.0273	0.816784	Q8VXY0	1.05777	0.994902	1.24018	0.618621	Q9C9I7	1.12273	0.304628	1.04389	0.879039
P92558	0.790744	0.239491	0.951264	0.605985	Q8VXY7	0.875953	0.107251	1.04792	0.762015	Q9C9Y6	1.10283	0.448085	1.06822	0.696274
P92935	0.997285	0.735863	1.17626	0.848242	Q8VXZ1	1.0293	0.911343	1.16978	0.017246	Q9C9Y8	0.884105	0.308503	1.0257	0.836589
P92939	0.899446	0.442193	1.07089	0.794284	Q8VY07	0.652335	0.0385024	0.840772	0.229437	Q9C9Z2	0.769083	0.168606	0.902296	0.465378
P92948	1.09116	0.00038678	1.10463	0.0896489	Q8VY15	0.905611	0.258868	1.06648	0.768253	Q9C9Z6	1.0705	0.812873	1.12038	0.13595
P92959	0.896172	0.0762805	1.06657	0.648458	Q8VY49	1.05237	0.588403	1.36565	0.13708	Q9CA42	1.03183	0.212562	1.10293	0.572511
P92963	0.785396	0.0293691	0.940258	0.191794	Q8VY57	1.11672	0.176237	1.02343	0.811447	Q9CA67	0.951068	0.576113	0.975485	0.719307
P92974	1.01397	0.936002	1.35288	0.488646	Q8VY88	1.13226	0.633825	0.977087	0.814588	Q9CAC5	1.09598	0.465271	1.14851	0.585747
P92978	1.06117	0.629546	1.04642	0.611698	Q8VY91	1.5184	0.187329	1.08365	0.877127	Q9CAD6	0.780865	0.0225391	0.984549	0.884815
P92980	1.10172	0.680169	0.940298	0.785551	Q8VY92	#N/A	#N/A	#N/A	#N/A	Q9CAI7	1.10095	0.786718	1.34187	0.12276
P92981	1.09094	0.677162	1.11262	0.524469	Q8VYA4	1.22444	0.196846	1.03265	0.734475	Q9CAJ7	1.32621	0.157777	0.904452	0.251578
P92985	0.99528	0.8434	0.851094	0.103714	Q8VYC5	1.0942	0.19333	1.06128	0.337013	Q9CAL2	1.29423	0.134247	1.12605	0.366122
P92994	0.781851	0.0939835	1.35626	0.334886	Q8VYH2	0.738448	0.149401	0.786741	0.297292	Q9CAN1	0.645645	0.0178937	1.0731	0.368517
P93004	0.526211	0.0318738	0.754563	0.122873	Q8VYI4	1.16684	0.191232	1.00014	0.876879	Q9CAN8	0.731416	0.228434	0.952673	0.772267
P93008	1.0907	0.303806	1.05978	0.438644	Q8VYI9-2	0.788413	0.341063	0.856908	0.064303	Q9CAP8	0.951236	0.638953	1.01504	0.321825
P93014	1.34537	0.141502	1.32099	0.172161	Q8VYK6	1.09229	0.448685	1.35092	0.0963423	Q9CAR7	1.20021	0.157386	1.13331	0.248148
P93025	1.15487	0.29086	0.927154	0.205876	Q8VYM4	1.43932	0.0803915	1.00056	0.841762	Q9CAT4	0.863514	0.0407839	1.07342	0.455937
P93026	0.712788	0.244764	0.962032	0.823491	Q8VYN2-2	1.25444	0.347765	1.02938	0.958181	Q9CAV0	0.988832	0.813327	1.05087	0.719926
P93028	1.32586	0.107453	0.922435	0.374387	Q8VYN9	0.711535	0.0972676	0.812023	0.191685	Q9CB01	1.09069	0.556029	0.964067	0.58596
P93031	0.955242	0.293078	0.887509	0.168141	Q8VYP0	1.1371	0.485587	0.938535	0.447347	Q9FDW8	1.14272	0.148049	1.01983	0.594793
P93033	0.87807	0.305915	0.809357	0.266687	Q8VYR5	0.936207	0.72364	0.952848	0.799121	Q9FDX9	1.13115	0.580369	0.957538	0.63002
P93042-2	1.02355	0.99694	1.20198	0.347653	Q8VYV7	1.15958	0.274474	0.958774	0.438799	Q9FE29	0.741245	0.379733	0.959046	0.799117
P93043	1.12066	0.39763	1.25536	0.166227	Q8VYY8	1.16814	0.109888	0.884737	0.352494	Q9FE38	0.658421	0.158216	0.99861	0.915591
P93046	1.23132	0.788543	0.961058	0.82555	Q8VZ10	1.09356	0.218133	1.15259	0.0946984	Q9FE58	1.35003	0.346718	1.10905	0.758674
P93048	0.942348	0.102866	0.968802	0.811015	Q8VZ50	0.797514	0.295174	0.660589	0.0631625	Q9FEC1	1.307	0.194474	0.949968	0.453713
P93051	1.03285	0.98812	0.995905	0.871431	Q8VZ90	1.11726	0.502613	0.925014	0.460964	Q9FEF8	0.865492	0.367192	1.12107	0.891051
P93285	0.947179	0.599828	1.04373	0.828576	Q8VZ95	0.895516	0.465098	0.966016	0.81862	Q9FEG2	0.672269	0.286601	0.94698	0.657841
P93292	0.81218	0.0486076	0.929846	0.39526	Q8VZB9	0.997862	0.927839	1.09041	0.30942	Q9FF55	1.06075	0.481916	1.03066	0.811174
P93303	0.75371	0.193326	1.15279	0.785738	Q8VZC3	1.02152	0.997972	1.01413	0.996777	Q9FF75	0.938661	0.54487	1.06693	0.563049
P93306	1.01841	0.76711	1.01877	0.953273	Q8VZC7-2	1.45504	0.0180527	1.0441	0.878948	Q9FF88	0.695036	0.0378002	0.991531	0.838043
P93313	0.97684	0.715699	1.23775	0.418943	Q8VZF1	0.762029	0.42178	0.951687	0.774421	Q9FF90	1.09415	0.550252	1.33349	0.0556189
P93654	0.836177	0.0326841	1.03716	0.584961	Q8VZG1	1.26683	0.072539	0.963152	0.0102673	Q9FF91	1.10632	0.248483	1.00929	0.871221
P93655	0.815616	0.0388253	0.92774	0.498975	Q8VZG2	1.30382	0.479479	1.16461	0.639995	Q9FFC7	1.17532	0.0213893	1.02908	0.834394
P93736	0.976527	0.734853	0.957125	0.605007	Q8VZG7	1.12943	0.143004	1.01076	0.986097	Q9FFG3	0.921666	0.394003	1.01179	0.988719
P93755	1.31907	0.965035	1.14077	0.933555	Q8VZG8-2	1.07016	0.3191	0.991863	0.838871	Q9FFH5	1.23574	0.173606	1.05145	0.489763
P93758	1.10561	0.392517	1.10209	0.799186	Q8VZH2	0.99761	0.899703	1.05847	0.443086	Q9FFH6	1.03204	0.862511	0.873352	0.240722
P93819	0.801109	0.181607	0.924747	0.520943	Q8VZI2	1.04728	0.916216	1.2299	0.391134	Q9FFJ2	1.16903	0.35255	1.23913	0.326505
P93828	0.845153	0.166948	0.979495	0.718841	Q8VZI8	1.21233	0.817822	0.977218	0.79611	Q9FFP6	0.909589	0.116581	0.949145	0.567705
P93829	1.17611	0.0603115	1.1414	0.0141676	Q8VZJ5	0.881809	0.235736	1.21734	0.557769	Q9FFS0	0.925877	0.428033	1.49163	0.207845
P93832	1.09115	0.482449	0.906723	0.462381	Q8VZJ7	0.759623	0.15201	0.959418	0.757138	Q9FFX0	1.01271	0.836317	1.0112	0.86545
P93834	0.782131	0.0474607	0.89622	0.118114	Q8VZK9	0.704621	0.35078	0.909063	0.551919	Q9FG04	0.742375	0.468725	1.00759	0.980663
P94014	1.17728	0.182037	0.928688	0.443807	Q8VZL4	1.07232	0.882975	0.92677	0.642086	Q9FG38	1.1095	0.50485	0.911992	0.155583
P94040	1.12053	0.40231	0.967317	0.829966	Q8VZM1	0.899067	0.100812	0.985315	0.778152	Q9FG65	1.03166	0.796438	1.01195	0.821483
P94072	1.39721	0.14497	1.10281	0.68241	Q8VZM7	0.774393	0.043211	1.09673	0.835043	Q9FG87	0.888382	0.419302	0.909925	0.612319
P94078	1.15526	0.102821	1.10582	0.351159	Q8VZN9	0.923152	0.486551	0.972899	0.692075	Q9FG89	1.01806	0.962116	1.07878	0.466076
Q00218	0.959603	0.581845	1.10843	0.602929	Q8VZP1	0.67427	0.197359	0.87136	0.422481	Q9FGB1	0.996853	0.947142	1.03874	0.119628
Q01474	1.06747	0.608372	1.15851	0.277297	Q8VZP7	0.944552	0.123284	0.975831	0.816223	Q9FGC7	0.993466	0.815863	1.21136	0.356896
Q01525	0.906303	0.320782	0.900369	0.228148	Q8VZQ3	0.590472	0.0159744	0.948722	0.623205	Q9FGH4	1.10137	0.464477	0.983654	0.770703
Q01908	1.15847	0.330483	1.07234	0.740253	Q8VZR6	0.768163	0.267946	0.860117	0.476038	Q9FGK0	1.02932	0.813726	0.914123	0.275648
Q02166	1.50913	0.00103002	1.08684	0.224967	Q8VZS8	1.02091	0.736345	1.01113	0.985665	Q9FGK9	0.962061	0.629797	1.03182	0.909444
Q02971-2	1.13769	0.476897	1.01202	0.939266	Q8VZT0	0.962373	0.446293	1.1433	0.234215	Q9FGM0	0.973375	0.590246	1.05849	0.439584
Q03250	1.03688	0.338145	0.906278	0.383	Q8VZU2	0.809649	0.00791257	1.08694	0.360285	Q9FGT8	1.38613	0.310401	0.872404	0.318579
Q03251	0.602737	0.0991767	0.695117	0.158712	Q8VZV6	1.23803	0.351867	1.1368	0.102395	Q9FGX1	0.829128	0.334339	0.93172	0.473629
Q03509	0.871497	0.0505683	0.770398	0.0216934	Q8W033	1.02924	0.387911	0.997469	0.90217	Q9FH02	1.21262	0.0609296	1.23977	0.0123103
Q04613	0.971492	0.708134	1.12657	0.753236	Q8W112	0.960368	0.776602	0.959884	0.409594	Q9FHD7	0.956779	0.687882	1.01408	0.960611
Q04836-2	1.49878	0.0313014	1.30211	0.0685947	Q8W115	0.8913	0.159963	1.36033	0.123939	Q9FHI8	0.788073	0.124761	1.10907	0.743683
Q05196	1.12005	0.942864	1.25642	0.840858	Q8W456	1.14533	0.00474331	1.07684	0.505749	Q9FHM7	0.948747	0.175226	1.06601	0.0400495
Q05212	1.35671	0.385412	1.1849	0.636741	Q8W463	1.09269	0.32673	1.48766	0.0303654	Q9FHN6	1.2271	0.45671	1.11466	0.639205
Q05728	0.675112	0.165118	0.683713	0.184284	Q8W482	2.48775	0.491801	0.941928	0.513825	Q9FHX2	0.938778	0.352185	1.05211	0.107291
Q05758	0.970987	0.555433	0.893803	0.04838	Q8W485	1.10485	0.620465	1.02045	0.988925	Q9FHX6	0.803359	0.207848	0.998544	0.960904
Q05762	0.892144	0.718616	1.02965	0.847474	Q8W486	0.969287	0.249746	1.21333	0.0421117	Q9FI19	1.10335	0.851697	0.992903	0.756298
Q05763	0.911463	0.661075	1.08133	0.97636	Q8W487	0.415718	0.00140496	0.553553	0.0411286	Q9FI46	0.941382	0.533689	1.08041	0.0376432
Q058J1	0.709358	0.210243	1.02089	0.936955	Q8W493-2	0.913405	0.457031	0.832705	0.147551	Q9FI56	0.997718	0.859073	1.08503	0.754034
Q058N4	1.05528	0.466972	1.143	0.00623779	Q8W496-2	0.911234	0.0575328	1.03576	0.793267	Q9FID9	0.969449	0.637413	0.910227	0.066968
Q06327	1.09889	0.836814	0.967369	0.823546	Q8W4E1	1.14652	0.0233026	1.21163	0.224942	Q9FIE8	1.07481	0.636344	1.04065	0.864594
Q06588	1.14783	0.0285431	1.04178	0.598827	Q8W4E6	1.13263	0.0205766	1.15631	0.268145	Q9FIF9	0.852369	0.001314	0.995685	0.866374
Q06738	0.875711	0.236768	0.963639	0.669499	Q8W4H8	1.22702	0.764068	1.11007	0.97811	Q9FIG9	1.06677	0.280026	1.11076	0.00690639
Q06850	0.913496	0.270978	0.975395	0.723618	Q8W4I7	1.50585	0.218898	1.02022	0.886529	Q9FIJ0	0.702996	0.100661	0.878478	0.289101
Q06BH3	1.02654	0.0651077	0.962189	0.752023	Q8W4J9	1.14509	0.0716008	1.06573	0.358948	Q9FIJ2	0.880123	0.365578	0.690359	0.0496693
Q07473	1.19372	0.155603	0.917908	0.403317	Q8W4K2	1.14925	0.13978	1.06345	0.749629	Q9FIL6	0.842923	0.217937	0.911978	0.575488
Q07488	0.903904	0.488022	0.914956	0.411976	Q8W4L3	0.84494	0.0738533	0.897232	0.0468494	Q9FIM2	0.935376	0.362272	0.992564	0.84212
Q08298	0.807433	0.0305891	1.25688	0.108463	Q8W4M5	0.55603	0.0903256	0.586849	0.123047	Q9FIX1	0.630153	0.23701	0.740149	0.0210778
Q08466-2	0.998204	0.75306	1.02689	0.872123	Q8W4Q4	1.19151	0.0738196	1.09359	0.395169	Q9FJ62	0.867947	0.238643	0.804822	0.0724564
Q08733	0.60082	0.0195024	0.799593	0.0605214	Q8W4S4	0.904964	0.194183	1.14548	0.42695	Q9FJ81	0.939806	0.441107	0.950459	0.568668
Q08AA8	1.07972	0.0222416	1.02891	0.242481	Q8W585	1.04662	0.736101	1.07577	0.138995	Q9FJ95	0.943085	0.426645	0.962209	0.335
Q09152-2	0.917532	0.410914	0.952653	0.629221	Q8W593-2	1.07011	0.254035	0.98983	0.800578	Q9FJA6	1.01133	0.980779	1.05146	0.684862
Q0V7S5	0.826112	0.304498	0.936098	0.768611	Q93V66	0.885483	0.089557	1.07884	0.46195	Q9FJC9	1.18551	0.105022	1.04828	0.546623
Q0WL80	1.31989	0.0031872	1.25902	0.0833646	Q93V74	1.14468	0.185274	0.945324	0.261117	Q9FJD0	1.07805	0.675324	1.07603	0.600523
Q0WLB5	1.00037	0.929722	1.13207	0.214801	Q93VC7	1.04245	0.619438	0.97834	0.705891	Q9FJH0	0.850285	0.277862	0.863387	0.151497
Q0WLC6	1.06803	0.400699	0.96081	0.56089	Q93VE6	0.947574	0.507695	1.02857	0.636021	Q9FJH6	1.40439	0.00222743	1.11636	0.41324
Q0WLC7	0.866408	0.332747	1.13799	0.0188367	Q93VG5	0.9502	0.528848	1.35879	0.0284182	Q9FJK8	0.662217	0.0865493	0.846955	0.554765
Q0WML0	1.33291	0.379947	1.05921	0.805856	Q93VH1	0.889984	0.695507	1.10294	0.768454	Q9FJN8	0.785812	0.00344715	0.992863	0.813304
Q0WMN5	1.60985	0.00835969	1.18563	0.174422	Q93VH5	1.17054	0.00533869	1.01649	0.922742	Q9FJR0	0.758978	0.301144	0.922454	0.743457
Q0WMY5	1.16378	0.025037	1.06752	0.436929	Q93VH9	0.734687	0.143782	1.07844	0.815738	Q9FJU9	1.00389	0.986704	0.80453	0.0734921
Q0WN19	0.671193	0.0322727	0.769208	0.164837	Q93VI3	0.7046	0.113675	1.06475	0.598895	Q9FJW4	1.29589	0.297643	0.840181	0.226007
Q0WN54	1.13021	0.218664	1.0527	0.809359	Q93VK5	1.00666	0.945097	1.05098	0.392594	Q9FJX3	0.994374	0.783673	1.0073	0.945038
Q0WNC2	0.830623	0.135035	0.916216	0.200034	Q93VK7	1.7519	0.0362818	0.955271	0.578226	Q9FK05	1.16926	0.546478	1.11695	0.502765
Q0WNJ6	1.11748	0.0815865	1.17036	0.170781	Q93VM8	0.839827	0.06866	1.02896	0.403475	Q9FK25	0.787004	0.0031662	1.05564	0.572886
Q0WNP3	0.82447	0.318235	1.1003	0.748972	Q93VP3	0.841755	0.194304	0.836747	0.248117	Q9FK35	0.966197	0.482519	1.00642	0.932085
Q0WNR6	1.03854	0.751918	1.05031	0.900766	Q93VP9	0.966612	0.677524	1.05565	0.508833	Q9FK68	1.01195	0.946427	1.04826	0.864378
Q0WNW0	1.03694	0.869447	1.0391	0.712807	Q93VR4	0.873762	0.311762	0.835132	0.264773	Q9FKH6	0.683195	0.0806771	0.90888	0.300617
Q0WNZ5	0.876158	0.134432	0.777196	0.409006	Q93VT6	0.994065	0.864434	1.02229	0.434368	Q9FKK7	1.07677	0.596095	1.0346	0.800864
Q0WP36-2	0.95763	0.585326	0.994714	0.871698	Q93VT9	0.996351	0.890197	1.32949	0.200082	Q9FKM2	0.937045	0.365145	0.938722	0.30007
Q0WP96	1.11384	0.658387	1.29208	0.0372965	Q93VV9	1.29068	0.0244959	1.2338	0.308522	Q9FKM4	1.33187	0.102982	1.10429	0.222799
Q0WPA5	1.21797	0.389921	1.04884	0.225729	Q93W02	1.05439	0.699635	1.03273	0.594848	Q9FKP4	0.914457	0.626475	0.911971	0.478857
Q0WPK4	0.852113	0.00259827	0.934733	0.420763	Q93W05	1.052	0.409716	0.719523	0.0948287	Q9FKS5-2	1.02333	0.971145	1.04903	0.722009
Q0WQ75	0.895281	0.276774	0.883089	0.4022	Q93W22	0.946987	0.458936	1.21108	0.430539	Q9FKS8-2	0.643328	0.199661	0.975043	0.838041
Q0WQB7	0.790961	0.44963	1.03313	0.566493	Q93W32	1.19298	0.0978924	1.12401	0.590766	Q9FKT1	0.943226	0.791328	0.890342	0.0703653
Q0WQF4	0.997523	0.90717	0.984106	0.779024	Q93W95	0.703518	0.109963	0.864547	0.253053	Q9FKW5	0.996654	0.896075	1.07739	0.314799
Q0WQF7	1.16262	0.404107	1.04268	0.902071	Q93WC8	0.830681	0.3093	0.944152	0.417584	Q9FL44	1.06856	0.977058	1.26246	0.524305
Q0WQK2	0.833304	0.230212	1.14152	0.136746	Q93WG3	0.90329	0.407879	0.957073	0.58648	Q9FL87	1.5869	0.467909	0.996689	0.843658
Q0WQQ1	1.49617	0.31522	1.0985	0.261612	Q93XM7	0.970344	0.615919	1.10086	0.13607	Q9FLB7	0.916117	0.525154	1.20153	0.570185
Q0WR59-2	0.980126	0.728381	1.00147	0.938164	Q93XY5	0.689538	0.0486453	0.95623	0.492699	Q9FLF0	1.00933	0.211895	1.20215	0.371838
Q0WR81	0.948685	0.321992	0.89124	0.348234	Q93XZ7	0.842306	0.0201995	1.19274	0.199163	Q9FLG8	0.939074	0.520247	1.20973	0.254985
Q0WRA3	1.03043	0.839199	0.7931	0.302648	Q93Y07	0.824854	0.00601659	1.213	0.37351	Q9FLK2	1.13271	0.66888	0.954559	0.616622
Q0WRK2	0.862641	0.0883219	1.03573	0.467131	Q93Y08	1.00228	0.872987	1.07368	0.514901	Q9FLS8	0.880365	0.151581	1.02628	0.612236
Q0WSE9	0.861113	0.102272	0.729447	0.023923	Q93Y22	0.941411	0.232903	1.0197	0.977657	Q9FLT9	0.85613	0.150206	0.928258	0.199659
Q0WSY2	1.10178	0.686854	0.725149	0.0355699	Q93Y31	0.964937	0.785992	1.0066	0.9734	Q9FLX7	0.980471	0.751346	0.836097	0.0456175
Q0WT31	0.862485	0.172121	1.31177	0.45894	Q93Y35	1.0056	0.910275	0.957119	0.631047	Q9FLY5	1.03292	0.328179	1.09229	0.389587
Q0WTP1	0.945024	0.389425	0.843565	0.29755	Q93Y38	0.696856	0.062441	0.927696	0.420709	Q9FM19	0.887927	0.170165	1.1943	0.188799
Q0WUI9	0.729504	0.328397	1.00047	0.905744	Q93YN0	0.823289	0.455359	1.00659	0.969977	Q9FM65	0.852228	0.28032	0.860087	0.0629392
Q0WUU6	0.838198	0.490387	0.99996	0.929811	Q93YP4	0.891852	0.365103	1.21139	0.399969	Q9FM67	1.00316	0.906522	1.05355	0.492071
Q0WUY5	1.03829	0.789569	1.14574	0.0822065	Q93YP9	0.7566	0.080748	1.03577	0.257002	Q9FMA3	1.29412	0.0171849	1.18677	0.146009
Q0WVF7	1.1809	0.135209	0.922454	0.343282	Q93YS4-2	1.04719	0.852339	1.09648	0.582229	Q9FMC7	1.13703	0.315646	1.01986	0.938152
Q0WVJ5	0.965437	0.663027	0.978638	0.792827	Q93YU5	1.028	0.837937	1.07036	0.801229	Q9FMD5	0.98372	0.766534	0.986342	0.766659
Q0WVL7	0.921191	0.420775	0.988807	0.801688	Q93YV7	0.951097	0.404007	1.02502	0.812624	Q9FMD7	0.880268	0.392946	0.911652	0.387956
Q0WVN5	0.334262	0.0816551	0.853598	0.449301	Q93Z08	1.17822	0.546095	0.903058	0.475424	Q9FMF7	0.887503	0.404052	0.992728	0.841041
Q0WVX5	0.999361	0.976959	1.03429	0.311339	Q93Z11	0.920743	0.337429	0.966705	0.666532	Q9FMF8	0.906133	0.339788	0.956415	0.711114
Q0WVZ7	0.855482	0.0690038	1.03648	0.891936	Q93Z29	1.23175	0.816441	1.47774	0.318215	Q9FMJ0	0.744108	0.178512	0.860629	0.120254
Q0WW17	0.933821	0.221566	1.097	0.710936	Q93Z30	0.849161	0.181108	0.969993	0.658669	Q9FMT8	0.855644	0.214455	1.03019	0.722698
Q0WW26	0.909099	0.450041	1.06541	0.578424	Q93Z70	1.08436	0.667505	1.07828	0.262467	Q9FMU6	0.849025	0.245596	1.05713	0.977612
Q0WW53	1.1379	0.934158	1.1387	0.895931	Q93ZA9	1.34317	0.768428	0.910573	0.0923377	Q9FMU9	1.0041	0.987658	1.06352	0.53408
Q0WW94	0.900091	0.310324	0.990294	0.821222	Q93ZC2	0.915197	0.432435	0.942473	0.431515	Q9FMV1	1.16978	0.267667	0.989973	0.909483
Q0WWE3	1.04782	0.875759	0.739258	0.247903	Q93ZC5	1.01513	0.960016	1.00397	0.918883	Q9FMV3	0.959486	0.183025	0.807984	0.139512
Q0WWQ1	1.04507	0.330206	0.922781	0.293838	Q93ZG7	0.940995	0.367937	1.02451	0.901183	Q9FMZ0	1.03066	0.67863	1.14836	0.21477
Q0WWT7	0.998623	0.929915	1.06441	0.699358	Q93ZH0-2	0.829435	0.116823	0.737624	0.00544201	Q9FN18	0.925939	0.567575	0.940453	0.700286
Q0WWW9	0.783615	0.135466	0.968547	0.557949	Q93ZH5	1.05998	0.71293	0.967522	0.37333	Q9FN38	0.576165	0.0117362	0.989882	0.817702
Q147K6	1.32372	0.294235	1.27128	0.623385	Q93ZH7	0.94648	0.517714	1.16789	0.0847278	Q9FN42	1.14731	0.293868	0.949495	0.351682
Q147P9	1.30873	0.527486	0.86588	0.50238	Q93ZM7	0.928813	0.444446	1.01795	0.941237	Q9FN48	0.974074	0.530854	1.00022	0.938817
Q1ACB3	1.08355	0.407321	1.10725	0.134094	Q93ZV8	1.21275	0.0437521	1.16306	0.0709744	Q9FN50	1.0861	0.584224	1.11951	0.425737
Q1EBV7	0.863278	0.114514	0.993978	0.858032	Q93ZY3	0.905037	0.493442	1.29256	0.525564	Q9FNA1	0.802947	0.0327906	0.901669	0.461607
Q1ECE0	1.00323	0.896904	1.03406	0.714332	Q93ZZ7	1.3807	0.0944545	0.992601	0.828158	Q9FNA9	0.839768	0.323698	1.0846	0.683246
Q1G3L2	1.02101	0.991443	1.04044	0.908966	Q940B0	1.0875	0.620725	1.32281	0.258393	Q9FNB0	1.1338	0.200023	1.04798	0.579565
Q1G3M2	1.13256	0.409064	1.02328	0.487135	Q940B8	1.52418	0.0265806	1.05394	0.881636	Q9FNC4	1.11792	0.488137	1.24548	0.0674581
Q1G3N6	1.08913	0.198936	1.10982	0.657762	Q940G0	1.2492	0.410052	1.2261	0.357696	Q9FNC9	1.02999	0.849812	0.929114	0.434022
Q1H537	1.0266	0.782171	1.00469	0.962925	Q940G5	0.88659	0.039223	0.95882	0.533411	Q9FNE2	0.869877	0.113561	0.865084	0.17485
Q1H583	0.785672	0.141342	0.90574	0.5	Q940I2	1.19207	0.0952395	1.08084	0.0584516	Q9FNH6	1.00283	0.857345	1.04985	0.631454
Q1H595	1.02021	0.555827	0.926805	0.315368	Q940J8	1.06861	0.450358	1.40228	0.135488	Q9FNM5	1.21677	0.162568	1.10651	0.136269
Q1H5C9	1.01649	0.539515	0.933746	0.473786	Q940J9	1.07851	0.117996	1.0231	0.99515	Q9FNN0	0.943981	0.294828	1.00624	0.994522
Q1H5E3	1.11716	0.675168	1.03474	0.919031	Q940M2	1.7003	0.148771	2.1542	0.0536948	Q9FNN5	1.11499	0.495499	1.03186	0.935213
Q1H5E9	0.96506	0.461081	0.926059	0.347774	Q940N4	1.1865	0.761768	0.914779	0.746899	Q9FNP1	0.977876	0.518218	0.870609	0.0187018
Q1JPL7	0.686427	0.107286	0.808785	0.264471	Q940P0	1.18423	0.351818	1.13541	0.828417	Q9FNX5	1.24554	0.00456153	1.14214	0.205892
Q1JPN7	0.894662	0.000406019	0.918208	0.438456	Q940Q8	1.38393	0.125846	1.15017	0.384444	Q9FPF0-2	1.04435	0.40381	0.8676	0.605791
Q1JPP0	1.20602	0.226276	1.2498	0.201128	Q940S0	1.2382	0.203086	1.34174	0.422065	Q9FPH2	1.02572	0.9996	1.13511	0.818196
Q1KPV0	1.20485	0.159939	1.06084	0.31324	Q940V1	1.15769	0.165548	1.01333	0.854521	Q9FPJ4	0.564088	0.0900509	0.687269	0.0132656
Q1LYX4	1.23717	0.266436	1.0981	0.521225	Q940Y8	1.05659	0.556931	1.01827	0.989142	Q9FPR3	#N/A	#N/A	#N/A	#N/A
Q1WIQ6	1.02171	0.963014	0.968025	0.673583	Q941A6	1.0297	0.988265	0.986756	0.752283	Q9FQ24	0.616679	0.000990503	0.790326	0.421378
Q208N7	1.02019	0.972131	0.851232	0.283579	Q941L0	0.865888	0.312738	1.20891	0.376711	Q9FQ25	0.800334	0.159585	0.781901	0.0459485
Q24JN5	0.643276	0.128354	0.837216	0.604168	Q944A7	0.763326	0.0261363	0.891108	0.215633	Q9FRK5	0.897234	0.241837	1.08881	0.64587
Q27GI3	1.03095	0.902419	0.924091	0.345074	Q944A9	1.04382	0.773519	1.02875	0.959077	Q9FRL3	0.665797	0.0923514	1.05569	0.65411
Q27GJ8	0.899393	0.40918	0.924147	0.567993	Q944G5	0.897528	0.255739	1.05175	0.694445	Q9FRL8	0.861627	0.316297	0.940828	0.572573
Q29Q00	1.3461	0.307618	1.04242	0.780031	Q944G9	1.05661	0.641506	0.883387	0.365603	Q9FRR1	0.891351	0.114396	0.966854	0.673449
Q29Q13	0.884093	0.158232	0.945603	0.0914776	Q944H2	0.776748	0.103818	0.924956	0.355138	Q9FT52	1.13995	0.735103	0.934989	0.530588
Q29Q26	0.820225	0.235278	0.802391	0.213357	Q944J0	1.02847	0.109007	1.25684	0.152856	Q9FVQ4	0.701108	0.483546	0.905428	0.693076
Q29Q28	0.979993	0.720446	1.0497	0.44882	Q944K2	1.0934	0.617951	1.01214	0.96616	Q9FVT2	1.06855	0.468351	0.926705	0.340797
Q29Q34	1.02415	0.973969	1.07757	0.900719	Q944L5	0.764547	0.298571	1.0708	0.75915	Q9FW48	1.41685	0.0901541	0.997055	0.94413
Q29Q44	1.06013	0.481161	0.995597	0.877006	Q944P7	0.899325	0.371023	1.02664	0.872205	Q9FWR4-2	0.695776	0.104718	0.809816	0.223602
Q2HIM5	1.05806	0.72199	1.08991	0.784704	Q944S5	1.10109	0.19024	1.1513	0.277639	Q9FWR5	0.944209	0.362544	0.956234	0.576452
Q2HIQ2	1.27527	0.228376	0.986765	0.778069	Q945F0	1.1891	0.138153	1.12661	0.755651	Q9FX21	0.971727	0.645048	1.11874	0.72705
Q2HIR7	1.03811	0.708358	1.01914	0.897483	Q945K7	1.16119	0.328568	1.02735	0.523089	Q9FX54	0.798465	0.0133805	0.817069	0.00434311
Q2HIU0	1.07051	0.694997	1.07507	0.769785	Q945M1	1.21523	0.312536	1.1516	0.646071	Q9FX83	1.21048	0.0571829	0.965321	0.637113
Q2HIW6	1.12181	0.349478	1.19145	0.371427	Q945Q1	1.22709	0.0984227	0.953424	0.364412	Q9FX97	1.01565	0.987562	0.952704	0.408006
Q2V2S7	1.54233	0.184164	1.1198	0.835635	Q946Y7	0.8662	0.0533833	1.02177	0.907433	Q9FXA1	1.34046	0.0339376	1.11187	0.409479
Q2V3Q0	1.10053	0.667743	0.874974	0.312173	Q948K8	0.76604	0.0909624	0.900366	0.202544	Q9FXI5	1.0235	0.85232	0.964241	0.367772
Q2V3S1	0.719528	0.400875	0.760669	0.309442	Q949M9	0.971467	0.505223	0.966564	0.600451	Q9FXT6	0.921899	0.204901	0.890134	0.285728
Q2V4F9	1.03132	0.807431	0.9773	0.791452	Q949Q7	1.77464	0.311283	1.30075	0.544871	Q9FY54	1.12478	0.708612	1.0901	0.775424
Q37165	0.945172	0.599801	1.09617	0.0596774	Q949R9	0.76314	0.0461055	0.812325	0.0395643	Q9FY64	1.02092	0.560503	1.46091	0.0361155
Q38798	1.08317	0.374812	1.04175	0.722266	Q949S6	1.22141	0.320057	1.01949	0.962188	Q9FY71	0.681465	0.365172	1.03186	0.9823
Q38799	1.08155	0.410682	1.00495	0.98663	Q949S7	1.20224	0.0580238	1.16305	0.468624	Q9FY89	0.903404	0.465147	0.868856	0.285865
Q38814	1.05159	0.677013	0.977726	0.715338	Q949U9	0.826194	0.107436	0.855576	0.201251	Q9FYC2	1.02717	0.470646	0.957921	0.324661
Q38820	1.00532	0.775513	0.958543	0.606623	Q949X0	0.908665	0.645522	0.881752	0.116256	Q9FYF8	1.22316	0.308325	1.01228	0.988392
Q38821-2	1.085	0.357464	0.881119	0.336648	Q949X9	1.12996	0.515257	1.15984	0.336779	Q9FYK0	0.70057	0.0428598	0.860814	0.403138
Q38833	0.824986	0.214185	0.916593	0.040636	Q949Y3	0.810434	0.212569	0.835887	0.247634	Q9FZ33	0.875838	0.0274411	1.09598	0.266002
Q38834	1.288	0.0316075	1.10678	0.480414	Q949Y5	1.02819	0.79203	1.0353	0.526749	Q9FZ47	1.01574	0.95039	0.838651	0.348879
Q38842	1.17361	0.411549	0.941414	0.565833	Q94A16	0.749353	0.0877015	1.17955	0.191401	Q9FZ48	0.778741	0.379943	0.725822	0.277047
Q38845	0.953318	0.5987	0.982043	0.731465	Q94A20	1.30651	0.125244	1.13374	0.178755	Q9FZ76	1.10938	0.467532	1.15275	0.42965
Q38854	1.21087	0.0565604	1.10731	0.0901301	Q94A28	1.04927	0.831956	1.10403	0.93058	Q9FZI8	1.1333	0.390528	1.00102	0.873088
Q38857	0.595259	2.91684e-05	0.599587	0.00393125	Q94A32	0.917748	0.347518	0.969992	0.630338	Q9LD43	1.00842	0.953827	1.02142	0.937404
Q38858	1.17222	0.0357043	1.0155	0.822486	Q94A40	0.9415	0.574967	1.11111	0.533588	Q9LD55	0.915021	0.160304	1.01672	0.965439
Q38859	1.23127	0.365178	0.903109	0.232034	Q94A52	1.05752	0.670007	1.01502	0.906689	Q9LD57	0.813101	0.0598978	0.995844	0.850396
Q38862	1.12152	0.181176	1.14209	0.0510867	Q94A65	1.26204	0.41913	1.07435	0.911389	Q9LDC0	1.02171	0.931901	1.15691	0.508499
Q38867	0.881577	0.420803	0.942337	0.528811	Q94A68	1.37214	0.1115	1.15444	0.379521	Q9LDK1	0.959603	0.586548	1.18264	0.211626
Q38868	1.01484	0.874139	0.983106	0.769123	Q94AA1-2	0.680109	0.3311	0.749051	0.106702	Q9LDK9	1.02888	0.494956	1.06362	0.0015744
Q38871	1.08911	0.490609	0.96052	0.436827	Q94AB8	0.799215	0.0233676	0.847416	0.0839082	Q9LDY5	1.0858	0.622493	1.12575	0.420881
Q38879	0.992675	0.797842	0.926316	0.474087	Q94AG6	0.981159	0.715956	1.07977	0.564874	Q9LDZ0	0.74368	0.112681	0.727842	0.131676
Q38882	1.04414	0.0780836	0.932229	0.326652	Q94AI6	0.972528	0.654323	0.926983	0.503553	Q9LE22	1.12101	0.675723	0.980901	0.711497
Q38884	0.877436	0.15527	0.953138	0.535476	Q94AM1	0.81042	0.0610593	0.79321	0.00585261	Q9LE54	0.720355	0.297873	0.759439	0.190878
Q38885	1.26921	0.0671863	1.35699	0.0907097	Q94AM8	1.19016	0.0461263	1.18528	0.0925926	Q9LE59	0.861982	0.391668	0.931079	0.573211
Q38890	0.746082	0.175441	1.1209	0.758917	Q94AQ8	1.13766	0.274951	1.07036	0.830918	Q9LE82	1.08801	0.871432	0.991875	0.867639
Q38893	1.10358	0.611088	1.03279	0.850463	Q94AT5	1.2237	0.206979	1.18208	0.228275	Q9LER7	1.39815	0.0838595	1.4997	0.319576
Q38900	0.708432	0.211859	0.739325	0.222439	Q94AU2	0.986365	0.6907	1.06186	0.42987	Q9LET3	0.814328	0.227947	0.952535	0.414798
Q38906	1.25117	0.231244	1.08331	0.239385	Q94AU7	1.03911	0.817596	0.96061	0.579274	Q9LET7	1.44207	0.0422513	1.1887	0.297804
Q38919	0.956863	0.379161	1.00367	0.959836	Q94AV5	0.96479	0.104112	0.9981	0.96045	Q9LEU6	1.33318	0.503557	1.14672	0.713619
Q38921	0.951461	0.000546812	0.919508	0.499287	Q94AW8	1.00422	0.991541	1.00875	0.890392	Q9LEX1	0.96999	0.687023	1.21973	0.497521
Q38922	0.83441	0.0490729	1.00065	0.985824	Q94AZ2	0.839467	0.0253681	1.01531	0.988116	Q9LF61	0.93158	0.305179	0.943023	0.366108
Q38929	1.26763	0.289921	1.10544	0.535707	Q94AZ4	0.897582	0.472222	0.69628	0.0850609	Q9LF79	0.675609	0.0647339	1.00636	0.815026
Q38931	0.909775	0.47043	0.960118	0.635039	Q94AZ5	1.01725	0.879836	1.12983	0.150531	Q9LF97	1.03961	0.398345	1.12292	0.465468
Q38932	1.16815	0.15526	1.08593	0.27235	Q94B54	1.41911	0.218526	0.97299	0.692457	Q9LF98	0.708056	0.176104	0.77037	0.263196
Q38935	0.836595	0.1449	0.658783	0.129804	Q94B60	1.20859	0.317744	0.908505	0.479232	Q9LF99	0.99014	0.778317	0.886579	0.385102
Q38942	1.07311	0.0896011	1.07836	0.733828	Q94B78	1.05318	0.877137	0.956387	0.624117	Q9LFA3	0.74506	0.0236607	0.815202	0.140431
Q38946	0.897666	0.350692	1.15296	0.538338	Q94BS2	1.15363	0.78534	1.01485	0.761801	Q9LFB2	1.14023	0.309024	0.96667	0.493095
Q38950	0.930572	0.0016684	0.94523	0.257876	Q94BT0	1.03094	0.936955	1.14694	0.523826	Q9LFH5	1.33082	0.252926	1.07477	0.642537
Q38953	0.910395	0.556772	1.15642	0.81728	Q94BT2	0.955363	0.590938	0.811168	0.107811	Q9LFP1	0.953388	0.591403	1.0369	0.632166
Q38954	0.782305	0.169645	0.994618	0.865484	Q94BT9	0.649818	0.116878	0.669003	0.185437	Q9LFS3	0.626988	0.0066968	1.11085	0.562993
Q38955	0.992232	0.837691	1.0679	0.561842	Q94BU1	1.1922	0.208146	1.07522	0.732516	Q9LFW1	1.00949	0.974763	0.973393	0.715064
Q38956	0.832791	0.14765	0.975201	0.846428	Q94BV7	0.805166	0.289665	1.03958	0.900111	Q9LH85	0.71763	0.127889	0.720604	0.174203
Q38970	0.947468	0.295929	1.14933	0.250026	Q94BY2	0.95806	0.450105	1.25929	0.101252	Q9LHA8	1.54287	0.00300702	1.03993	0.753691
Q39002	0.796428	0.191039	1.25975	0.463063	Q94BY3	1.0965	0.354417	1.17787	0.114416	Q9LHB9	0.914562	0.747688	2.172	0.893229
Q39016	0.868799	0.283123	0.938425	0.581849	Q94BY4	0.970172	0.81866	1.11648	0.568988	Q9LHD9	0.948435	0.349376	1.30172	0.16272
Q39023	1.25985	0.239298	0.971357	0.77193	Q94BY7	1.2178	0.1429	0.889211	0.273839	Q9LHE5	1.01486	0.944178	0.949672	0.284878
Q39024	1.13265	0.149877	1.09556	0.372192	Q94BZ7-2	1.06472	0.153581	1.19778	0.0407571	Q9LHI0	1.21256	0.10791	0.979785	0.746111
Q39026	1.0081	0.974658	1.0077	0.90076	Q94C12	0.972146	0.699776	1.17881	0.502056	Q9LHL8	1.09812	0.577738	0.90749	0.489444
Q39032	1.01263	0.973006	0.981651	0.67879	Q94C49	0.964985	0.757813	1.02639	0.359345	Q9LHP1	0.873997	0.31579	1.32728	0.248978
Q39041	1.04363	0.457378	0.890537	0.204215	Q94C53	#N/A	#N/A	#N/A	#N/A	Q9LHS0	1.11253	0.0970133	1.11396	0.606073
Q39043	1.13023	0.0453003	0.942497	0.533426	Q94C59	1.25045	0.257516	0.896256	0.152208	Q9LI74	1.23385	0.26622	1.20671	0.220295
Q39054	0.976978	0.736555	0.915051	0.127783	Q94C74	0.803251	0.247397	0.946869	0.54558	Q9LIC6	0.716568	0.454673	0.947783	0.62503
Q39061	1.42925	0.0179709	1.25259	0.0579906	Q94C78	0.929391	0.343159	0.906858	0.440475	Q9LIK1	1.18646	0.162375	1.01015	0.914935
Q39066	0.979521	0.807332	1.34169	0.52955	Q94CC0	0.780123	0.0715953	0.97866	0.86881	Q9LIK9	1.30502	0.0385079	1.07665	0.164086
Q39079	1.13762	0.356067	1.1147	0.109328	Q94CD8	1.10591	0.453433	0.793531	0.0552425	Q9LIL3	1.11188	0.896771	1.21007	0.920238
Q39080	1.15901	0.0626235	1.53494	0.102451	Q94CE4	0.843093	0.0593263	0.993196	0.848274	Q9LIL4	0.652445	0.0381331	0.730847	0.0698386
Q39085	0.875739	0.311724	1.02643	0.994864	Q94CE5	0.723471	0.191922	0.880862	0.426247	Q9LIP6	0.804238	0.0757087	0.984895	0.712538
Q39089-2	1.29826	0.050213	1.06857	0.531518	Q94CF0	1.02497	0.813385	1.05868	0.646662	Q9LIQ3	1.1519	0.669933	1.03845	0.897721
Q39097	1.03419	0.253333	1.02588	0.865535	Q94CG2	0.892416	0.207611	0.969674	0.375261	Q9LIS3	0.53871	0.214007	0.855017	0.625083
Q39099	0.769933	0.0274765	0.913008	0.483987	Q94CI7	0.772043	0.0118817	0.903483	0.306389	Q9LJ86	1.32372	0.508331	0.807907	0.267858
Q39101	0.712562	0.0267743	0.772482	0.153412	Q94CJ5	0.871564	0.0120265	1.00606	0.989649	Q9LJD8	0.87076	0.0174831	1.00956	0.976595
Q39102	1.22752	0.316197	1.05242	0.474166	Q94CK3	1.00209	0.986632	1.12366	0.079387	Q9LJG3	0.996243	0.860409	1.07631	0.800752
Q39117	0.905735	0.691627	1.00251	0.975778	Q94EG4	0.838201	0.355652	1.00426	0.994063	Q9LJI5	0.887891	0.113143	0.927117	0.483419
Q39119	1.06747	0.516438	1.11891	0.245834	Q94EG6	0.778079	0.0595673	0.73377	0.0402466	Q9LJN2	1.03947	0.623542	0.970271	0.763872
Q39131	1.16765	0.254498	0.996154	0.861253	Q94EG9	0.594533	0.0758704	0.868992	0.0498388	Q9LJR2	1.05294	0.191039	1.04687	0.784071
Q39141	1.08058	0.789902	1.2039	0.473691	Q94EH2	0.993378	0.849156	0.940873	0.529409	Q9LJV8	1.1368	0.228094	1.05728	0.673602
Q39142	1.23231	0.0493652	1.05504	0.702672	Q94EJ6	0.819785	0.186358	1.04493	0.966893	Q9LJX0	0.720074	0.0187842	0.752725	0.00873236
Q39160	1.3506	0.0379343	1.07478	0.47434	Q94F08	0.803398	0.172975	0.678106	0.00360792	Q9LK09	1.16313	0.141517	1.01122	0.736105
Q39161	0.953481	0.477887	0.961191	0.639057	Q94F09	0.865607	0.0410809	0.902418	0.0128576	Q9LK25	1.13173	0.307995	0.93772	0.224866
Q39172	0.956146	0.622105	0.972108	0.663074	Q94F10	1.04717	0.997202	1.29897	0.218215	Q9LK29	0.980621	0.666279	1.00537	0.958706
Q39189	1.09005	0.228377	1.15445	0.018256	Q94FB9	0.98514	0.888447	1.23359	0.743413	Q9LK36	0.748427	0.121802	0.990533	0.824119
Q39191	0.995148	0.850351	1.09794	0.81677	Q94FY7	1.05794	0.582559	0.947179	0.273555	Q9LK43	0.95389	0.34866	1.10338	0.481879
Q39196	0.66699	0.00596046	0.996641	0.829353	Q94IB9	0.823318	0.26935	0.906509	0.331194	Q9LK57	1.02842	0.914555	1.15087	0.360119
Q39199	1.40467	0.168441	1.06259	0.0669758	Q94II3	0.834363	0.430874	1.14471	0.0894578	Q9LK65	1.01671	0.878431	1.08425	0.057271
Q39219	0.825944	0.348738	0.942277	0.579156	Q94JQ4	0.899155	0.414885	0.856147	0.325086	Q9LK72	1.02356	0.826651	1.35663	0.220907
Q39221	0.957635	0.620182	1.08656	0.380584	Q94JS0	0.908221	0.434211	0.914573	0.384892	Q9LK88	0.866115	0.279406	0.688359	0.108028
Q39222	0.806564	0.150168	0.898425	0.36867	Q94JT5	0.811442	0.237419	0.626535	0.0596401	Q9LK94	0.923168	0.244514	1.11068	0.196211
Q39227	0.833628	0.236407	1.01946	0.841049	Q94JX5	0.761825	0.249683	1.14044	0.586651	Q9LK99	0.866585	0.203227	1.00089	0.931043
Q39228	0.999496	0.925289	0.883294	0.166861	Q94K05	1.12528	0.146593	1.05643	0.571585	Q9LKA9	1.00347	0.968393	1.20428	0.224952
Q39230	0.9212	0.44664	0.97658	0.703872	Q94K48	0.780309	0.063453	0.914418	0.357963	Q9LKR3	1.10478	0.027323	1.01218	0.98598
Q39231	0.739044	0.0812021	1.15576	0.75884	Q94K56	1.23027	0.114876	0.833878	0.159151	Q9LKU2	1.11948	0.55768	0.941578	0.539833
Q39232	1.00723	0.858037	1.04958	0.578164	Q94K73	0.810522	0.016037	0.970083	0.619782	Q9LM25	1.07777	0.393892	1.05848	0.619828
Q39241	0.979094	0.868623	0.981703	0.875649	Q94K76	1.76913	0.0347474	1.23675	0.109598	Q9LM76	0.964343	0.444698	1.05003	0.166007
Q39242	0.895617	0.372995	0.830412	0.364485	Q94K78	1.65005	0.102821	0.872772	0.325431	Q9LM78	1.06338	0.701518	0.963764	0.634664
Q39243	1.12393	0.0774072	1.09048	0.482966	Q94K91	0.969598	0.794033	1.30915	0.109654	Q9LMB2	1.0515	0.379415	1.2396	0.428525
Q39249	1.04626	0.488287	1.0488	0.12212	Q94KI8	0.796725	0.0877539	0.882137	0.151365	Q9LME4	1.11166	0.245907	0.911662	0.257616
Q39251	1.3992	0.000811374	1.17281	0.438288	Q94KK7	0.988445	0.805239	0.95009	0.194793	Q9LMM0	0.869459	0.406907	1.36824	0.461026
Q39254	0.631798	0.254195	0.911357	0.714534	Q95748	0.96004	0.586481	0.763977	0.0554917	Q9LMQ2	1.15084	0.625243	1.08925	0.950654
Q39255	1.05534	0.906025	0.977025	0.718567	Q96242	1.0345	0.708236	1.09577	0.323074	Q9LN03	1.09714	0.873224	1.02053	0.986113
Q39258	1.09123	0.374047	1.07617	0.38787	Q96247	0.787303	0.136885	1.07828	0.543725	Q9LNC5	0.982386	0.88005	1.02498	0.991085
Q3E8E3	1.0405	0.791854	1.09202	0.401909	Q96250	1.11235	0.517272	1.10588	0.00443764	Q9LNH5	0.914411	0.306887	0.904144	0.0236541
Q3E8P4	0.87332	0.697859	0.943105	0.746967	Q96251	1.28234	0.556326	0.897344	0.463249	Q9LNH6	0.793265	0.00608607	1.10536	0.153369
Q3E902	1.0257	0.950077	0.844702	0.327433	Q96252	0.99913	0.842197	0.75274	0.110614	Q9LNP3	0.76347	0.0659924	1.0975	0.36503
Q3E960	1.05685	0.0454048	1.92578	0.0310094	Q96253	0.820345	0.0481509	0.88734	0.307405	Q9LNU3	1.04584	0.843357	1.09389	0.652934
Q3EAL8	1.73937	0.353319	0.966966	0.821566	Q96262	1.01846	0.93492	0.910429	0.462239	Q9LNU4	1.14704	0.35465	1.20515	0.222701
Q3EAN6	1.06989	0.0822668	1.08	0.428866	Q96282	0.776958	0.00162957	0.930715	0.636907	Q9LP11	0.879683	0.373116	1.02472	0.806268
Q3EAP8	0.92055	0.702825	1.04032	0.960849	Q96283	0.832637	0.169577	0.966357	0.492048	Q9LP53	0.679613	0.026833	0.527349	0.0082045
Q3EBE3	1.10794	0.100645	1.17797	0.276295	Q96290	0.837831	0.314418	0.856987	0.332819	Q9LP77	1.22425	0.147063	0.896147	0.17419
Q3ECK0	0.604886	0.00338749	0.82531	0.0555946	Q96292	1.46262	0.00275672	1.217	0.271758	Q9LPC5	0.962887	0.671269	1.32688	0.239155
Q3ECP7	1.01178	0.637897	1.09002	0.398375	Q96299	1.06158	0.628658	1.08289	0.256095	Q9LPM3	1.09187	0.491277	1.01789	0.981023
Q3ECU3	0.732346	0.0274209	1.07395	0.420041	Q96300	0.754738	0.00585627	0.676758	0.00205365	Q9LPS1	0.899268	0.52577	0.825846	0.391555
Q41906	1.49517	0.38765	1.01102	0.800346	Q96303	0.838086	0.150049	1.21224	0.5412	Q9LPV8	1.57674	0.0272499	1.05668	0.522613
Q41931	0.628564	0.11518	0.820588	0.354604	Q96514	1.11359	0.0714381	1.60503	0.20763	Q9LPW0-2	1.30558	0.0862112	1.26963	0.0734173
Q41932	0.923517	0.506269	0.967919	0.663221	Q96520	1.14779	0.265789	1.16155	0.288993	Q9LPZ3	0.733287	0.0488545	0.892759	0.352635
Q41963	0.805486	0.172349	0.932077	0.542438	Q96528	0.731319	0.0680812	1.02053	0.784277	Q9LQ04	1.02748	0.981284	0.764169	0.213369
Q41975	0.933849	0.616137	1.13483	0.6262	Q9ASQ2	0.872426	0.152827	1.06569	0.458711	Q9LQ55	0.984292	0.731523	1.02327	0.633365
Q42029	1.1135	0.515102	1.11305	0.731835	Q9ASR1	0.857171	0.252997	0.996013	0.874475	Q9LQ73	0.996827	0.815723	1.26261	0.350872
Q42044	1.27086	0.0316862	0.960487	0.461656	Q9ASS2	0.871582	0.587587	1.14488	0.846752	Q9LQR8	1.25862	0.303009	1.43427	0.216201
Q42064	0.950931	0.494892	1.13581	0.17479	Q9ASS4	0.997862	0.913606	0.961868	0.562421	Q9LQU2	1.48323	0.174066	1.00766	0.995758
Q42112	0.993085	0.715777	0.923226	0.121871	Q9AST9	1.61444	0.0358376	1.2198	0.34043	Q9LR04	1.1452	0.359993	0.87954	0.298051
Q42139	1.11591	0.601531	0.910041	0.262816	Q9ASU1	0.933973	0.110445	0.985573	0.864318	Q9LR30	1.08121	0.411094	1.01043	0.984687
Q42262	0.973296	0.326854	1.04249	0.2568	Q9ASV5	0.934062	0.217952	0.942068	0.32593	Q9LR64	1.4126	0.471797	0.963123	0.632263
Q42290	0.812952	0.178216	0.801478	0.107177	Q9ASV6	1.33594	0.355175	1.19152	0.499156	Q9LRN0	1.11244	0.234027	1.03489	0.51171
Q42338	1.00505	0.941405	0.897253	0.0622871	Q9ASX5	1.05118	0.656217	1.00032	0.935242	Q9LRR9	1.17519	0.505428	0.993428	0.794533
Q42342	0.987369	0.638307	1.02603	0.768604	Q9ASY2	0.94943	0.58178	1.03134	0.80332	Q9LRX8	0.980014	0.755423	1.17787	0.283552
Q42344-2	1.34442	0.0199913	1.04795	0.603051	Q9ASY8	0.872629	0.265959	1.10434	0.49302	Q9LS01	0.931803	0.540712	0.966221	0.64615
Q42351	1.01976	0.782445	1.40792	0.00395611	Q9C4Z7	1.23366	0.290429	0.926622	0.73105	Q9LS02	1.12779	0.413584	0.970564	0.690576
Q42400	0.692485	0.0998268	0.800639	0.307357	Q9C500	0.963473	0.64214	0.71624	0.0485639	Q9LS03	1.25201	0.547975	1.231	0.686717
Q42403	0.872664	0.0885713	0.930469	0.173191	Q9C508	0.959653	0.638147	0.961494	0.602805	Q9LS26	0.825444	0.0287976	0.740073	0.0357781
Q42404	1.01827	0.86642	1.14999	0.744612	Q9C512	0.80161	0.124142	1.07856	0.809173	Q9LS42	0.915085	0.202405	1.04578	0.753979
Q42406	0.690582	0.111674	0.817282	0.259105	Q9C514	1.16138	0.369045	1.32729	0.0310798	Q9LS94	1.01664	0.974127	0.931	0.377457
Q42418	0.83698	0.291537	0.8514	0.371099	Q9C522	0.906876	0.210502	0.896962	0.147089	Q9LSC4	0.939611	0.0997396	1.1788	0.146092
Q42449	0.817977	0.212117	0.834525	0.24975	Q9C542	1.37254	0.0746749	1.01752	0.947774	Q9LSE4	1.06439	0.479577	1.02471	0.922932
Q42472	0.964599	0.665896	1.01396	0.941015	Q9C5B1	1.15956	0.270756	1.03182	0.258545	Q9LSE7	0.558134	0.240088	2.82338	0.206603
Q42479	0.818724	0.0907183	1.06977	0.528431	Q9C5C2	1.38084	0.011618	1.09861	0.824786	Q9LSG3	0.767637	0.346311	0.958671	0.819306
Q42510	0.708096	0.255946	0.962401	0.806284	Q9C5D6	1.09473	0.0534652	1.16401	0.193719	Q9LSI9	1.05433	0.111137	1.13105	0.113849
Q42521	0.911686	0.515353	0.844144	0.345646	Q9C5E8	1.02148	0.110243	1.28716	0.18325	Q9LSQ5	1.16956	0.453556	0.80519	0.0594837
Q42522	1.2114	0.0261456	0.995396	0.870144	Q9C5G5	0.914972	0.406744	0.988917	0.902869	Q9LSS5	1.28167	0.415814	1.07762	0.92854
Q42523-2	1.03939	0.556138	0.984399	0.64923	Q9C5H4	1.26219	0.24081	1.22206	0.386625	Q9LST0	1.22737	0.0586306	1.68646	0.0263514
Q42524-2	1.23501	0.0492611	1.04349	0.837426	Q9C5J4	1.17742	0.041446	1.22798	0.230146	Q9LSX7	1.13237	0.0517738	1.12532	0.325594
Q42525	0.902814	0.37249	1.00518	0.996497	Q9C5J8	0.841588	0.160646	0.942864	0.433167	Q9LT02	0.72687	0.233842	1.00452	0.91719
Q42527	2.09559	0.0169374	1.03008	0.730815	Q9C5M0	0.749831	0.0206145	0.968624	0.315987	Q9LT39	1.03165	0.900584	1.02198	0.868179
Q42529	1.02069	0.71737	0.968428	0.676819	Q9C5N2	0.888793	0.291875	1.01135	0.936241	Q9LTB0	1.00995	0.809564	1.0219	0.997696
Q42534	1.37154	0.407325	1.15836	0.561249	Q9C5R0	0.952255	0.255746	1.12409	0.0588151	Q9LTB8	1.21774	0.566209	0.965315	0.806966
Q42545	2.22474	0.0159847	1.06852	0.980885	Q9C5R8	1.11049	0.529119	1.04616	0.801206	Q9LTD9	0.95851	0.642591	0.996737	0.944414
Q42546	1.18846	0.659718	1.00724	0.87989	Q9C5S9	1.20356	0.491954	0.906692	0.319181	Q9LTF2	1.01561	0.952671	1.15494	0.206476
Q42547	0.895609	0.0784567	0.907372	0.258935	Q9C5U3	1.17717	0.100245	1.23852	0.157917	Q9LTL0	0.760424	0.0276787	0.919867	0.0419873
Q42553	1.38942	0.0342505	1.10721	0.263999	Q9C5W7	0.910848	0.310691	0.982188	0.192216	Q9LTR2	1.04803	0.496379	0.989417	0.530952
Q42560	0.895129	0.0999436	0.994107	0.831996	Q9C5X3	1.15456	0.337339	1.17346	0.390948	Q9LTV6	0.842763	0.0175227	0.831996	0.205949
Q42564	0.774768	0.0413267	0.962571	0.652107	Q9C5Y0-2	0.901768	0.154352	1.09482	0.348608	Q9LTW0	0.953427	0.186135	1.12902	0.214773
Q42566	1.0424	0.83431	1.05627	0.438865	Q9C5Z3	1.08902	0.290888	1.06882	0.367271	Q9LU01	0.962499	0.486997	0.999955	0.882932
Q42572-3	0.771742	0.447997	0.787049	0.566734	Q9C636	0.943436	0.176398	1.20967	0.136304	Q9LU21	1.35824	0.324195	1.15773	0.839087
Q42577	0.969564	0.631392	0.930229	0.345368	Q9C639	1.36461	0.15439	1.26731	0.156195	Q9LU85	1.5781	0.305319	0.991236	0.727488
Q42586	0.892801	0.277433	0.921711	0.436541	Q9C6B3	1.13276	0.231339	1.09144	0.437811	Q9LU86	1.13276	0.267866	1.14774	0.202102
Q42589	1.06014	0.798317	1.0685	0.777909	Q9C6E4	0.703417	0.366143	1.00346	0.857653	Q9LUC8	0.891749	0.418798	1.23669	0.573795
Q42593	0.942557	0.22724	1.01625	0.897253	Q9C6I6	0.890966	0.39609	0.877367	0.399906	Q9LUD4	1.06581	0.989489	1.70684	0.233484
Q42599	0.957908	0.748188	0.936888	0.550178	Q9C6I8	0.896811	0.416253	0.94781	0.78183	Q9LUK5	1.05199	0.256023	1.24473	0.327328
Q42600	1.03666	0.609771	1.19193	0.445854	Q9C6U3	1.03677	0.469462	0.977706	0.64265	Q9LUM0	1.77776	0.252337	1.30862	0.61159
Q42601	0.924311	0.283678	0.994148	0.863032	Q9C6X2	0.777878	0.0250188	1.20146	0.261931	Q9LUN2	0.572204	0.174995	0.826961	0.395046
Q42602	0.865546	0.0930244	0.916821	0.402583	Q9C744	0.896299	0.0436979	0.916144	0.622556	Q9LUQ6	0.854453	0.0316556	1.23739	0.095293
Q42605	0.979514	0.679928	0.85406	0.300168	Q9C7F5	0.702242	0.105026	0.696197	0.0952033	Q9LUT0	1.03776	0.872434	0.855503	0.0207033
Q43125	1.24832	0.0281819	1.08154	0.463692	Q9C7F7	0.896511	0.37334	0.929869	0.515211	Q9LUT2	0.972825	0.70975	0.96165	0.553496
Q43127	1.08123	0.611302	1.07335	0.605537	Q9C7F9	1.00313	0.990089	1.13956	0.550644	Q9LUV2	0.62769	0.0708691	0.639385	0.0632217
Q43291	0.780177	0.00472177	1.47001	0.3305	Q9C7S3	0.80552	0.00179394	0.867352	0.156676	Q9LUX9	1.21333	0.0970477	0.981554	0.868633
Q43292	1.05586	0.731296	1.7654	0.0182444	Q9C7V7	0.940754	0.121599	1.11101	0.178336	Q9LV11	0.819586	0.0926662	1.09034	0.770221
Q43314	0.920707	0.0699005	1.05686	0.587107	Q9C7W4	0.776784	0.0545134	0.994034	0.441315	Q9LV93	1.52479	0.0839172	1.08341	0.148883
Q43316	0.98619	0.707973	0.973185	0.693164	Q9C7W7	0.955758	0.815279	0.981785	0.848673	Q9LVA0	1.00213	0.959482	1.19107	0.368288
Q43349-2	1.04134	0.778325	1.00637	0.845051	Q9C811	1.05971	0.683043	1.0348	0.909385	Q9LVE0	0.627596	0.0308987	1.11371	0.955158
Q43725	0.822449	0.166438	0.852499	0.298767	Q9C820	1.11692	0.295093	1.06222	0.338426	Q9LVH5	1.06362	0.555175	1.18334	0.348658
Q43727	0.973465	0.379418	0.957017	0.0586866	Q9C821	1.12398	0.345545	1.02696	0.654899	Q9LVI6	1.12057	0.433039	1.03016	0.633519
Q43867	0.987988	0.795877	0.983638	0.760092	Q9C827	1.0679	0.360454	1.15379	0.289754	Q9LVI8	0.98358	0.870345	1.185	0.648872
Q43870-2	1.01078	0.938192	1.11746	0.225013	Q9C835	0.833148	0.259451	1.00472	0.97142	Q9LVI9	1.12536	0.632357	1.2236	0.0158277
Q4F7G0-2	0.785631	0.274202	0.958843	0.227303	Q9C865	1.0994	0.554565	0.980296	0.739576	Q9LVJ1	1.13664	0.00958524	1.10421	0.504373
Q4V3C7	0.91585	0.343413	0.944598	0.365192	Q9C884	0.659993	0.0912706	0.820414	0.124132	Q9LVM1	0.955029	0.360129	1.00119	0.949132
Q4V3C8	2.26648	0.441239	1.08029	0.616394	Q9C8D8	1.02464	0.889121	0.973371	0.647397	Q9LVM5	0.611032	0.0298374	0.609521	0.146958
Q4V3D6	2.07973	0.190461	0.878854	0.0885199	Q9C8E6	1.12511	0.349356	1.04501	0.793163	Q9LVT8	1.02734	0.865556	1.12814	0.826923
Q4V3D9	1.1606	0.299076	1.0255	0.881749	Q9C8G5	0.703192	0.00653987	1.06843	0.74461	Q9LVV3	1.06957	0.43384	0.876497	0.0775295
Q500X2	1.00289	0.982475	0.841255	0.0187772	Q9C8G9	1.13489	0.787142	1.03891	0.874191	Q9LW08	0.92722	0.224725	1.02946	0.744227
Q501E6	1.50094	0.0560103	1.17242	0.0303912	Q9C8K2	0.94172	0.282322	1.09334	0.680762	Q9LW57	1.12925	0.33472	0.953019	0.537854
Q501F7	1.02034	0.949191	0.963073	0.82239	Q9C8L4	0.957919	0.628339	0.725173	0.15237	Q9LW76	0.966554	0.554914	0.775429	0.248304
Q52T38	0.758848	0.297639	1.09681	0.937612	Q9C8M9	1.07136	0.611613	1.03421	0.449723	Q9LW85	1.2564	0.251516	1.07486	0.716109
Q53YF3	1.01638	0.967109	1.11432	0.187721	Q9C8P0	1.08575	0.266926	1.03072	0.616305	Q9LX13	1.483	0.0619968	1.0348	0.865801
Q56WD9	0.833575	0.191433	0.846529	0.197978	Q9C8R4	1.07148	0.270243	1.09039	0.344795	Q9LX31	1.16279	0.30475	0.918511	0.443407
Q56WH1	1.23209	0.404345	1.13679	0.866297	Q9C8W1	0.664321	0.174443	1.02231	0.984327	Q9LX65	0.835303	0.0110305	1.06129	0.200428
Q56WH4-2	0.855407	0.38649	1.65703	0.539633	Q9C8W7	0.944671	0.348844	0.922339	0.153084	Q9LX66	0.867407	0.304911	0.880744	0.34482
Q56WK6	1.13019	0.166919	0.847165	0.105006	Q9C8X4	0.830898	0.150695	0.936342	0.525247	Q9LX99	1.16817	0.107328	1.03309	0.741472
Q56WN1	0.990447	0.734892	0.897863	0.45371	Q9C909	0.957974	0.648078	0.895904	0.455389	Q9LXC9	1.02502	0.965017	0.884468	0.40908
Q56X52	1.05103	0.376521	0.993346	0.422411	Q9C920	1.10554	0.30967	1.08184	0.200328	Q9LXG1	1.2133	0.301803	1.2435	0.0632263
Q56X76	0.874132	0.212335	1.18056	0.431341	Q9C942	1.00373	0.858038	0.975417	0.63723	Q9LXJ0	1.82258	0.0306676	1.12393	0.677512
Q56XG6	1.07577	0.855046	1.11223	0.757654	Q9C944	0.786588	0.0235107	0.953457	0.337237	Q9LXJ2	0.946992	0.456309	0.85185	0.204046
Q56XQ0	0.625781	0.232692	1.03719	0.864598	Q9C958	1.06697	0.498195	0.92783	0.617494	Q9LXL5	0.820568	0.131983	1.09628	0.0929843
Q56XR7	1.17503	0.379418	0.972965	0.140929	Q9C9C0	1.09575	0.170251	1.20514	0.115417	Q9LXR8	1.10063	0.95174	0.815229	0.127952
Q56XY2	1.21738	0.486486	1.54632	0.153645	Q9C9C5	1.07074	0.895765	1.0843	0.0216191	Q9LY23	1.05619	0.390284	1.03145	0.909737
Q56Y11	1.06786	0.537819	1.25394	0.343934	Q9C9H5	0.729481	0.109231	0.89051	0.437704	Q9LY66	1.00554	0.873046	1.07605	0.791557
Q56Y19	1.28358	0.0430995	1.22762	0.0361535	Q9C9H8	0.923977	0.332509	1.18696	0.20257	Q9LY74	0.837426	0.210838	1.1313	0.352178
Q56Y42	1.08438	0.425315	1.15184	0.246414	Q9C9I5	0.910172	0.414637	0.955964	0.657771	Q9LYB4	1.14122	0.332949	0.951186	0.521016
Q56YA5	1.12057	0.370557	1.19003	0.266172	Q9C9I7	1.12273	0.304628	1.04389	0.879039	Q9LYG3	1.21509	0.361799	1.00832	0.998023
Q56YU0	1.1753	0.0418706	0.876125	0.260817	Q9C9T0	1.05377	0.96227	1.11929	0.77166	Q9LYI4	0.695531	0.0646775	1.17843	0.550735
Q56YW9	0.97203	0.709215	0.971637	0.690158	Q9C9Y6	1.10283	0.448085	1.06822	0.696274	Q9LYK2	0.902996	0.395297	0.955191	0.257296
Q56Z59	1.09835	0.456612	0.898539	0.0250505	Q9C9Y8	0.884105	0.308503	1.0257	0.836589	Q9LYK9	1.25698	0.184595	1.2353	0.174582
Q56ZI2	1.22091	0.384684	0.874436	0.205574	Q9C9Z2	0.769083	0.168606	0.902296	0.465378	Q9LYN0	0.986583	0.716419	1.1648	0.199487
Q56ZN6	0.752021	0.220349	1.04029	0.979078	Q9C9Z6	1.0705	0.812873	1.12038	0.13595	Q9LYN2	1.08316	0.421098	1.09897	0.18204
Q56ZQ3	0.97564	0.689156	1.16233	0.208334	Q9CA42	1.03183	0.212562	1.10293	0.572511	Q9LYQ4	0.974436	0.841426	0.986282	0.892516
Q56ZZ7	0.942297	0.581463	0.957548	0.464339	Q9CA67	0.951068	0.576113	0.975485	0.719307	Q9LYR5	1.1038	0.665496	1.08217	0.881927
Q570B4	0.997868	0.956633	0.956693	0.183576	Q9CAC5	1.09598	0.465271	1.14851	0.585747	Q9LYS5	0.987734	0.476452	0.897534	0.29469
Q570C8-2	1.32123	0.138654	1.45126	0.0826393	Q9CAD6	0.780865	0.0225391	0.984549	0.884815	Q9LYW9	0.879225	0.241366	0.937037	0.720013
Q570S3	1.48467	0.460835	1.14429	0.128871	Q9CAF6	0.931289	0.353591	0.951107	0.198274	Q9LZ23	0.888853	0.183632	0.878772	0.283317
Q5E924	0.800503	0.308487	0.529853	0.297474	Q9CAI7	1.10095	0.786718	1.34187	0.12276	Q9LZ41	0.971594	0.410989	1.41056	0.00996828
Q5EAH9	1.09807	0.953231	0.810027	0.135202	Q9CAJ7	1.32621	0.157777	0.904452	0.251578	Q9LZ57	0.957066	0.619189	1.65305	0.0241441
Q5GM68	1.03979	0.967143	1.02398	0.896319	Q9CAL2	1.29423	0.134247	1.12605	0.366122	Q9LZ66	1.13131	0.415015	0.928821	0.378654
Q5HZ00-3	0.751189	0.0504797	0.775151	0.0236998	Q9CAN1	0.645645	0.0178937	1.0731	0.368517	Q9LZ98	1.30625	0.116249	1.17892	0.692318
Q5HZ03	1.03074	0.856212	0.967602	0.520608	Q9CAN8	0.731416	0.228434	0.952673	0.772267	Q9LZB8	0.939115	0.526152	1.12321	0.477749
Q5M729	1.14941	0.0046046	1.09638	0.4182	Q9CAP8	0.951236	0.638953	1.01504	0.321825	Q9LZD3	1.42857	0.314966	1.12349	0.341387
Q5PNY9	1.0794	0.163011	1.01036	0.310841	Q9CAR7	1.20021	0.157386	1.13331	0.248148	Q9LZD4	0.871685	0.353593	0.91084	0.444426
Q5Q0B6	0.725404	0.318318	0.977163	0.856707	Q9CAT4	0.863514	0.0407839	1.07342	0.455937	Q9LZF5	1.42632	0.00960896	1.06173	0.26068
Q5S1W2	0.894066	0.0639879	0.902801	0.148623	Q9CAV0	0.988832	0.813327	1.05087	0.719926	Q9LZF8	1.46316	0.0793663	1.12056	0.416897
Q5W7F2	1.03662	0.374015	1.01964	0.531926	Q9CAW4	0.950765	0.542046	1.17529	0.684548	Q9LZG0	1.12539	0.374217	1.05711	0.650329
Q5XEN3	1.05	0.516513	0.932845	0.103273	Q9CB01	1.09069	0.556029	0.964067	0.58596	Q9LZH9	0.823802	0.283572	1.10949	0.321162
Q5XEP2	1.09895	0.631639	1.01775	0.827941	Q9FDW8	1.14272	0.148049	1.01983	0.594793	Q9LZI2	0.663701	0.0490204	0.896025	0.382438
Q5XEV3	1.00096	0.973853	1.00412	0.973218	Q9FDX9	1.13115	0.580369	0.957538	0.63002	Q9LZJ5	1.09075	0.143248	1.2492	0.409582
Q5XEV6	1.00967	0.847754	1.05593	0.506255	Q9FE29	0.741245	0.379733	0.959046	0.799117	Q9LZK5	1.03384	0.573525	1.07843	0.0556638
Q5XF06	0.899522	0.410788	1.05321	0.542273	Q9FE38	0.658421	0.158216	0.99861	0.915591	Q9LZQ0	1.03359	0.62286	1.29033	0.237589
Q5XF09	1.00933	0.964877	1.00369	0.993175	Q9FE54	0.900293	0.183855	0.927758	0.473095	Q9LZQ4	1.13135	0.479093	1.20273	0.147739
Q5XF12	1.25966	0.448845	1.07537	0.731523	Q9FE58	1.35003	0.346718	1.10905	0.758674	Q9LZT4	1.03796	0.71714	0.945581	0.580114
Q5XF33	0.976565	0.736787	0.918494	0.428412	Q9FEA2	1.1925	0.183784	1.10386	0.367656	Q9M001	0.986907	0.423027	0.988684	0.806599
Q5XF35	1.11846	0.382926	0.974132	0.0744847	Q9FEC1	1.307	0.194474	0.949968	0.453713	Q9M024	1.10059	0.299057	0.947373	0.190229
Q5XF75	0.937077	0.781705	0.95223	0.797692	Q9FEF8	0.865492	0.367192	1.12107	0.891051	Q9M028	0.890815	0.0341854	0.962045	0.279285
Q63Z96	1.01512	0.669093	0.829811	0.196033	Q9FEG2	0.672269	0.286601	0.94698	0.657841	Q9M088	0.971406	0.684987	0.860435	0.0471006
Q66GJ0	1.09187	0.194774	1.00294	0.946834	Q9FF52	1.15231	0.883203	0.96334	0.695802	Q9M089	0.899574	0.66012	1.00853	0.971507
Q66GJ1	1.11554	0.0820462	1.22315	0.0783381	Q9FF55	1.06075	0.481916	1.03066	0.811174	Q9M095	1.04469	0.54315	1.08621	0.469503
Q66GN3	0.902984	0.570184	0.889773	0.291188	Q9FF75	0.938661	0.54487	1.06693	0.563049	Q9M0B6	0.875509	0.398534	1.02815	0.994224
Q66GP0	0.986027	0.789855	1.09764	0.553619	Q9FF88	0.695036	0.0378002	0.991531	0.838043	Q9M0E2	1.09675	0.313503	1.59277	0.00869334
Q66GP9	1.12431	0.20403	1.04319	0.519974	Q9FF90	1.09415	0.550252	1.33349	0.0556189	Q9M0F5	0.663038	0.0518575	0.669391	0.220189
Q66GQ1	1.08889	0.0931113	0.999509	0.979875	Q9FF91	1.10632	0.248483	1.00929	0.871221	Q9M0F9	1.26237	0.0430287	0.976627	0.567356
Q66GR6-2	0.965322	0.609867	0.904558	0.389401	Q9FF98	1.03011	0.80076	0.874474	0.505969	Q9M0G0-2	1.10269	0.101492	0.952346	0.270713
Q67XU1	0.884605	0.363767	0.867897	0.26964	Q9FFC7	1.17532	0.0213893	1.02908	0.834394	Q9M0N1	0.969445	0.63143	0.995465	0.879374
Q67YI9-2	1.08466	0.65973	1.0872	0.856467	Q9FFD2	0.95854	0.642518	0.901437	0.466544	Q9M0V6	0.590329	0.0928945	0.736673	0.226114
Q67YL8	0.79605	0.119843	0.922225	0.296895	Q9FFG3	0.921666	0.394003	1.01179	0.988719	Q9M0Y8	1.09437	0.339441	1.03666	0.592708
Q67YW5	0.903608	0.214897	1.1998	0.0960929	Q9FFG6	0.897216	0.28593	0.9074	0.0132351	Q9M0Z3	1.02447	0.956303	0.99108	0.817355
Q680A5	1.02841	0.968647	1.14033	0.698153	Q9FFH5	1.23574	0.173606	1.05145	0.489763	Q9M158	0.998749	0.90942	1.02037	0.924524
Q680P8	0.750761	0.192092	1.02819	0.693745	Q9FFH6	1.03204	0.862511	0.873352	0.240722	Q9M1E7	0.718841	0.0424513	0.919698	0.157991
Q681K2	1.13756	0.586497	0.897205	0.386332	Q9FFJ2	1.16903	0.35255	1.23913	0.326505	Q9M1H3	1.14662	0.0998572	1.00277	0.955735
Q683F9	1.17614	0.284327	1.15743	0.435735	Q9FFP6	0.909589	0.116581	0.949145	0.567705	Q9M1J1	1.04573	0.723967	1.02685	0.677832
Q683I9	1.31383	0.472431	1.30137	0.534207	Q9FFR3	1.0874	0.639203	1.00598	0.978095	Q9M1Q9	1.0343	0.655714	1.22857	0.127845
Q68KI4	1.01055	0.977304	1.03713	0.291752	Q9FFS0	0.925877	0.428033	1.49163	0.207845	Q9M1R2	0.803564	0.18074	1.06049	0.967163
Q6AWU6	0.816649	0.54165	0.894293	0.654667	Q9FFV2	0.896938	0.451088	0.932394	0.517892	Q9M1X3	1.36762	0.0605895	1.0344	0.7342
Q6DBF6	0.924097	0.382229	0.978015	0.720812	Q9FFX0	1.01271	0.836317	1.0112	0.86545	Q9M201	0.945557	0.626051	1.07263	0.431053
Q6DBG8	0.765473	0.16736	0.888188	0.587924	Q9FG04	0.742375	0.468725	1.00759	0.980663	Q9M292	0.937097	0.117211	1.13277	0.0593142
Q6DBN2	0.908818	0.473012	0.829926	0.294517	Q9FG38	1.1095	0.50485	0.911992	0.155583	Q9M2D8	0.832992	0.27417	0.777643	0.17367
Q6DBN4	0.629377	0.204871	0.848858	0.650265	Q9FG65	1.03166	0.796438	1.01195	0.821483	Q9M2E2	0.83467	0.26393	1.00504	0.832483
Q6DBP6	0.854566	0.403301	1.10174	0.978876	Q9FG71	0.912017	0.461201	0.914307	0.250733	Q9M2J9	1.00456	0.934585	1.05388	0.308096
Q6DBQ2	1.10482	0.00152814	1.04733	0.799548	Q9FG87	0.888382	0.419302	0.909925	0.612319	Q9M2L3	1.00094	0.974886	1.086	0.194078
Q6DST1	0.798286	0.458552	1.07774	0.488592	Q9FG89	1.01806	0.962116	1.07878	0.466076	Q9M2L4	0.916375	0.0737437	1.11461	0.472545
Q6DYB5	1.21612	0.623053	0.834683	0.265372	Q9FGB1	0.996853	0.947142	1.03874	0.119628	Q9M2M5	0.694643	0.350149	0.928411	0.757793
Q6DYE4	0.949377	0.240029	1.06706	0.200992	Q9FGC7	0.993466	0.815863	1.21136	0.356896	Q9M2P7	1.12217	0.771918	0.969123	0.799366
Q6EVK6-2	0.659016	0.0926859	1.00985	0.980858	Q9FGH4	1.10137	0.464477	0.983654	0.770703	Q9M2U2	0.775503	0.259739	1.34865	0.403803
Q6F6B5	1.21095	0.115918	1.14739	0.556694	Q9FGK0	1.02932	0.813726	0.914123	0.275648	Q9M2W3	1.00433	0.975085	0.991098	0.904364
Q6GKU7	1.1596	0.242009	1.00289	0.849504	Q9FGK9	0.962061	0.629797	1.03182	0.909444	Q9M2Y6	0.889793	0.253553	1.02765	0.87906
Q6GKV1	1.39881	0.428859	1.24001	0.192146	Q9FGM0	0.973375	0.590246	1.05849	0.439584	Q9M2Z4	1.30064	0.283957	0.883477	0.381924
Q6GKX8	0.800209	0.216424	1.10787	0.212471	Q9FGN0	1.17228	0.523763	0.887144	0.104119	Q9M306	0.791385	0.375498	0.998678	0.675415
Q6ICZ8	1.12921	0.304019	0.931167	0.298932	Q9FGT8	1.38613	0.310401	0.872404	0.318579	Q9M328	1.04547	0.985172	0.916875	0.405783
Q6ID98	1.09561	0.314566	1.18727	0.206477	Q9FGU1	0.932652	0.524543	0.907978	0.399461	Q9M339	1.19402	0.231567	1.29901	0.0879717
Q6IDB3	1.07981	0.581905	0.996328	0.88789	Q9FGX1	0.829128	0.334339	0.93172	0.473629	Q9M386	0.587547	0.00403782	0.990232	0.801137
Q6IDC7	1.40116	0.389439	1.15099	0.0123123	Q9FH02	1.21262	0.0609296	1.23977	0.0123103	Q9M390	0.489748	0.157194	0.856201	0.266751
Q6NKR3	0.895627	0.119304	0.989115	0.235778	Q9FH46	0.810538	0.109532	0.920093	0.595649	Q9M591	1.06397	0.41434	1.04729	0.103637
Q6NKS4	1.07935	0.264418	1.10736	0.566917	Q9FHB8	#N/A	#N/A	#N/A	#N/A	Q9M5A9	0.878922	0.345322	0.926595	0.391316
Q6NKU9	0.952838	0.568751	1.15339	0.776633	Q9FHD7	0.956779	0.687882	1.01408	0.960611	Q9M5J8	0.636671	0.293084	1.15742	0.959865
Q6NKW9	0.911238	0.506983	0.833405	0.118138	Q9FHI8	0.788073	0.124761	1.10907	0.743683	Q9M5J9	1.09383	0.740584	1.11144	0.962863
Q6NL08	0.858943	0.384604	0.907704	0.465182	Q9FHM7	0.948747	0.175226	1.06601	0.0400495	Q9M647	0.750793	0.13185	0.891016	0.571336
Q6NL24	0.819635	0.346589	1.00471	0.707295	Q9FHN6	1.2271	0.45671	1.11466	0.639205	Q9M7I7	0.949607	0.303251	1.11076	0.291643
Q6NLB6	0.993213	0.816403	1.07807	0.698159	Q9FHR8	1.02118	0.989313	1.06926	0.903464	Q9M812	1.04568	0.969381	1.05884	0.979657
Q6NLC1	1.25687	0.0727963	1.11482	0.0749076	Q9FHX0	1.32251	0.332599	1.12183	0.804201	Q9M885	1.07196	0.673865	1.07307	0.163048
Q6NLG7	1.12807	0.580015	0.780291	0.483092	Q9FHX2	0.938778	0.352185	1.05211	0.107291	Q9M888	1.19697	0.176402	0.983018	0.652762
Q6NLH7	1.21722	0.218845	1.26572	0.326807	Q9FHX6	0.803359	0.207848	0.998544	0.960904	Q9M8R6	1.19711	0.426175	0.959512	0.159911
Q6NLP2	0.770306	0.592084	0.99994	0.826999	Q9FI19	1.10335	0.851697	0.992903	0.756298	Q9M8T0	0.897983	0.265553	0.993457	0.839826
Q6NLQ6	0.924442	0.425027	0.894535	0.100157	Q9FI46	0.941382	0.533689	1.08041	0.0376432	Q9M8Z7	0.908007	0.112571	0.999515	0.945861
Q6NLQ7	1.11563	0.333292	1.01336	0.817204	Q9FI53	0.748577	0.144609	0.894015	0.453881	Q9M903	0.999602	0.978685	1.03246	0.84789
Q6NLZ9	0.882758	0.077436	0.893843	0.200624	Q9FI56	0.997718	0.859073	1.08503	0.754034	Q9M9B4	1.04041	0.525121	1.13482	0.154134
Q6NM69	0.975207	0.789542	0.999457	0.956223	Q9FID9	0.969449	0.637413	0.910227	0.066968	Q9M9M9	0.982489	0.736351	0.905083	0.416074
Q6NMA9	1.07141	0.253405	0.985697	0.693182	Q9FIE8	1.07481	0.636344	1.04065	0.864594	Q9M9P3	0.758237	0.066546	0.856557	0.321641
Q6NMH5	0.774718	0.0936796	0.910734	0.494468	Q9FIF9	0.852369	0.001314	0.995685	0.866374	Q9M9W1	0.914017	0.479772	1.29955	0.280432
Q6NMI3	0.907598	0.402961	0.985281	0.888604	Q9FIG9	1.06677	0.280026	1.11076	0.00690639	Q9M9Y8	1.1242	0.244769	1.01361	0.856215
Q6NMQ7	0.574566	0.0272027	1.04873	0.904716	Q9FIH8	0.957369	0.627265	1.19911	0.0338559	Q9MA15	1.13479	0.0321968	1.06983	0.305762
Q6NNM0	1.06173	0.803979	1.17742	0.986561	Q9FIJ0	0.702996	0.100661	0.878478	0.289101	Q9MA96	1.10112	0.10855	1.87087	0.0588669
Q6NPH1	0.921721	0.618258	0.971234	0.175377	Q9FIJ2	0.880123	0.365578	0.690359	0.0496693	Q9MAB3	0.977877	0.69253	1.0894	0.721514
Q6NPL9	0.949994	0.72124	0.942944	0.788442	Q9FIL6	0.842923	0.217937	0.911978	0.575488	Q9MAB9	1.24844	0.557219	1.13261	0.853746
Q6NPM5	0.85268	0.021349	0.940362	0.655421	Q9FIM2	0.935376	0.362272	0.992564	0.84212	Q9MAK9	1.1591	0.086181	1.09016	0.0724746
Q6NPN9	1.2236	0.268461	1.09468	0.289966	Q9FIU6	0.168563	0.0778906	0.47481	0.0885615	Q9MAP3	1.31733	0.0594937	1.10683	0.685421
Q6NPR7	0.903303	0.0066313	0.887937	0.173327	Q9FIV6	1.27183	0.17689	1.09444	0.716602	Q9MAT0	1.20826	0.223425	1.03766	0.787883
Q6NPS1	1.06176	0.42793	1.03744	0.706307	Q9FIX1	0.630153	0.23701	0.740149	0.0210778	Q9MB58	1.09791	0.283867	1.02127	0.66696
Q6NQ43	0.870875	0.337369	0.984727	0.889662	Q9FJ62	0.867947	0.238643	0.804822	0.0724564	Q9MBA1-3	1.03618	0.943548	1.15182	0.0893036
Q6NQ64	1.2585	0.200641	1.05948	0.85248	Q9FJ81	0.939806	0.441107	0.950459	0.568668	Q9MBA2	1.287	0.0541457	1.03184	0.91744
Q6NQ72	1.19017	0.316922	1.18655	0.443262	Q9FJ95	0.943085	0.426645	0.962209	0.335	Q9S713	1.14411	0.514999	1.13293	0.139755
Q6NQA8	0.939566	0.582088	1.01673	0.839864	Q9FJA6	1.01133	0.980779	1.05146	0.684862	Q9S714	1.64034	0.015908	1.3591	0.0437631
Q6NQD2	1.40599	0.442144	1.03178	0.945774	Q9FJC9	1.18551	0.105022	1.04828	0.546623	Q9S720	1.33642	0.290171	0.989537	0.762613
Q6NQG3	1.16034	0.690169	1.02924	0.936362	Q9FJD0	1.07805	0.675324	1.07603	0.600523	Q9S726	2.03384	0.00548956	1.04135	0.767688
Q6NQH9	0.835846	0.647812	0.755299	0.549276	Q9FJH0	0.850285	0.277862	0.863387	0.151497	Q9S791	0.815889	0.234194	1.20421	0.725032
Q6NQK9	1.02994	0.541172	1.0581	0.744588	Q9FJH6	1.40439	0.00222743	1.11636	0.41324	Q9S7C0	1.0437	0.468553	1.13813	0.505922
Q6R3K6	0.893305	0.266468	1.00733	0.985118	Q9FJK8	0.662217	0.0865493	0.846955	0.554765	Q9S7H1	1.60455	0.172277	1.0899	0.973456
Q6STH5	0.917193	0.40803	1.03203	0.952506	Q9FJN8	0.785812	0.00344715	0.992863	0.813304	Q9S7I0	0.821494	0.0830784	0.920008	0.752948
Q6TBX7	1.02746	0.520877	1.12369	0.165222	Q9FJR0	0.758978	0.301144	0.922454	0.743457	Q9S7J7	1.12243	0.530246	0.977744	0.72215
Q6ZY51	0.938295	0.294576	1.02932	0.515822	Q9FJU9	1.00389	0.986704	0.80453	0.0734921	Q9S7L9	1.21938	0.421786	0.917128	0.29835
Q70DU8-2	0.881067	0.265647	1.15652	0.58774	Q9FJW4	1.29589	0.297643	0.840181	0.226007	Q9S7M0	1.12147	0.769838	1.16088	0.682117
Q70E96	0.858535	0.405646	1.09778	0.725241	Q9FJX3	0.994374	0.783673	1.0073	0.945038	Q9S7M9	1.28017	0.293634	1.10774	0.191683
Q75QN6-2	1.12143	0.0957831	1.24729	0.135694	Q9FK05	1.16926	0.546478	1.11695	0.502765	Q9S7N7	0.957371	0.639943	1.10573	0.845692
Q75W54	1.01785	0.922467	0.870111	0.330803	Q9FK07	1.51807	0.41529	1.05399	0.0674971	Q9S7P9	1.26388	0.0353202	0.970687	0.622814
Q7DLR9	0.925899	0.262205	0.886915	0.236644	Q9FK25	0.787004	0.0031662	1.05564	0.572886	Q9S7R2	1.0745	0.0158342	1.19317	0.613135
Q7DM58	1.01971	0.752799	1.35006	0.350195	Q9FK35	0.966197	0.482519	1.00642	0.932085	Q9S7U9	1.28477	0.119744	1.01675	0.827016
Q7FRS8-2	1.02344	0.754156	0.931276	0.577123	Q9FK60-2	0.974755	0.623206	0.78248	0.0585805	Q9S7W1	1.28063	0.0809793	1.33805	0.275941
Q7G192	1.04028	0.649809	1.14554	0.126943	Q9FK68	1.01195	0.946427	1.04826	0.864378	Q9S7Z8	0.783149	0.206957	0.997666	0.855671
Q7G9P4	1.01256	0.870965	1.14008	0.41482	Q9FKH6	0.683195	0.0806771	0.90888	0.300617	Q9S829	1.61583	0.108111	1.0292	0.820607
Q7X659	0.905642	0.107704	1.17351	0.257438	Q9FKK7	1.07677	0.596095	1.0346	0.800864	Q9S831	1.288	0.284433	1.1361	0.677828
Q7X843-3	1.00166	0.995431	0.907472	0.0463454	Q9FKM2	0.937045	0.365145	0.938722	0.30007	Q9S841	1.78044	0.0790926	0.837359	0.313873
Q7X9I4	1.14487	0.940111	1.26591	0.803876	Q9FKM4	1.33187	0.102982	1.10429	0.222799	Q9S972	1.1759	0.215385	0.862999	0.136804
Q7X9V3-2	1.42916	0.1352	1.07371	0.793804	Q9FKP4	0.914457	0.626475	0.911971	0.478857	Q9S9N1	1.15907	0.561141	1.04395	0.713253
Q7X9V3-3	1.54116	0.191756	0.989339	0.625653	Q9FKS5-2	1.02333	0.971145	1.04903	0.722009	Q9S9N6	1.21566	0.0558851	1.09127	0.669234
Q7XA63	1.09632	0.755946	0.871774	0.197883	Q9FKS8-2	0.643328	0.199661	0.975043	0.838041	Q9S9P8-3	0.824546	0.61721	1.21659	0.834062
Q7XA74	1.00893	0.925043	0.943891	0.587724	Q9FKT1	0.943226	0.791328	0.890342	0.0703653	Q9S9V0	1.15647	0.355243	0.973491	0.807162
Q7XJ64	1.30323	0.328821	1.25749	0.529197	Q9FKW5	0.996654	0.896075	1.07739	0.314799	Q9SA52	0.945337	0.537655	0.963354	0.623462
Q7XJJ7	0.896321	0.078953	1.03564	0.879531	Q9FKZ4	1.00787	0.948008	0.913138	0.381459	Q9SA56	1.26108	0.595627	1.14734	0.935369
Q7XZF5	1.41426	0.472593	1.04191	0.768064	Q9FL12	0.871156	0.621934	1.22759	0.941055	Q9SA78	1.22584	0.00633864	0.913378	0.385249
Q7XZU0	0.783087	0.247862	1.0363	0.862035	Q9FL44	1.06856	0.977058	1.26246	0.524305	Q9SAA9	0.907088	0.506194	1.07376	0.472322
Q7XZU1	1.2333	0.110537	1.19839	0.0336621	Q9FL87	1.5869	0.467909	0.996689	0.843658	Q9SAC0-2	0.899281	0.577422	1.00633	0.971112
Q7Y175	0.966626	0.683513	1.07596	0.509223	Q9FLB7	0.916117	0.525154	1.20153	0.570185	Q9SAE3	0.900918	0.187672	1.07179	0.620387
Q7Y1W1	1.02725	0.925969	1.15357	0.535347	Q9FLF0	1.00933	0.211895	1.20215	0.371838	Q9SAJ3	1.08931	0.282122	1.08644	0.569335
Q7Y1Z8	1.00044	0.863038	0.942517	0.199556	Q9FLF3	1.07959	0.301716	1.09649	0.546878	Q9SAJ4	0.853047	0.270345	0.938845	0.522393
Q7Y208	1.24424	0.489691	1.16976	0.769334	Q9FLG8	0.939074	0.520247	1.20973	0.254985	Q9SAJ6	0.850354	0.293167	0.841095	0.328556
Q7Y232-2	0.68508	0.156526	0.834772	0.346172	Q9FLH2	1.23142	0.207036	1.09385	0.800059	Q9SAL0	1.31906	0.126657	0.990103	0.750939
Q84JB7	0.983517	0.885475	1.00512	0.978072	Q9FLI7	1.01324	0.969266	1.19129	0.135671	Q9SB48	0.720075	0.188858	0.844802	0.537552
Q84JF7	0.951287	0.773534	0.974656	0.857316	Q9FLK2	1.13271	0.66888	0.954559	0.616622	Q9SB58	0.559947	0.0747165	0.870611	0.585591
Q84JK1	1.21911	0.222394	1.14771	0.398507	Q9FLP3	0.969193	0.349522	0.821419	0.206405	Q9SCK3	0.998466	0.916925	1.01285	0.917169
Q84JM6	0.940132	0.61229	1.05026	0.84952	Q9FLQ4	1.29549	0.084973	1.16068	0.221643	Q9SCU1	0.918939	0.503448	0.758059	0.108853
Q84JW1	0.836745	0.3889	1.05909	0.600742	Q9FLS8	0.880365	0.151581	1.02628	0.612236	Q9SCX3	1.05659	0.977918	0.836893	0.330846
Q84K16	1.14565	0.418327	1.05741	0.389451	Q9FLT0	1.22255	0.0964428	1.05204	0.680404	Q9SCZ1	1.0564	0.00433398	1.15158	0.36444
Q84K25	0.813141	0.214692	0.90663	0.711729	Q9FLT9	0.85613	0.150206	0.928258	0.199659	Q9SCZ4	0.959656	0.348821	0.96555	0.267631
Q84K46	1.12987	0.309074	1.07089	0.827941	Q9FLW9	1.13524	0.316413	1.14976	0.474256	Q9SCZ8	1.24957	0.321177	0.991162	0.753015
Q84K71	0.951665	0.534691	1.0288	0.766178	Q9FLX7	0.980471	0.751346	0.836097	0.0456175	Q9SD66	1.2756	0.208029	1.05094	0.972293
Q84K90	0.884008	0.0295725	0.975967	0.657457	Q9FLY5	1.03292	0.328179	1.09229	0.389587	Q9SD79	1.01738	0.95494	1.0252	0.854613
Q84L08	0.788741	0.240031	1.15027	0.554569	Q9FM19	0.887927	0.170165	1.1943	0.188799	Q9SD81	0.717266	0.145165	0.694984	0.166573
Q84L30	0.941883	0.563824	0.927719	0.487423	Q9FM65	0.852228	0.28032	0.860087	0.0629392	Q9SD88	1.1309	0.516757	0.903075	0.248821
Q84LG4	0.89454	0.604359	0.772561	0.049377	Q9FM67	1.00316	0.906522	1.05355	0.492071	Q9SDS7	1.01168	0.9224	0.965298	0.666099
Q84LM4	1.11801	0.437829	0.96024	0.521971	Q9FM96	1.28779	0.0771225	1.09135	0.231807	Q9SE51	1.14277	0.291306	1.08521	0.249625
Q84M92	0.97031	0.561085	0.690916	0.132057	Q9FMA3	1.29412	0.0171849	1.18677	0.146009	Q9SE83	0.998093	0.890538	0.958767	0.455241
Q84MC0	0.787857	0.0349843	0.895277	0.310541	Q9FMC7	1.13703	0.315646	1.01986	0.938152	Q9SEH3	0.954788	0.575995	1.14423	0.353348
Q84MC2	1.05231	0.00320784	0.779499	0.0551104	Q9FMD5	0.98372	0.766534	0.986342	0.766659	Q9SEI4	1.22778	0.151309	0.949451	0.519169
Q84MD4	1.19746	0.259078	1.19525	0.186822	Q9FMD7	0.880268	0.392946	0.911652	0.387956	Q9SEL5	0.872249	0.531886	1.00135	0.957894
Q84MD7	1.50243	0.0660234	1.19407	0.378405	Q9FME4	0.999209	0.853273	1.00151	0.767942	Q9SEL6	0.740429	0.000582016	0.984193	0.767272
Q84N64-2	1.11176	0.179892	1.1452	0.297406	Q9FMF7	0.887503	0.404052	0.992728	0.841041	Q9SEU6	1.16791	0.565368	1.09156	0.685768
Q84R15	0.95358	0.764257	0.976607	0.861949	Q9FMF8	0.906133	0.339788	0.956415	0.711114	Q9SF09	0.813324	0.544361	0.978897	0.852521
Q84TE7	1.05662	0.165914	1.04211	0.795465	Q9FMH8	0.92314	0.473399	1.03506	0.771656	Q9SF21	0.988532	0.775408	0.92655	0.398636
Q84TI2	1.07884	0.524159	0.906624	0.156538	Q9FMJ0	0.744108	0.178512	0.860629	0.120254	Q9SF29	1.05215	0.806049	1.03243	0.61283
Q84VQ1	1.34666	0.158043	0.7999	0.0741576	Q9FMP3	1.17426	0.199349	1.0969	0.0407364	Q9SF40	0.876451	0.362808	1.44111	0.070363
Q84VQ3	1.23162	0.265169	1.16941	0.130571	Q9FMT8	0.855644	0.214455	1.03019	0.722698	Q9SF85	0.892887	0.436606	0.942223	0.59206
Q84VQ4	1.058	0.81689	0.966025	0.6752	Q9FMU6	0.849025	0.245596	1.05713	0.977612	Q9SF86	1.11539	0.387503	1.09732	0.768172
Q84VV6	1.15121	0.233623	1.04154	0.660011	Q9FMU9	1.0041	0.987658	1.06352	0.53408	Q9SF91	1.23271	0.0875096	0.857847	0.0169296
Q84VW0	0.954525	0.76197	0.851865	0.613059	Q9FMV1	1.16978	0.267667	0.989973	0.909483	Q9SFT7	0.900534	0.41924	0.902513	0.107253
Q84VW2	1.14084	0.58938	1.29263	0.639065	Q9FMV3	0.959486	0.183025	0.807984	0.139512	Q9SFU0	0.913773	0.0635344	1.00799	0.976097
Q84VZ5	0.981936	0.756223	0.944834	0.550321	Q9FMZ0	1.03066	0.67863	1.14836	0.21477	Q9SFU1	1.02613	0.773476	1.03628	0.471564
Q84VZ6	1.03202	0.575049	1.10366	0.237364	Q9FN05	1.06168	0.649655	1.08352	0.264256	Q9SFU6	1.07194	0.547359	1.23627	0.312859
Q84W12	1.19213	0.444475	0.915162	0.335177	Q9FN08	0.962974	0.633755	1.05441	0.104079	Q9SFX2	1.41009	0.135293	1.14127	0.296886
Q84W56	1.12066	0.262792	0.978286	0.669266	Q9FN18	0.925939	0.567575	0.940453	0.700286	Q9SFX3	1.13164	0.383103	0.974958	0.716757
Q84W65	0.969744	0.685338	0.983078	0.760607	Q9FN38	0.576165	0.0117362	0.989882	0.817702	Q9SGC1	0.869107	0.154973	0.859708	0.014941
Q84W89	1.01795	0.997006	1.06766	0.394938	Q9FN42	1.14731	0.293868	0.949495	0.351682	Q9SGH4	1.39514	0.671344	1.05854	0.880001
Q84WL9	0.989259	0.81091	0.990054	0.807192	Q9FN48	0.974074	0.530854	1.00022	0.938817	Q9SGP2	0.965616	0.804431	1.01785	0.721425
Q84WM9	1.31653	0.435222	1.13594	0.24359	Q9FN50	1.0861	0.584224	1.11951	0.425737	Q9SH59	0.708335	0.215632	1.44049	0.522889
Q84WT8	1.45799	0.238034	0.871938	0.401834	Q9FNA1	0.802947	0.0327906	0.901669	0.461607	Q9SH69	0.976537	0.682215	0.972532	0.714171
Q84WU4	1.13968	0.096022	1.12087	0.863561	Q9FNA9	0.839768	0.323698	1.0846	0.683246	Q9SHC8	1.15194	0.0633487	1.10818	0.302406
Q84WU8	0.964603	0.324851	1.24983	0.339744	Q9FNB0	1.1338	0.200023	1.04798	0.579565	Q9SHE8	0.878811	0.154723	1.18939	0.24153
Q84WV1	1.04054	0.377269	0.989823	0.801195	Q9FNB2	1.20202	0.61468	0.953425	0.508658	Q9SHG8	1.1845	0.64848	1.11085	0.509061
Q84WV7	0.882001	0.423582	0.780468	0.167948	Q9FNC4	1.11792	0.488137	1.24548	0.0674581	Q9SHJ6	1.02293	0.940022	1.06437	0.601417
Q84WW2	1.05266	0.821102	1.06037	0.928925	Q9FNC9	1.02999	0.849812	0.929114	0.434022	Q9SHU7	1.1838	0.275864	1.15237	0.299673
Q84WW5	1.0373	0.861488	0.993867	0.928684	Q9FNE2	0.869877	0.113561	0.865084	0.17485	Q9SI20	1.25686	0.501424	0.652101	0.114214
Q84Y95	1.05675	0.925137	1.00062	0.993561	Q9FNF2	0.998733	0.910545	0.948033	0.441181	Q9SIB9	0.839725	0.331005	0.893851	0.471386
Q8GRX2	0.892915	0.429066	0.907128	0.455926	Q9FNH6	1.00283	0.857345	1.04985	0.631454	Q9SID0	0.794824	0.271794	0.808703	0.292101
Q8GSJ1	1.22483	0.0180762	0.965871	0.651409	Q9FNK4	0.943707	0.621656	1.12134	0.88443	Q9SIE7	1.37861	0.302108	1.02474	0.845944
Q8GSJ6	1.11771	0.243994	1.02606	0.871424	Q9FNM5	1.21677	0.162568	1.10651	0.136269	Q9SIH0	1.12769	0.429838	1.23703	0.0504898
Q8GTR4	1.14105	0.0629139	1.18801	0.230087	Q9FNN0	0.943981	0.294828	1.00624	0.994522	Q9SIJ8	1.04094	0.832302	0.879273	0.096402
Q8GUG7	1.04942	0.651652	1.02499	0.824886	Q9FNN5	1.11499	0.495499	1.03186	0.935213	Q9SIL6	0.998606	0.881804	1.00442	0.962743
Q8GUH7	1.01557	0.901645	1.00464	0.993462	Q9FNP1	0.977876	0.518218	0.870609	0.0187018	Q9SIP7	1.1635	0.303151	1.19386	0.0665534
Q8GUH9	0.795004	0.0567839	1.02879	0.982173	Q9FNP8	1.12627	0.16265	1.34484	0.104652	Q9SIQ8	1.21395	0.284935	1.21888	0.240751
Q8GUI4-2	0.936815	0.261501	0.891667	0.106424	Q9FNX5	1.24554	0.00456153	1.14214	0.205892	Q9SIS7	1.16558	0.694369	1.00924	0.746031
Q8GUL2	0.880653	0.303108	1.31231	0.420348	Q9FPF0-2	1.04435	0.40381	0.8676	0.605791	Q9SIT6	#N/A	#N/A	#N/A	#N/A
Q8GUM2	0.724184	0.154309	0.851901	0.383283	Q9FPH2	1.02572	0.9996	1.13511	0.818196	Q9SIV0-2	1.39725	0.151375	1.10611	0.148382
Q8GUM5	1.00483	0.933857	0.950286	0.348241	Q9FPJ2	1.03751	0.710285	1.06043	0.518714	Q9SIV2	0.972293	0.625131	0.9478	0.453337
Q8GUN2	0.932764	0.28429	0.869755	0.18639	Q9FPJ4	0.564088	0.0900509	0.687269	0.0132656	Q9SIV6	0.837831	0.301301	0.851826	0.243019
Q8GUN6	0.733721	0.0677521	0.948559	0.206129	Q9FPR3	#N/A	#N/A	#N/A	#N/A	Q9SIY5	1.16799	0.010979	1.10399	0.153367
Q8GUN7	1.4888	0.466693	1.20186	0.723547	Q9FQ24	0.616679	0.000990503	0.790326	0.421378	Q9SIY7	0.903717	0.384177	1.09872	0.201332
Q8GUQ8	0.803679	0.158439	1.11038	0.199845	Q9FQ25	0.800334	0.159585	0.781901	0.0459485	Q9SJ12	1.05536	0.925348	0.772118	0.138858
Q8GW20	0.930222	0.455018	1.00162	0.949617	Q9FRK5	0.897234	0.241837	1.08881	0.64587	Q9SJ40	0.651386	0.374679	0.964661	0.727857
Q8GW48	1.2294	0.259684	0.976784	0.725698	Q9FRL3	0.665797	0.0923514	1.05569	0.65411	Q9SJ54	#N/A	#N/A	#N/A	#N/A
Q8GW56	0.983331	0.759075	0.820969	0.255842	Q9FRL8	0.861627	0.316297	0.940828	0.572573	Q9SJ81	0.984351	0.78288	0.83451	0.060937
Q8GW78	1.50257	0.293293	1.05522	0.76519	Q9FRR1	0.891351	0.114396	0.966854	0.673449	Q9SJL8	0.905252	0.265513	0.903971	0.0964691
Q8GWB3	0.640888	0.432716	0.777378	0.0544642	Q9FT52	1.13995	0.735103	0.934989	0.530588	Q9SJM0	1.00601	0.847707	1.04839	0.945625
Q8GWB7	0.983406	0.766879	1.03268	0.629717	Q9FUZ2	1.07591	0.000958468	1.10903	0.197966	Q9SJQ0	0.825533	0.445233	1.08366	0.809381
Q8GWC7	1.30434	0.530213	0.923803	0.50823	Q9FV53	1.02373	0.738047	0.89335	0.477794	Q9SJQ9	0.79978	0.13645	0.940548	0.559948
Q8GWE0	0.986997	0.797392	1.07707	0.568568	Q9FV81	1.13835	0.261435	1.08264	0.252894	Q9SJT7	0.815762	0.042194	1.01542	0.97227
Q8GWE1	1.48903	0.373314	1.65403	0.679774	Q9FVQ1	0.914214	0.117472	1.364	0.0624492	Q9SJT9	1.11109	0.451005	1.29777	0.244699
Q8GWG0	1.05436	0.919626	1.00785	0.902636	Q9FVQ4	0.701108	0.483546	0.905428	0.693076	Q9SJU9	1.07832	0.785859	1.17101	0.722775
Q8GWH3	1.09686	0.614858	0.864703	0.148836	Q9FVR6	1.05029	0.678075	0.945131	0.446323	Q9SJV5	1.0669	0.582759	1.10172	0.0203847
Q8GWI2	0.958693	0.809749	1.19181	0.939628	Q9FVR9	1.24183	0.122842	1.25161	0.0852068	Q9SJY5	1.18145	0.0981277	1.06349	0.00728019
Q8GWJ8	0.973774	0.457501	1.03963	0.209193	Q9FVT2	1.06855	0.468351	0.926705	0.340797	Q9SJZ7	1.30434	0.0245273	1.06288	0.568833
Q8GWK5	0.463542	0.0322984	1.14671	0.129284	Q9FVV7	0.601555	0.0354817	0.621392	0.0855101	Q9SK22	0.937891	0.51389	1.12132	0.367661
Q8GWM5	1.15147	0.15904	0.958797	0.547302	Q9FVX1	1.08154	0.496713	0.845708	0.206682	Q9SK27	1.07129	0.573689	0.830358	0.174716
Q8GWP3	0.700163	0.00494786	0.937464	0.161562	Q9FW48	1.41685	0.0901541	0.997055	0.94413	Q9SK39	0.437868	0.11715	0.375505	0.0305289
Q8GWP4	1.79336	0.173159	1.18538	0.734466	Q9FWR4-2	0.695776	0.104718	0.809816	0.223602	Q9SK50	0.86963	0.217433	1.07476	0.600571
Q8GWP6	1.23975	0.234025	0.960461	0.640746	Q9FWR5	0.944209	0.362544	0.956234	0.576452	Q9SK66	0.993872	0.816864	0.79831	0.18697
Q8GWS0	0.888923	0.0164156	0.953692	0.606166	Q9FX21	0.971727	0.645048	1.11874	0.72705	Q9SK84	1.00701	0.950683	1.07265	0.740268
Q8GWS7	1.26738	0.499393	1.12368	0.792289	Q9FX54	0.798465	0.0133805	0.817069	0.00434311	Q9SKB2	1.05717	0.777355	0.942505	0.568403
Q8GWV1	1.16953	0.00532631	1.00351	0.950689	Q9FX83	1.21048	0.0571829	0.965321	0.637113	Q9SKC9	1.37092	0.0821226	0.939563	0.511567
Q8GX78	0.727145	0.0803394	0.969802	0.661579	Q9FX95	1.01496	0.781303	1.09712	0.00608606	Q9SKD3	1.07611	0.234625	1.1139	0.0600767
Q8GX84	0.903904	0.384748	0.844668	0.117069	Q9FX97	1.01565	0.987562	0.952704	0.408006	Q9SKI0	1.0694	0.639079	0.897345	0.159028
Q8GXB1	0.836444	0.0806605	1.0395	0.938385	Q9FXA1	1.34046	0.0339376	1.11187	0.409479	Q9SKI2	0.982771	0.707865	1.01931	0.882414
Q8GXG9	0.814151	0.0817824	0.877384	0.0573635	Q9FXI5	1.0235	0.85232	0.964241	0.367772	Q9SKJ7	0.600588	0.0523954	0.945492	0.535876
Q8GXK1	0.801292	0.194151	0.925451	0.296275	Q9FXT6	0.921899	0.204901	0.890134	0.285728	Q9SKR2	0.943524	0.59943	1.38197	0.592448
Q8GXK5-2	0.895547	0.0701338	1.05546	0.491224	Q9FY54	1.12478	0.708612	1.0901	0.775424	Q9SKS8	0.961023	0.360955	1.12998	0.32699
Q8GXN6	1.06408	0.774631	1.00519	0.909937	Q9FY61	1.25538	0.360116	1.09321	0.585612	Q9SKT0	1.19364	0.22006	1.02681	0.941143
Q8GXR2	0.801435	0.426462	1.04869	0.753271	Q9FY64	1.02092	0.560503	1.46091	0.0361155	Q9SKU1	1.00685	0.967678	1.02472	0.227381
Q8GXR5	1.19407	0.0753954	1.15339	0.479511	Q9FY71	0.681465	0.365172	1.03186	0.9823	Q9SKX4	1.15406	0.214707	1.39486	0.193775
Q8GXR9	1.97561	0.207102	1.07491	0.838221	Q9FY89	0.903404	0.465147	0.868856	0.285865	Q9SKZ5	0.943468	0.67542	0.964037	0.0983612
Q8GXU8	1.21307	0.681617	0.962603	0.488101	Q9FYA6	1.19681	0.070819	0.95707	0.621849	Q9SL05	1.05555	0.921181	1.15726	0.575386
Q8GXV7	0.784141	0.557946	0.889744	0.712747	Q9FYC2	1.02717	0.470646	0.957921	0.324661	Q9SL42	0.692569	0.0232603	0.743536	0.0735363
Q8GXX7	1.03596	0.26848	0.867181	0.0475635	Q9FYF8	1.22316	0.308325	1.01228	0.988392	Q9SL67	1.3609	0.00725666	1.15688	0.182011
Q8GXY6	0.856591	0.328545	0.960647	0.643746	Q9FYK0	0.70057	0.0428598	0.860814	0.403138	Q9SLA2	#N/A	#N/A	#N/A	#N/A
Q8GXZ3	1.29425	0.399465	0.94403	0.586475	Q9FYL8	1.03893	0.758804	0.971883	0.817018	Q9SLF3	0.813153	0.459815	0.79006	0.586073
Q8GY23	1.03328	0.679415	1.24814	0.230023	Q9FYR6	1.46363	0.0136229	1.11053	0.206384	Q9SLF7	1.34994	0.243418	0.873278	0.34935
Q8GY31	0.945788	0.581277	1.08241	0.57039	Q9FZ33	0.875838	0.0274411	1.09598	0.266002	Q9SLI4	0.909236	0.434175	0.915733	0.492991
Q8GY46	0.957221	0.383329	0.898237	0.153935	Q9FZ47	1.01574	0.95039	0.838651	0.348879	Q9SLK0	1.00989	0.984588	0.965468	0.656426
Q8GY84	0.986085	0.827588	1.39601	0.673001	Q9FZ48	0.778741	0.379943	0.725822	0.277047	Q9SM23	1.07041	0.533292	1.08007	0.225807
Q8GY91	1.27052	0.395055	0.98956	0.792374	Q9FZ76	1.10938	0.467532	1.15275	0.42965	Q9SMM5	0.996528	0.824912	0.901437	0.404908
Q8GY96	0.843377	0.287451	0.920841	0.504858	Q9FZ84	1.01913	0.737313	0.870031	0.186755	Q9SMN1	1.11324	0.164273	1.00358	0.999792
Q8GYA4-2	0.9354	0.293516	1.03325	0.792628	Q9FZD1	0.725034	0.411375	0.941407	0.778821	Q9SMQ6	0.754158	0.0172884	0.933944	0.206849
Q8GYA6	1.11126	0.560925	0.954459	0.757214	Q9FZI8	1.1333	0.390528	1.00102	0.873088	Q9SMR4	0.727713	0.244113	0.711098	0.14918
Q8GYC7	0.872064	0.0662218	1.10118	0.541265	Q9LD43	1.00842	0.953827	1.02142	0.937404	Q9SMS0	0.931509	0.400383	1.02504	0.870784
Q8GYD1	1.36588	0.0724288	1.10869	0.0142099	Q9LD55	0.915021	0.160304	1.01672	0.965439	Q9SMU8	1.23188	0.149123	0.962798	0.588079
Q8GYE1	1.07527	0.841253	1.01492	0.984313	Q9LD57	0.813101	0.0598978	0.995844	0.850396	Q9SMX3	1.01558	0.90531	0.979522	0.74356
Q8GYF1	0.949745	0.71588	1.14555	0.827354	Q9LDC0	1.02171	0.931901	1.15691	0.508499	Q9SN35	0.964998	0.663794	0.94202	0.517508
Q8GYJ9	0.657795	0.0497602	0.689855	0.0060355	Q9LDD8	1.04421	0.501291	0.985001	0.775068	Q9SN38	1.27896	0.257459	0.952278	0.116275
Q8GYN2	1.02655	0.923228	0.817715	0.539718	Q9LDK1	0.959603	0.586548	1.18264	0.211626	Q9SN68	1.17352	0.39269	0.969005	0.638216
Q8GYN5	0.633218	0.0426194	0.90898	0.199769	Q9LDK9	1.02888	0.494956	1.06362	0.0015744	Q9SN86	1.08333	0.404289	0.839561	0.026904
Q8GYN9	1.27223	0.0559225	1.27156	0.226658	Q9LDY5	1.0858	0.622493	1.12575	0.420881	Q9SN95	0.787938	0.142798	0.821626	0.279114
Q8GYT8	0.97728	0.709193	1.07106	0.818818	Q9LDY9	1.25716	0.394095	1.04212	0.796941	Q9SNC3	1.03794	0.958635	0.891265	0.179386
Q8GYU3	0.720033	0.302593	0.839618	0.630807	Q9LDZ0	0.74368	0.112681	0.727842	0.131676	Q9SP35	0.943524	0.594138	0.902725	0.190691
Q8GYV3	1.22114	0.329712	1.03493	0.953339	Q9LE22	1.12101	0.675723	0.980901	0.711497	Q9SPE6	1.09429	0.319054	1.07584	0.173602
Q8GYX3	0.949834	0.246334	0.953584	0.548914	Q9LE54	0.720355	0.297873	0.759439	0.190878	Q9SPK5	0.910431	0.471886	1.09354	0.73537
Q8GYY6	1.08848	0.160963	0.884319	0.491103	Q9LE59	0.861982	0.391668	0.931079	0.573211	Q9SQG2	1.04482	0.956023	1.15419	0.452892
Q8GYZ0	1.16595	0.0783195	1.07568	0.287161	Q9LE82	1.08801	0.871432	0.991875	0.867639	Q9SQI8	1.04076	0.408507	0.956856	0.491809
Q8GZ17	1.07608	0.427331	1.06307	0.100709	Q9LER7	1.39815	0.0838595	1.4997	0.319576	Q9SR70	1.03433	0.985283	0.895824	0.38012
Q8GZ22	0.943271	0.589658	0.880132	0.415591	Q9LET3	0.814328	0.227947	0.952535	0.414798	Q9SR73	1.05183	0.967295	0.953955	0.623753
Q8GZ28	0.91762	0.0730238	0.78019	0.419662	Q9LET7	1.44207	0.0422513	1.1887	0.297804	Q9SR77	1.32983	0.0240795	1.24279	0.124261
Q8GZ51	0.982194	0.73578	1.11264	0.316454	Q9LEU6	1.33318	0.503557	1.14672	0.713619	Q9SR92	1.14431	0.172704	1.04396	0.459584
Q8GZ87	0.843203	0.228608	0.863093	0.216662	Q9LEV3	0.956224	0.632037	0.804706	0.245869	Q9SR93	1.0496	0.96874	1.06911	0.744697
Q8GZ92	1.26083	0.34655	0.907836	0.106209	Q9LEW8	2.87682	0.00494992	1.14	0.160149	Q9SRG3	1.11721	0.0682784	0.898803	0.151201
Q8GZ99	0.822457	0.202363	1.10444	0.531743	Q9LEX1	0.96999	0.687023	1.21973	0.497521	Q9SRH5	1.35867	0.286576	0.987424	0.797843
Q8GZQ3	1.2609	0.0854963	1.20179	0.358638	Q9LEX6	0.968835	0.835663	1.30334	0.797783	Q9SRH6	1.06254	0.600445	1.01913	0.688909
Q8H0S3	1.17594	0.0731193	1.00088	0.955386	Q9LF08	1.19128	0.271901	1.0194	0.930158	Q9SRK7	0.72518	0.130064	0.954989	0.580138
Q8H0S9	0.956711	0.56141	1.0337	0.964097	Q9LF61	0.93158	0.305179	0.943023	0.366108	Q9SRL6	0.902314	0.254992	1.06574	0.409102
Q8H0T4	1.0321	0.291107	1.22361	0.396256	Q9LF68	1.21862	0.00397498	1.1764	0.0949669	Q9SRQ3	1.05281	0.484397	1.00832	0.965935
Q8H0U2	0.966188	0.0703882	1.20283	0.0797697	Q9LF79	0.675609	0.0647339	1.00636	0.815026	Q9SRS5	0.912736	0.682948	0.970453	0.847821
Q8H0U3	1.00195	0.969041	1.0805	0.365496	Q9LF97	1.03961	0.398345	1.12292	0.465468	Q9SRT3	0.741455	0.347758	1.01421	0.99604
Q8H0U4	0.903026	0.488387	1.17894	0.572731	Q9LF98	0.708056	0.176104	0.77037	0.263196	Q9SRT9	1.16571	0.40455	1.04071	0.954521
Q8H0U5	0.922897	0.242031	0.990131	0.823375	Q9LF99	0.99014	0.778317	0.886579	0.385102	Q9SRU2	0.995739	0.8644	1.30747	0.118334
Q8H0V3	0.68435	0.0805356	0.683465	0.125325	Q9LFA3	0.74506	0.0236607	0.815202	0.140431	Q9SRV5	1.22371	0.234374	0.903006	0.079561
Q8H0V6	1.13746	0.0183566	1.02557	0.823177	Q9LFB2	1.14023	0.309024	0.96667	0.493095	Q9SRX2	0.765179	0.115284	1.17435	0.0466843
Q8H0V8	1.0881	0.719492	1.1661	0.124099	Q9LFG2	0.771274	0.17469	0.898531	0.458934	Q9SRY4	1.36829	0.0164455	1.1044	0.0399592
Q8H0W0	1.18608	0.829334	0.944134	0.578699	Q9LFH5	1.33082	0.252926	1.07477	0.642537	Q9SRZ6	0.766609	0.163581	0.821063	0.229641
Q8H0W1	1.26839	0.326112	1.03779	0.908902	Q9LFP1	0.953388	0.591403	1.0369	0.632166	Q9SS17	0.854036	0.100489	1.3836	0.0824505
Q8H0W4	1.10626	0.433345	1.03775	0.348647	Q9LFS3	0.626988	0.0066968	1.11085	0.562993	Q9SS48	0.915768	0.390777	0.989108	0.790649
Q8H0X6-2	0.810865	0.0779025	0.779423	0.176067	Q9LFW1	1.00949	0.974763	0.973393	0.715064	Q9SS82	1.25429	0.318025	1.12048	0.790941
Q8H0Y1	0.824713	0.0964614	0.865783	0.0226318	Q9LG23	0.936819	0.392469	1.04828	0.553528	Q9SSA5	1.18574	0.078936	1.10382	0.630815
Q8H100-2	1.06438	0.802626	1.13076	0.247571	Q9LH85	0.71763	0.127889	0.720604	0.174203	Q9SSB5	1.2286	0.066834	1.09605	0.306974
Q8H101	0.716651	0.134486	0.979397	0.822985	Q9LHA6	1.35722	0.929516	0.902087	0.4425	Q9SSC1	0.74723	0.0820433	0.801722	0.182103
[truncated: 2,656 more rows]

## Sheet: mem_and_mem_associated
Accession	FC B2/B3	b2/b3 p.Value	FC MYB	myb pValue
Q9FIU6	0.168563	0.0778906	0.47481	0.0885615
P11490	0.185563	0.0310676	0.185226	0.0277043
Q0WVN5	0.334262	0.0816551	0.853598	0.449301
O23138	0.356406	1.44376e-05	0.51654	0.0365622
A8MQK3	0.413916	0.0281068	0.505557	0.0985423
Q8W487	0.415718	0.00140496	0.553553	0.0411286
Q9SK39	0.437868	0.11715	0.375505	0.0305289
F4J8C0	0.486724	#NUM!	1.52063	0.635061
Q9M390	0.489748	0.157194	0.856201	0.266751
O22288	0.498648	0.0795539	0.438541	0.0324486
F4JY28	0.513472	0.00780926	0.630844	0.208886
Q9LJQ6	0.525325	0.0295501	0.534796	0.0708087
P93004	0.526211	0.0318738	0.754563	0.122873
Q9ZV07	0.530924	0.0218208	0.822095	0.102746
Q9LIS3	0.53871	0.214007	0.855017	0.625083
O82352	0.540337	0.0836541	0.874948	0.611094
F4JRR1	0.540526	0.242854	0.641729	#NUM!
F4JDN8	0.543502	0.0249445	0.976165	0.727643
Q8W4M5	0.55603	0.0903256	0.586849	0.123047
Q9LSE7	0.558134	0.240088	2.82338	0.206603
Q9SB58	0.559947	0.0747165	0.870611	0.585591
Q9FPJ4	0.564088	0.0900509	0.687269	0.0132656
Q9LUN2	0.572204	0.174995	0.826961	0.395046
Q9FN38	0.576165	0.0117362	0.989882	0.817702
F4I082	0.583096	0.00206253	0.842068	0.207758
F4J1B3	0.58401	0.0879539	1.05557	0.741601
Q9M386	0.587547	0.00403782	0.990232	0.801137
P43286	0.588261	0.0560013	0.936335	0.452508
Q9M0V6	0.590329	0.0928945	0.736673	0.226114
Q8VZQ3	0.590472	0.0159744	0.948722	0.623205
Q94EG9	0.594533	0.0758704	0.868992	0.0498388
Q38857	0.595259	2.91684e-05	0.599587	0.00393125
F4KIB2	0.596482	0.235723	1.01701	0.90379
Q9SKJ7	0.600588	0.0523954	0.945492	0.535876
Q08733	0.60082	0.0195024	0.799593	0.0605214
Q9FVV7	0.601555	0.0354817	0.621392	0.0855101
Q03251	0.602737	0.0991767	0.695117	0.158712
B3H4S6	0.606354	0.0704438	0.926413	0.362972
F4KG20	0.608397	0.004899	0.784201	0.0432506
Q9LVM5	0.611032	0.0298374	0.609521	0.146958
O23596	0.613138	0.00854564	1.08257	0.565671
B9DFR9	0.614648	0.00458193	0.864285	0.0496569
Q9FQ24	0.616679	0.000990503	0.790326	0.421378
Q8RXL8	0.625645	0.0805024	0.988488	0.840586
Q56XQ0	0.625781	0.232692	1.03719	0.864598
Q9LFS3	0.626988	0.0066968	1.11085	0.562993
Q9LVE0	0.627596	0.0308987	1.11371	0.955158
Q9LUV2	0.62769	0.0708691	0.639385	0.0632217
Q41931	0.628564	0.11518	0.820588	0.354604
F4JRV2	0.628982	0.105274	0.604688	0.0893212
Q6DBN4	0.629377	0.204871	0.848858	0.650265
Q9FIX1	0.630153	0.23701	0.740149	0.0210778
Q8LE47	0.630676	0.406516	1.03652	0.931653
Q39254	0.631798	0.254195	0.911357	0.714534
Q8GYN5	0.633218	0.0426194	0.90898	0.199769
Q9STY0	0.6354	0.102716	0.925862	0.499842
Q9M5J8	0.636671	0.293084	1.15742	0.959865
O82209	0.638611	0.0015936	0.964546	0.656653
Q9SUV2	0.640269	0.0185872	0.997597	0.9031
Q8GWB3	0.640888	0.432716	0.777378	0.0544642
Q24JN5	0.643276	0.128354	0.837216	0.604168
Q9FKS8-2	0.643328	0.199661	0.975043	0.838041
Q9CAN1	0.645645	0.0178937	1.0731	0.368517
F4IYB7	0.646359	0.322163	0.991518	0.736435
O23298	0.647166	0.209917	0.865658	0.457907
Q94BT9	0.649818	0.116878	0.669003	0.185437
Q9SJ40	0.651386	0.374679	0.964661	0.727857
Q8VY07	0.652335	0.0385024	0.840772	0.229437
Q9LIL4	0.652445	0.0381331	0.730847	0.0698386
A8MS07	0.653732	0.0880028	0.911955	0.577846
Q9STW1	0.655501	0.309807	0.891324	0.704435
Q8GYJ9	0.657795	0.0497602	0.689855	0.0060355
Q9FE38	0.658421	0.158216	0.99861	0.915591
Q9C884	0.659993	0.0912706	0.820414	0.124132
Q9FJK8	0.662217	0.0865493	0.846955	0.554765
Q9M0F5	0.663038	0.0518575	0.669391	0.220189
Q9LZI2	0.663701	0.0490204	0.896025	0.382438
Q9ZQD8	0.664011	0.158564	0.802601	0.305986
Q9C8W1	0.664321	0.174443	1.02231	0.984327
A8MSB9	0.664484	0.0417398	0.664818	0.0212382
Q9FRL3	0.665797	0.0923514	1.05569	0.65411
Q8LEB6	0.66635	0.100489	0.734234	0.294582
P92514	0.666501	0.26427	0.864911	0.591798
Q39196	0.66699	0.00596046	0.996641	0.829353
A1XJK0	0.668463	0.0439387	0.748186	0.0599574
Q0WN19	0.671193	0.0322727	0.769208	0.164837
B3H6R0	0.671737	0.255995	0.814418	0.364468
Q9FEG2	0.672269	0.286601	0.94698	0.657841
Q8VZP1	0.67427	0.197359	0.87136	0.422481
O23081	0.674527	0.128774	1.08896	0.149342
Q05728	0.675112	0.165118	0.683713	0.184284
Q9LF79	0.675609	0.0647339	1.00636	0.815026
O64879	0.676241	0.0747638	1.1707	0.994763
Q9ZVJ5	0.677383	0.0955197	0.77544	0.281498
Q9LP53	0.679613	0.026833	0.527349	0.0082045
Q94AA1-2	0.680109	0.3311	0.749051	0.106702
Q9FY71	0.681465	0.365172	1.03186	0.9823
Q8RWZ6	0.682981	0.0185527	0.973238	0.700922
Q9FKH6	0.683195	0.0806771	0.90888	0.300617
P30302	0.684847	0.00302556	0.977578	0.634481
Q1JPL7	0.686427	0.107286	0.808785	0.264471
Q93XY5	0.689538	0.0486453	0.95623	0.492699
F4J381	0.690347	0.203662	0.899713	0.678375
Q42406	0.690582	0.111674	0.817282	0.259105
O49621	0.692324	0.114894	0.95906	0.815108
Q42400	0.692485	0.0998268	0.800639	0.307357
Q9SL42	0.692569	0.0232603	0.743536	0.0735363
O80774	0.692694	0.177964	0.980838	0.745784
Q8S8R1	0.693067	0.124395	0.601861	0.371145
Q8LAA6	0.69372	0.0488252	0.942314	0.341506
F4IJL4	0.69457	0.247479	1.00178	0.857404
Q9M2M5	0.694643	0.350149	0.928411	0.757793
Q9FF88	0.695036	0.0378002	0.991531	0.838043
Q9LYI4	0.695531	0.0646775	1.17843	0.550735
Q9FWR4-2	0.695776	0.104718	0.809816	0.223602
Q93Y38	0.696856	0.062441	0.927696	0.420709
Q8LG60	0.698418	0.0287711	0.868825	0.28403
O65468	0.698707	0.334204	0.800493	0.472116
F4J447	0.699562	0.108564	0.759407	0.130981
Q8GWP3	0.700163	0.00494786	0.937464	0.161562
Q9FYK0	0.70057	0.0428598	0.860814	0.403138
Q9FVQ4	0.701108	0.483546	0.905428	0.693076
Q8L8Z1	0.701434	0.024274	0.85845	0.185022
O82662	0.701513	0.147116	0.864571	0.397741
Q9C7F5	0.702242	0.105026	0.696197	0.0952033
Q9FIJ0	0.702996	0.100661	0.878478	0.289101
Q9C8G5	0.703192	0.00653987	1.06843	0.74461
Q9C6E4	0.703417	0.366143	1.00346	0.857653
Q93W95	0.703518	0.109963	0.864547	0.253053
Q93VI3	0.7046	0.113675	1.06475	0.598895
Q8VZK9	0.704621	0.35078	0.909063	0.551919
O23482	0.7049	0.034934	1.11937	0.368463
Q9LF98	0.708056	0.176104	0.77037	0.263196
Q42510	0.708096	0.255946	0.962401	0.806284
Q9SH59	0.708335	0.215632	1.44049	0.522889
Q38900	0.708432	0.211859	0.739325	0.222439
Q058J1	0.709358	0.210243	1.02089	0.936955
Q9M7T0	0.709789	0.0507937	0.75999	0.177191
P32962	0.710833	0.201438	0.780995	0.280706
F4JIZ4	0.711282	0.360591	0.849186	0.632432
Q8VYN9	0.711535	0.0972676	0.812023	0.191685
F4JIN3	0.712082	0.0443142	0.935045	0.754218
F4JP88	0.712195	0.0290703	0.674269	0.136238
Q39101	0.712562	0.0267743	0.772482	0.153412
P93026	0.712788	0.244764	0.962032	0.823491
O48646	0.713195	0.136212	0.705279	0.13982
F4JSK5	0.713997	0.209724	2.40951	0.41794
P31166	0.7163	0.0155946	0.688876	0.0429797
Q8RWZ5	0.716366	0.224832	0.846466	0.107418
Q9LIC6	0.716568	0.454673	0.947783	0.62503
Q9ZVS4	0.716591	0.318419	0.920799	0.757384
Q9SD81	0.717266	0.145165	0.694984	0.166573
Q9LH85	0.71763	0.127889	0.720604	0.174203
Q9SZB7	0.717976	0.106444	0.814957	0.549568
Q9M1E7	0.718841	0.0424513	0.919698	0.157991
Q9SYT0	0.719387	0.0460467	0.802619	0.207924
Q9SAK9	0.719503	0.096798	0.820534	0.17672
Q2V3S1	0.719528	0.400875	0.760669	0.309442
O80858	0.720057	0.0882664	0.776188	0.168431
Q9LJX0	0.720074	0.0187842	0.752725	0.00873236
Q9SB48	0.720075	0.188858	0.844802	0.537552
Q9LE54	0.720355	0.297873	0.759439	0.190878
F4JEA6	0.723443	0.162615	0.876614	0.473929
Q94CE5	0.723471	0.191922	0.880862	0.426247
Q8GUM2	0.724184	0.154309	0.851901	0.383283
P43287	0.724762	0.0108582	0.877042	0.027531
Q9FZD1	0.725034	0.411375	0.941407	0.778821
Q9SRK7	0.72518	0.130064	0.954989	0.580138
Q5Q0B6	0.725404	0.318318	0.977163	0.856707
Q8S8T4	0.725462	0.363477	0.503545	#NUM!
F4K694	0.726403	0.16552	0.833192	0.275483
Q9LT02	0.72687	0.233842	1.00452	0.91719
Q8GX78	0.727145	0.0803394	0.969802	0.661579
Q9SMR4	0.727713	0.244113	0.711098	0.14918
F4JD48	0.729256	0.461732	0.88469	0.642574
Q8LE26	0.729319	0.00242767	0.966309	0.591184
P23586	0.729452	0.104269	0.854579	0.155794
Q9C9H5	0.729481	0.109231	0.89051	0.437704
Q9ZSK4	0.730326	0.0701501	0.879943	0.250495
Q9SXA5	0.730573	0.0879658	0.969671	0.75105
Q9XI29-3	0.730865	0.177807	0.947754	0.357838
F4HU93	0.731189	0.172608	0.858468	0.332489
Q96528	0.731319	0.0680812	1.02053	0.784277
Q9CAN8	0.731416	0.228434	0.952673	0.772267
Q9LPZ3	0.733287	0.0488545	0.892759	0.352635
Q8GUN6	0.733721	0.0677521	0.948559	0.206129
O82251	0.734679	0.0521647	0.893442	0.0206277
Q93VH9	0.734687	0.143782	1.07844	0.815738
Q9S7E4	0.736289	0.167422	0.94949	0.607751
Q9ZT42	0.736687	0.330494	0.804483	0.249392
Q8VYH2	0.738448	0.149401	0.786741	0.297292
Q39231	0.739044	0.0812021	1.15576	0.75884
Q9LYF8	0.73966	0.325339	0.54024	0.0873887
Q9SEL6	0.740429	0.000582016	0.984193	0.767272
Q9M2Y7	0.740467	0.238307	0.732547	0.355329
Q9FE29	0.741245	0.379733	0.959046	0.799117
P26569	0.741366	0.00839256	1.15423	0.0851898
Q9SRT3	0.741455	0.347758	1.01421	0.99604
Q8L636	0.7423	0.115277	1.04342	0.8211
Q9FG04	0.742375	0.468725	1.00759	0.980663
Q9MA63	0.743088	0.0767405	0.840665	0.178704
B6EUB3	0.743216	0.183332	0.98118	0.860347
Q9LDZ0	0.74368	0.112681	0.727842	0.131676
Q9FMJ0	0.744108	0.178512	0.860629	0.120254
Q9LFA3	0.74506	0.0236607	0.815202	0.140431
Q38890	0.746082	0.175441	1.1209	0.758917
Q9SSC1	0.74723	0.0820433	0.801722	0.182103
O82204	0.747648	0.0323922	1.19615	0.379874
Q9LK36	0.748427	0.121802	0.990533	0.824119
Q9FI53	0.748577	0.144609	0.894015	0.453881
Q94A16	0.749353	0.0877015	1.17955	0.191401
Q9C5M0	0.749831	0.0206145	0.968624	0.315987
Q9M647	0.750793	0.13185	0.891016	0.571336
Q5HZ00-3	0.751189	0.0504797	0.775151	0.0236998
F4KCQ9	0.751969	0.198267	0.940708	0.761726
Q56ZN6	0.752021	0.220349	1.04029	0.979078
P57752	0.752282	0.263823	0.891871	0.308053
F4HQ25	0.753287	0.0532535	0.883143	0.130005
P93303	0.75371	0.193326	1.15279	0.785738
Q9SMQ6	0.754158	0.0172884	0.933944	0.206849
F4K116	0.75433	0.122386	0.853894	0.518609
Q96300	0.754738	0.00585627	0.676758	0.00205365
Q93YP9	0.7566	0.080748	1.03577	0.257002
O65398	0.757414	0.228488	0.667159	0.119689
Q9M9P3	0.758237	0.066546	0.856557	0.321641
F4IW47	0.758742	0.150754	0.883393	0.427394
Q52T38	0.758848	0.297639	1.09681	0.937612
Q9FJR0	0.758978	0.301144	0.922454	0.743457
Q8VZJ7	0.759623	0.15201	0.959418	0.757138
Q9T042	0.759731	0.0621022	1.00476	0.984159
Q9LTL0	0.760424	0.0276787	0.919867	0.0419873
F4HQ17	0.761199	0.192371	0.890417	0.604424
Q94JX5	0.761825	0.249683	1.14044	0.586651
Q8VZF1	0.762029	0.42178	0.951687	0.774421
Q9MAU6	0.762491	0.0347557	0.805891	0.0741864
P10796	0.76285	0.191768	0.818552	0.288885
Q949R9	0.76314	0.0461055	0.812325	0.0395643
Q9LZP4	0.763302	0.190911	0.806697	0.312847
Q944A7	0.763326	0.0261363	0.891108	0.215633
Q9LNP3	0.76347	0.0659924	1.0975	0.36503
Q9SZM3-2	0.763589	0.163227	0.790006	0.228825
Q944L5	0.764547	0.298571	1.0708	0.75915
Q9SRX2	0.765179	0.115284	1.17435	0.0466843
O23569	0.765323	0.0715518	0.837337	0.0390051
Q6DBG8	0.765473	0.16736	0.888188	0.587924
F4IQ61	0.765706	0.238872	0.829747	0.342431
O48788	0.765816	0.146245	0.92035	0.515978
Q948K8	0.76604	0.0909624	0.900366	0.202544
O80501	0.766173	0.107845	0.839908	0.2697
Q9SRZ6	0.766609	0.163581	0.821063	0.229641
P25818	0.767124	0.0668377	0.876394	0.142566
Q9LSG3	0.767637	0.346311	0.958671	0.819306
P41916	0.768082	0.127949	0.770475	0.00211584
Q8VZR6	0.768163	0.267946	0.860117	0.476038
A8MS66	0.768662	0.275734	0.828465	0.374104
A8MS83	0.76881	0.0509217	0.987489	0.736018
Q9C9Z2	0.769083	0.168606	0.902296	0.465378
P42791	0.769237	0.25441	1.06915	0.909813
Q39099	0.769933	0.0274765	0.913008	0.483987
F4J504	0.77003	0.145322	0.703014	0.0105962
Q9LFG2	0.771274	0.17469	0.898531	0.458934
Q9SU13	0.771465	0.141631	0.752551	0.0660073
Q94CI7	0.772043	0.0118817	0.903483	0.306389
Q8LCP6	0.773028	4.57269e-05	1.06133	0.551209
Q8LB17	0.77368	0.0298483	0.902402	0.119879
O65543	0.774097	0.211801	1.09629	0.781414
Q8VZM7	0.774393	0.043211	1.09673	0.835043
Q6NMH5	0.774718	0.0936796	0.910734	0.494468
Q42564	0.774768	0.0413267	0.962571	0.652107
F4HQ84	0.775142	0.215196	0.978219	0.868457
Q9ZRW8	0.775306	0.256319	0.818836	0.300566
Q9M2U2	0.775503	0.259739	1.34865	0.403803
Q9STT2	0.775802	0.0438551	0.891362	0.27753
Q944H2	0.776748	0.103818	0.924956	0.355138
Q9C7W4	0.776784	0.0545134	0.994034	0.441315
Q96282	0.776958	0.00162957	0.930715	0.636907
Q9C6X2	0.777878	0.0250188	1.20146	0.261931
O80837	0.778016	0.136023	0.949674	0.569436
A0JQ00	0.778048	0.0680907	0.85534	0.486904
Q94EG6	0.778079	0.0595673	0.73377	0.0402466
Q9SZV4	0.778621	0.0234678	0.917334	0.41107
Q8H1Y0	0.778656	0.0669266	0.8839	0.342441
A8MQG9	0.77868	0.0207764	0.90411	0.0446039
Q9FZ48	0.778741	0.379943	0.725822	0.277047
Q9ZQ89	0.778955	0.12504	1.02437	0.793736
P41377	0.779817	0.238663	0.869752	0.434324
F4IX65	0.779902	0.143069	0.920037	0.486658
Q9M5K2	0.780069	0.13744	0.896757	0.44716
Q94CC0	0.780123	0.0715953	0.97866	0.86881
O81016	0.780235	0.0369219	0.948527	0.716126
Q94K48	0.780309	0.063453	0.914418	0.357963
Q9CAD6	0.780865	0.0225391	0.984549	0.884815
F4ITS6	0.78153	0.0189857	1.075	0.408589
F4I6B4	0.781623	0.0295916	0.780753	0.0489703
P92994	0.781851	0.0939835	1.35626	0.334886
P93834	0.782131	0.0474607	0.89622	0.118114
Q38954	0.782305	0.169645	0.994618	0.865484
Q9STS1	0.783047	0.301479	1.02211	0.599076
Q9S7Z8	0.783149	0.206957	0.997666	0.855671
P56759	0.783299	0.0121799	0.933862	0.550357
Q0WWW9	0.783615	0.135466	0.968547	0.557949
Q8GXV7	0.784141	0.557946	0.889744	0.712747
P59833	0.784376	0.220486	0.833677	0.203948
Q8LA13	0.785112	0.212081	0.925226	0.254941
F4IS06	0.785301	0.143282	0.931247	0.261876
P92963	0.785396	0.0293691	0.940258	0.191794
Q1H583	0.785672	0.141342	0.90574	0.5
Q9FJN8	0.785812	0.00344715	0.992863	0.813304
F4I3M3	0.785884	0.334991	1.0866	0.703998
Q9C944	0.786588	0.0235107	0.953457	0.337237
Q9FK25	0.787004	0.0031662	1.05564	0.572886
P46645	0.787219	0.123962	0.865182	0.335885
Q96247	0.787303	0.136885	1.07828	0.543725
Q84MC0	0.787857	0.0349843	0.895277	0.310541
Q9SN95	0.787938	0.142798	0.821626	0.279114
Q9FHI8	0.788073	0.124761	1.10907	0.743683
Q8VYI9-2	0.788413	0.341063	0.856908	0.064303
A8MR07	0.788593	0.285727	1.1518	0.731426
Q84L08	0.788741	0.240031	1.15027	0.554569
Q9M8R7	0.788818	0.3467	0.840523	0.393995
O65282	0.789329	0.0209681	0.827669	0.129811
F4JYB8	0.789768	0.102041	1.10435	0.735177
F4ICF5	0.790177	0.00107104	0.825621	0.134022
P92558	0.790744	0.239491	0.951264	0.605985
O23254	0.790939	0.10975	0.977465	0.72424
Q9M306	0.791385	0.375498	0.998678	0.675415
Q9STE8	0.791702	0.132142	0.862895	0.256795
Q8L9R6	0.792661	0.552377	1.10233	0.652885
O49377	0.79275	0.153669	1.00657	0.94026
P32826	0.792772	0.0678064	0.890331	0.38417
Q9LNH6	0.793265	0.00608607	1.10536	0.153369
Q8LDB7	0.794536	0.14762	0.88607	0.480018
Q9SID0	0.794824	0.271794	0.808703	0.292101
Q8GUH9	0.795004	0.0567839	1.02879	0.982173
A1L4X0	0.795759	0.0847732	0.861005	0.0371391
Q67YL8	0.79605	0.119843	0.922225	0.296895
Q39002	0.796428	0.191039	1.25975	0.463063
Q94KI8	0.796725	0.0877539	0.882137	0.151365
Q9M5K3	0.797393	0.0527415	0.947217	0.232258
Q8VZ50	0.797514	0.295174	0.660589	0.0631625
P42761	0.798018	0.025005	0.791998	0.0746233
Q6DST1	0.798286	0.458552	1.07774	0.488592
P19456	0.7983	0.0484018	1.20352	0.273491
Q9FX54	0.798465	0.0133805	0.817069	0.00434311
F4HUK6	0.798604	0.215236	0.861774	0.061274
Q94AB8	0.799215	0.0233676	0.847416	0.0839082
Q9SJQ9	0.79978	0.13645	0.940548	0.559948
Q9FQ25	0.800334	0.159585	0.781901	0.0459485
F4IAL1	0.800762	0.0559529	1.00199	0.971613
O80915	0.800791	0.147484	1.01743	0.463693
P93819	0.801109	0.181607	0.924747	0.520943
Q8GXK1	0.801292	0.194151	0.925451	0.296275
Q8GXR2	0.801435	0.426462	1.04869	0.753271
Q9SYB5	0.801546	0.229866	1.2145	0.379352
Q9C512	0.80161	0.124142	1.07856	0.809173
Q8L539-2	0.802172	0.139047	0.877191	0.137562
P61837	0.802557	0.0757902	1.05532	0.770991
Q9LZQ3	0.802939	0.310669	0.782022	0.230899
Q9FNA1	0.802947	0.0327906	0.901669	0.461607
F4HWJ6	0.803074	0.283743	0.907076	0.446698
Q94C74	0.803251	0.247397	0.946869	0.54558
Q9FHX6	0.803359	0.207848	0.998544	0.960904
Q94F08	0.803398	0.172975	0.678106	0.00360792
Q9M1R2	0.803564	0.18074	1.06049	0.967163
Q9LIP6	0.804238	0.0757087	0.984895	0.712538
P53665	0.804352	0.2554	0.684428	0.116866
Q9XEX2	0.804399	0.0817017	0.858923	0.186648
Q94BV7	0.805166	0.289665	1.03958	0.900111
Q41963	0.805486	0.172349	0.932077	0.542438
Q9C7S3	0.80552	0.00179394	0.867352	0.156676
Q9SX85	0.805957	0.41191	0.833687	0.484536
Q39222	0.806564	0.150168	0.898425	0.36867
Q9SXA1	0.807058	0.377577	0.966629	0.24902
P42760	0.807304	0.19268	0.795945	0.0786091
Q08298	0.807433	0.0305891	1.25688	0.108463
Q9LYT2	0.808879	0.417485	0.801547	0.447809
B7ZWR6	0.809099	0.0280124	0.917575	0.294208
O82656	0.809376	0.137733	0.827429	0.245884
Q8VZU2	0.809649	0.00791257	1.08694	0.360285
Q94AM1	0.81042	0.0610593	0.79321	0.00585261
Q949Y3	0.810434	0.212569	0.835887	0.247634
Q94K73	0.810522	0.016037	0.970083	0.619782
Q9FH46	0.810538	0.109532	0.920093	0.595649
Q8H0X6-2	0.810865	0.0779025	0.779423	0.176067
Q94JT5	0.811442	0.237419	0.626535	0.0596401
Q9LYR4	0.811862	0.281344	0.943428	0.567818
P40941	0.812112	0.12095	1.10541	0.722407
P93292	0.81218	0.0486076	0.929846	0.39526
Q42290	0.812952	0.178216	0.801478	0.107177
Q9LD57	0.813101	0.0598978	0.995844	0.850396
Q9SLF3	0.813153	0.459815	0.79006	0.586073
Q9SF09	0.813324	0.544361	0.978897	0.852521
P49692	0.813803	0.262323	1.16238	0.0894002
Q9LET3	0.814328	0.227947	0.952535	0.414798
Q9ZTW3	0.814668	0.251017	1.30192	0.467716
Q9ZV24	0.814749	0.0326369	0.953904	0.534827
Q9ZPJ8	0.814831	0.393689	1.48036	0.363416
F4KII6	0.814864	0.0809606	0.925694	0.763179
P49227	0.815023	0.0672918	1.0724	0.605893
O82179	0.815612	0.216784	0.742833	0.114895
P93655	0.815616	0.0388253	0.92774	0.498975
Q9SJT7	0.815762	0.042194	1.01542	0.97227
Q9S791	0.815889	0.234194	1.20421	0.725032
O81845	0.817073	0.23529	1.02712	0.89121
F4HST2	0.817714	0.0399381	0.883549	0.14382
Q42449	0.817977	0.212117	0.834525	0.24975
O24466	0.818164	0.0239814	0.921972	0.0659492
Q42479	0.818724	0.0907183	1.06977	0.528431
O80503	0.818888	0.0564149	1.08249	0.309315
Q8S944	0.819014	0.0212837	0.993441	0.845523
Q9LV11	0.819586	0.0926662	1.09034	0.770221
Q6NL24	0.819635	0.346589	1.00471	0.707295
Q94EJ6	0.819785	0.186358	1.04493	0.966893
Q29Q26	0.820225	0.235278	0.802391	0.213357
Q96253	0.820345	0.0481509	0.88734	0.307405
F4IAF5	0.82051	0.0843953	0.951831	0.572873
Q9LXL5	0.820568	0.131983	1.09628	0.0929843
Q9S7I0	0.821494	0.0830784	0.920008	0.752948
Q9STL1	0.821535	0.0863741	1.05639	0.519961
Q43725	0.822449	0.166438	0.852499	0.298767
Q8GZ99	0.822457	0.202363	1.10444	0.531743
Q8RX88	0.823159	0.0749784	1.05572	0.456434
F4IAT3	0.82319	0.0121834	1.06873	0.733197
Q93YN0	0.823289	0.455359	1.00659	0.969977
Q94IB9	0.823318	0.26935	0.906509	0.331194
Q9LZH9	0.823802	0.283572	1.10949	0.321162
Q8RXG3	0.824455	0.0330734	1.0581	0.82753
Q0WNP3	0.82447	0.318235	1.1003	0.748972
Q9S9P8-3	0.824546	0.61721	1.21659	0.834062
Q8H0Y1	0.824713	0.0964614	0.865783	0.0226318
Q93Y07	0.824854	0.00601659	1.213	0.37351
Q38833	0.824986	0.214185	0.916593	0.040636
P28186	0.825163	0.153248	0.867407	0.176771
Q9LS26	0.825444	0.0287976	0.740073	0.0357781
Q9SJQ0	0.825533	0.445233	1.08366	0.809381
F4J7Q0	0.825921	0.0916547	0.964476	0.63547
Q39219	0.825944	0.348738	0.942277	0.579156
Q949U9	0.826194	0.107436	0.855576	0.201251
P25696	0.827524	0.0697699	0.914346	0.48815
P52577	0.827526	0.0134269	0.908923	0.109137
Q9SSR2	0.827805	0.0542148	1.07541	0.0172039
Q9M0D5	0.827952	0.156555	0.958364	0.506535
P60300	0.828269	0.419248	1.03401	0.673119
Q9FGX1	0.829128	0.334339	0.93172	0.473629
Q9LQQ3	0.829363	0.333905	0.890112	0.449673
Q93ZH0-2	0.829435	0.116823	0.737624	0.00544201
F4IKG5	0.830179	0.151632	0.931933	0.476354
P28187	0.830665	0.282693	1.01423	0.941002
Q93WC8	0.830681	0.3093	0.944152	0.417584
Q9C8X4	0.830898	0.150695	0.936342	0.525247
O49652	0.831007	0.0409154	1.00425	0.943718
O64477	0.832107	0.440577	0.8479	0.00429004
O22151-1	0.83254	0.502558	1.01407	0.92991
O04567	0.832613	0.137665	0.901217	0.447789
Q96283	0.832637	0.169577	0.966357	0.492048
Q38956	0.832791	0.14765	0.975201	0.846428
Q9ZVM9	0.832935	0.115338	0.732899	0.180226
Q9M2D8	0.832992	0.27417	0.777643	0.17367
P06525	0.833088	0.359064	0.97172	0.65405
Q9C835	0.833148	0.259451	1.00472	0.97142
Q9SAC6	0.8332	0.229963	1.07141	0.57003
Q0WQK2	0.833304	0.230212	1.14152	0.136746
Q56WD9	0.833575	0.191433	0.846529	0.197978
Q39227	0.833628	0.236407	1.01946	0.841049
Q8LPT3	0.83366	0.00922149	1.03066	0.485415
Q9T074	0.834271	0.294114	0.843004	0.28769
Q94II3	0.834363	0.430874	1.14471	0.0894578
Q38922	0.83441	0.0490729	1.00065	0.985824
Q9M2E2	0.83467	0.26393	1.00504	0.832483
Q9LX65	0.835303	0.0110305	1.06129	0.200428
F4IJE1	0.835478	0.100406	1.0215	0.930982
P93654	0.836177	0.0326841	1.03716	0.584961
Q38935	0.836595	0.1449	0.658783	0.129804
Q84JW1	0.836745	0.3889	1.05909	0.600742
Q42418	0.83698	0.291537	0.8514	0.371099
Q8RXN3	0.837352	0.0307414	0.866104	0.00995946
Q8LG77	0.837408	0.216996	0.917696	0.512819
F4JT76	0.837419	0.00567154	0.870744	0.00789062
Q9LY74	0.837426	0.210838	1.1313	0.352178
F4HRB4	0.837797	0.0877195	1.37381	0.0252618
Q9SIV6	0.837831	0.301301	0.851826	0.243019
Q96290	0.837831	0.314418	0.856987	0.332819
Q96303	0.838086	0.150049	1.21224	0.5412
Q0WUU6	0.838198	0.490387	0.99996	0.929811
Q94EG4	0.838201	0.355652	1.00426	0.994063
Q94AZ2	0.839467	0.0253681	1.01531	0.988116
Q9SIB9	0.839725	0.331005	0.893851	0.471386
Q9FNA9	0.839768	0.323698	1.0846	0.683246
Q93VM8	0.839827	0.06866	1.02896	0.403475
Q9ZRE2	0.839974	0.0298416	0.866652	0.106178
O48549	0.84041	0.484542	1.1544	0.37899
F4IV84	0.840433	0.337035	0.781737	0.112509
Q9C5J8	0.841588	0.160646	0.942864	0.433167
Q93VP3	0.841755	0.194304	0.836747	0.248117
P59232	0.841954	0.241532	1.24402	0.161805
F4JQZ0	0.842044	0.320204	0.934764	0.577082
P42733	0.842134	0.281723	1.32231	0.168129
Q93XZ7	0.842306	0.0201995	1.19274	0.199163
Q9LTV6	0.842763	0.0175227	0.831996	0.205949
Q9FIL6	0.842923	0.217937	0.911978	0.575488
Q94CE4	0.843093	0.0593263	0.993196	0.848274
Q8LEK2	0.843127	0.0555328	1.07687	0.203906
Q8GZ87	0.843203	0.228608	0.863093	0.216662
O24520	0.843409	0.38688	0.754611	0.268873
F4JS39	0.843688	0.333075	0.894968	0.405807
O49485	0.843965	0.275316	0.859508	0.379718
A8MR14	0.844186	0.00517924	1.04365	0.442824
P55034	0.844495	0.137219	0.810952	0.141788
Q8W4L3	0.84494	0.0738533	0.897232	0.0468494
F4I9A9	0.845129	0.0464547	1.01974	0.99814
F4JE18	0.845209	0.215135	0.970231	0.634847
Q8L706	0.845264	0.114311	1.26726	0.613158
Q9LXP4	0.845738	0.214971	0.932014	0.179812
F4IS90	0.845938	0.27339	1.12909	0.521887
O23255	0.846307	0.112565	0.875303	0.324531
Q9SUR0	0.846604	0.185052	0.993466	0.782205
B6EUA9-2	0.846899	0.293017	1.10115	0.98641
Q9M314	0.846952	0.107634	1.0479	0.80817
Q9FMU6	0.849025	0.245596	1.05713	0.977612
Q9XEA1	0.849091	0.149611	1.08148	0.363727
Q93Z30	0.849161	0.181108	0.969993	0.658669
P20115-2	0.84972	0.146092	1.02415	0.989852
Q9SD78	0.850257	0.302425	0.84018	0.219826
Q9FJH0	0.850285	0.277862	0.863387	0.151497
Q8L4D8	0.85034	0.142284	1.08176	0.475732
Q9SAJ6	0.850354	0.293167	0.841095	0.328556
O82485	0.851024	9.0507e-05	1.0922	0.325438
F4IX90	0.851111	0.0490818	0.94674	0.329133
Q9ZRD6	0.851205	0.00575488	0.971797	0.612719
O22218	0.852217	0.10236	1.1721	0.50017
Q9FM65	0.852228	0.28032	0.860087	0.0629392
Q9FIF9	0.852369	0.001314	0.995685	0.866374
Q6NPM5	0.85268	0.021349	0.940362	0.655421
Q9SAJ4	0.853047	0.270345	0.938845	0.522393
O04499	0.853052	0.261798	0.884042	0.413875
Q9SS17	0.854036	0.100489	1.3836	0.0824505
Q9LUQ6	0.854453	0.0316556	1.23739	0.095293
C0Z361	0.854672	0.252451	0.960376	0.643839
P22738	0.85483	0.516373	0.854898	0.0236331
Q8LPJ5	0.855127	0.209806	0.935505	0.539065
Q9SCW1	0.855361	0.0525893	0.837101	0.364816
Q56WH4-2	0.855407	0.38649	1.65703	0.539633
Q0WVZ7	0.855482	0.0690038	1.03648	0.891936
Q9FMT8	0.855644	0.214455	1.03019	0.722698
Q9FLT9	0.85613	0.150206	0.928258	0.199659
Q8LPJ3	0.85636	0.0945541	1.12673	0.668745
Q8GXY6	0.856591	0.328545	0.960647	0.643746
A8MRW5	0.85709	0.357402	0.850011	0.370418
Q9ASR1	0.857171	0.252997	0.996013	0.874475
Q8LC83	0.857686	0.196306	1.41233	0.0678303
Q8LE63	0.857749	0.0849493	0.80137	0.0684655
O23247	0.857987	0.382424	1.16293	0.36504
F4JFY4	0.857988	0.23317	0.832445	0.302807
Q70E96	0.858535	0.405646	1.09778	0.725241
Q9SA60	0.859585	0.102604	0.944304	0.638723
Q9ZVH7	0.860911	0.142823	1.00313	0.995692
P49691	0.861505	0.407144	1.18219	0.112512
Q9FRL8	0.861627	0.316297	0.940828	0.572573
P23686	0.861632	0.0873504	0.878842	0.143277
Q9LE59	0.861982	0.391668	0.931079	0.573211
Q0WT31	0.862485	0.172121	1.31177	0.45894
Q9SZR1	0.862701	0.181323	0.923906	0.547972
Q9LSV0-2	0.862951	0.182439	0.901294	0.47979
F4IX28	0.863222	0.00741907	0.877878	0.241093
Q1EBV7	0.863278	0.114514	0.993978	0.858032
Q9CAT4	0.863514	0.0407839	1.07342	0.455937
O49299	0.863626	0.298661	0.947714	0.498731
F4IAH8	0.864144	0.123551	0.842737	0.0715889
P54609	0.864156	0.31255	0.830244	0.290303
Q8LGI2	0.864339	0.117909	0.95853	0.487807
Q8LPK2	0.865054	0.369637	1.01096	0.937821
P58684	0.865352	0.0263914	1.14586	0.0902111
Q9FEF8	0.865492	0.367192	1.12107	0.891051
Q42602	0.865546	0.0930244	0.916821	0.402583
Q94F09	0.865607	0.0410809	0.902418	0.0128576
Q941L0	0.865888	0.312738	1.20891	0.376711
O82775	0.865903	0.379484	0.978514	0.265122
Q9LK88	0.866115	0.279406	0.688359	0.108028
Q9SI75	0.866155	0.265939	0.976327	0.711084
Q946Y7	0.8662	0.0533833	1.02177	0.907433
Q0WLC7	0.866408	0.332747	1.13799	0.0188367
P16181	0.86645	0.302753	1.47566	0.177803
Q9LK99	0.866585	0.203227	1.00089	0.931043
Q8LPS1	0.866606	0.234775	0.949977	0.547321
F4K000	0.867393	0.291866	0.999465	0.803055
Q9LX66	0.867407	0.304911	0.880744	0.34482
Q8LEU3	0.867916	0.0382965	0.89659	0.0557419
Q9FJ62	0.867947	0.238643	0.804822	0.0724564
O23144	0.868039	0.221723	0.990723	0.826242
P68209	0.868042	0.273813	0.937956	0.561127
O80845	0.868749	0.17405	1.11064	0.512923
Q39016	0.868799	0.283123	0.938425	0.581849
O23515	0.868955	0.402088	1.41741	0.016085
Q9LZP5	0.868995	0.21	0.854459	0.0108978
Q8H1R3	0.869075	0.178801	0.962047	0.741176
Q9SGC1	0.869107	0.154973	0.859708	0.014941
Q9LMM0	0.869459	0.406907	1.36824	0.461026
Q9SK50	0.86963	0.217433	1.07476	0.600571
Q9SZ51	0.869866	0.194211	0.666244	0.0168437
Q9FNE2	0.869877	0.113561	0.865084	0.17485
Q8RXT7	0.870247	0.0044977	0.87976	0.362247
Q9SSJ0	0.870408	0.403982	0.840589	0.365116
Q9LJD8	0.87076	0.0174831	1.00956	0.976595
Q9ZUV4	0.871061	0.509671	1.04088	0.714326
P34790	0.871144	0.128988	0.916998	0.475933
Q9FL12	0.871156	0.621934	1.22759	0.941055
Q9SZZ8	0.871245	0.421684	0.80606	0.0914268
Q94CJ5	0.871564	0.0120265	1.00606	0.989649
Q9ASS2	0.871582	0.587587	1.14488	0.846752
F4HYF3	0.871647	0.0746467	0.910085	0.40288
Q9LZD4	0.871685	0.353593	0.91084	0.444426
Q9SIU0	0.871789	0.226689	0.94565	0.344703
Q8GYC7	0.872064	0.0662218	1.10118	0.541265
Q9SEL5	0.872249	0.531886	1.00135	0.957894
Q9ASQ2	0.872426	0.152827	1.06569	0.458711
Q9ASY8	0.872629	0.265959	1.10434	0.49302
Q42403	0.872664	0.0885713	0.930469	0.173191
O04486	0.872863	0.326237	0.97103	0.669208
Q93VR4	0.873762	0.311762	0.835132	0.264773
P46421	0.873968	0.128643	1.07922	0.507676
Q9LHP1	0.873997	0.31579	1.32728	0.248978
Q56X76	0.874132	0.212335	1.18056	0.431341
O22160	0.874244	0.162812	0.668084	0.255907
O64725	0.874335	0.398612	1.04582	0.478033
O48818	0.874584	0.477952	1.04863	0.994462
Q9M0B6	0.875509	0.398534	1.02815	0.994224
Q39085	0.875739	0.311724	1.02643	0.994864
Q9FZ33	0.875838	0.0274411	1.09598	0.266002
Q8VXY7	0.875953	0.107251	1.04792	0.762015
Q9SF40	0.876451	0.362808	1.44111	0.070363
Q9LIF6	0.876589	0.219235	0.963841	0.625762
P51430	0.876657	0.401897	1.37945	0.193755
P42644	0.877065	0.400813	0.862125	0.369536
B3H749	0.877386	0.41441	0.771071	0.212363
Q9SBB2	0.877471	0.145636	0.925413	0.344762
C0LGT2	0.877901	0.606018	1.02008	0.963199
O65902	0.878058	0.00584796	0.947402	0.297457
P93033	0.87807	0.305915	0.809357	0.266687
B3LFA4	0.878201	0.345018	0.941906	0.762525
Q9ZVQ2	0.878371	0.705603	1.1973	0.993152
Q9SD07	0.878687	0.111383	0.937553	0.510204
Q9ZVI7	0.878747	0.637121	1.01593	0.929131
Q9SHE8	0.878811	0.154723	1.18939	0.24153
Q9M5A9	0.878922	0.345322	0.926595	0.391316
Q9LYW9	0.879225	0.241366	0.937037	0.720013
Q9SU63	0.879285	0.138779	0.826068	0.160858
Q9SVU4	0.879355	0.169834	1.02865	0.720676
Q8L953	0.879527	0.163286	0.964991	0.612362
Q9LP11	0.879683	0.373116	1.02472	0.806268
O48773	0.879887	0.280634	1.0914	0.255361
B3H6E4	0.880033	0.451456	0.754192	0.221353
Q9FIJ2	0.880123	0.365578	0.690359	0.0496693
B9DHD7	0.880147	0.166708	0.995125	0.726695
Q9FMD7	0.880268	0.392946	0.911652	0.387956
Q9FLS8	0.880365	0.151581	1.02628	0.612236
F4K4Y5	0.880415	0.248151	0.908189	0.140519
Q70DU8-2	0.881067	0.265647	1.15652	0.58774
F4HXV6	0.881139	0.643037	0.91489	0.722608
Q38867	0.881577	0.420803	0.942337	0.528811
Q8LDC9	0.881605	0.303817	0.917589	0.500479
Q8L766	0.881725	0.140832	1.1061	0.372011
Q8VZJ5	0.881809	0.235736	1.21734	0.557769
Q84WV7	0.882001	0.423582	0.780468	0.167948
Q9SF53	0.882461	0.453723	1.51704	0.0959849
B3H745	0.883254	0.00787898	0.955783	0.578351
Q84K90	0.884008	0.0295725	0.975967	0.657457
Q9SMT7	0.88405	0.439587	0.961411	0.607233
F4IGL9	0.884076	0.330519	1.17561	0.337991
Q9C9Y8	0.884105	0.308503	1.0257	0.836589
Q8RXC6	0.884543	0.106957	0.961561	0.516731
Q67XU1	0.884605	0.363767	0.867897	0.26964
Q9M1X2	0.885206	0.189041	0.914957	0.19802
Q93V66	0.885483	0.089557	1.07884	0.46195
Q9ZQR4	0.885519	0.695847	1.0656	0.8222
F4IDB4	0.885804	0.12291	0.984718	0.887337
Q9XIA7	0.88589	0.403102	0.758108	0.145229
O64650	0.886101	0.208631	0.900017	0.0966956
Q9XI93	0.886479	0.478417	1.64	0.445508
Q940G5	0.88659	0.039223	0.95882	0.533411
P29197	0.886684	0.385545	0.885463	0.43217
P0DI78	0.88745	0.300447	1.17827	0.345658
Q9FMF7	0.887503	0.404052	0.992728	0.841041
Q9LJI5	0.887891	0.113143	0.927117	0.483419
Q9FM19	0.887927	0.170165	1.1943	0.188799
P46286	0.888277	0.296057	1.14063	0.111184
Q9FG87	0.888382	0.419302	0.909925	0.612319
Q9C5N2	0.888793	0.291875	1.01135	0.936241
Q8L7K9	0.888824	0.410437	0.885419	0.260233
Q9LZ23	0.888853	0.183632	0.878772	0.283317
Q9SHB0	0.888955	0.355972	1.06259	0.71027
P42792	0.889256	0.343104	1.07905	0.72939
P54969	0.889705	0.635259	0.938429	0.784117
Q9M2Y6	0.889793	0.253553	1.02765	0.87906
Q93VH1	0.889984	0.695507	1.10294	0.768454
Q8S8Q6	0.890163	0.375852	0.973781	0.603892
Q9M028	0.890815	0.0341854	0.962045	0.279285
Q9C6I6	0.890966	0.39609	0.877367	0.399906
P48491	0.890992	0.29725	0.954814	0.57162
Q8W115	0.8913	0.159963	1.36033	0.123939
Q9FRR1	0.891351	0.114396	0.966854	0.673449
Q9LUC8	0.891749	0.418798	1.23669	0.573795
Q93YP4	0.891852	0.365103	1.21139	0.399969
P52901	0.891904	0.224297	0.983257	0.684519
Q8L7V3	0.892259	0.103075	0.921548	0.0716981
Q94CG2	0.892416	0.207611	0.969674	0.375261
Q9SF85	0.892887	0.436606	0.942223	0.59206
Q6R3K6	0.893305	0.266468	1.00733	0.985118
Q9ZP06	0.893409	0.458511	0.877099	0.315491
Q9ZSA2	0.893618	0.340543	0.889457	0.163862
Q5S1W2	0.894066	0.0639879	0.902801	0.148623
F4HQR5	0.894223	0.135114	1.00599	0.981506
O64764	0.894338	0.345009	0.823737	0.18814
Q84LG4	0.89454	0.604359	0.772561	0.049377
A8MR92	0.895	0.499947	1.10424	0.231278
Q42560	0.895129	0.0999436	0.994107	0.831996
Q9M084	0.895157	0.303487	0.911445	0.470463
Q0WQ75	0.895281	0.276774	0.883089	0.4022
Q8L7A9	0.895312	0.36244	1.01144	0.826831
Q9XI98	0.895363	0.0846383	1.10001	0.0355309
O23052	0.89541	0.217066	1.0141	0.619275
Q8VZ95	0.895516	0.465098	0.966016	0.81862
Q42547	0.895609	0.0784567	0.907372	0.258935
Q39242	0.895617	0.372995	0.830412	0.364485
P92959	0.896172	0.0762805	1.06657	0.648458
Q9C744	0.896299	0.0436979	0.916144	0.622556
Q7XJJ7	0.896321	0.078953	1.03564	0.879531
Q9C7F7	0.896511	0.37334	0.929869	0.515211
Q8RXF8	0.896556	0.220839	0.937824	0.373924
Q9C6I8	0.896811	0.416253	0.94781	0.78183
Q9FFV2	0.896938	0.451088	0.932394	0.517892
Q9FFG6	0.897216	0.28593	0.9074	0.0132351
Q9FRK5	0.897234	0.241837	1.08881	0.64587
Q944G5	0.897528	0.255739	1.05175	0.694445
Q94AZ4	0.897582	0.472222	0.69628	0.0850609
P34893	0.897597	0.326668	0.780711	0.114801
Q38946	0.897666	0.350692	1.15296	0.538338
Q8L540	0.89776	0.32855	1.04287	0.517641
O64825	0.89777	0.343966	0.913905	0.0585576
P59259	0.897934	0.339806	0.90074	0.246802
Q9M8T0	0.897983	0.265553	0.993457	0.839826
Q8VZM1	0.899067	0.100812	0.985315	0.778152
Q94JQ4	0.899155	0.414885	0.856147	0.325086
Q9LPS1	0.899268	0.52577	0.825846	0.391555
Q9SAC0-2	0.899281	0.577422	1.00633	0.971112
Q944P7	0.899325	0.371023	1.02664	0.872205
Q27GJ8	0.899393	0.40918	0.924147	0.567993
P92939	0.899446	0.442193	1.07089	0.794284
Q5XF06	0.899522	0.410788	1.05321	0.542273
O04209	0.899559	0.385645	0.832742	0.262178
Q9M089	0.899574	0.66012	1.00853	0.971507
Q0WW94	0.900091	0.310324	0.990294	0.821222
F4KFL2	0.90021	0.351648	1.08157	0.838965
Q9FE54	0.900293	0.183855	0.927758	0.473095
O23207	0.900354	0.171411	0.938179	0.250288
Q9SFT7	0.900534	0.41924	0.902513	0.107253
O65272	0.900634	0.247942	0.972424	0.695161
Q9SAE3	0.900918	0.187672	1.07179	0.620387
Q9ZTZ7	0.90108	0.360979	0.962618	0.469137
O04308	0.901158	0.37603	0.791303	0.121197
P46032	0.901189	0.273694	1.08425	0.073016
F4J563	0.901453	0.369608	1.01201	0.903084
Q9C5Y0-2	0.901768	0.154352	1.09482	0.348608
O04265	0.901795	0.0152538	0.962368	0.403763
Q9SUR6	0.901811	0.131793	1.24413	0.173693
Q8L831	0.902274	0.343728	0.991051	0.736255
Q9SRL6	0.902314	0.254992	1.06574	0.409102
Q42525	0.902814	0.37249	1.00518	0.996497
P56767	0.902866	0.402865	0.98912	0.808735
Q66GN3	0.902984	0.570184	0.889773	0.291188
Q9LYK2	0.902996	0.395297	0.955191	0.257296
P60040	0.903193	0.457365	1.21946	0.104351
Q93WG3	0.90329	0.407879	0.957073	0.58648
Q6NPR7	0.903303	0.0066313	0.887937	0.173327
Q9FY89	0.903404	0.465147	0.868856	0.285865
Q67YW5	0.903608	0.214897	1.1998	0.0960929
Q9SIY7	0.903717	0.384177	1.09872	0.201332
Q9ZVF6	0.903763	0.193242	0.887957	0.0327768
Q07488	0.903904	0.488022	0.914956	0.411976
Q8LDD3	0.904301	0.168149	1.04715	0.77204
Q9LK96	0.904532	0.312097	0.939705	0.563298
O04527	0.904954	0.296792	0.800192	0.0792624
Q8W4S4	0.904964	0.194183	1.14548	0.42695
Q93ZY3	0.905037	0.493442	1.29256	0.525564
Q9SJL8	0.905252	0.265513	0.903971	0.0964691
Q8VY15	0.905611	0.258868	1.06648	0.768253
Q7X659	0.905642	0.107704	1.17351	0.257438
P56758	0.905705	0.346482	0.975003	0.646872
Q8RWC3	0.905842	0.355514	0.945672	0.569553
F4JIW8	0.905921	0.568394	0.995572	0.910801
Q8RXN0	0.906087	0.484015	0.972656	0.722258
Q9FMF8	0.906133	0.339788	0.956415	0.711114
Q9M2T9	0.906242	0.419706	1.11916	0.851555
Q01525	0.906303	0.320782	0.900369	0.228148
Q9ZPW5	0.906581	0.104462	0.756217	0.221075
Q9ZU52	0.906708	0.475358	0.907534	0.468832
Q9ZUX4	0.906745	0.222119	0.923247	0.514133
Q9C522	0.906876	0.210502	0.896962	0.147089
P46077	0.90689	0.265316	0.959354	0.579275
Q9SAA9	0.907088	0.506194	1.07376	0.472322
Q9XIE2	0.907161	0.168976	1.08905	0.663546
Q9T0J6	0.907463	0.603602	1.15247	0.78463
Q6NMI3	0.907598	0.402961	0.985281	0.888604
F4JNE4	0.907811	0.0821893	1.06237	0.52896
Q9M8Z7	0.908007	0.112571	0.999515	0.945861
Q9ZUU3	0.908112	0.696615	1.13802	0.949402
Q8LFQ6	0.908136	0.0182397	0.856964	0.196523
Q94JS0	0.908221	0.434211	0.914573	0.384892
Q9ZUP2	0.908341	0.61195	1.18457	0.703067
Q949X0	0.908665	0.645522	0.881752	0.116256
Q6DBN2	0.908818	0.473012	0.829926	0.294517
O22100	0.908881	0.205707	0.926507	0.152583
Q0WW26	0.909099	0.450041	1.06541	0.578424
Q9SLI4	0.909236	0.434175	0.915733	0.492991
F4IBH5	0.909286	0.145215	0.999402	0.885471
Q9FFP6	0.909589	0.116581	0.949145	0.567705
Q38931	0.909775	0.47043	0.960118	0.635039
Q9C9I5	0.910172	0.414637	0.955964	0.657771
Q38953	0.910395	0.556772	1.15642	0.81728
Q9SPK5	0.910431	0.471886	1.09354	0.73537
Q9C5W7	0.910848	0.310691	0.982188	0.192216
O22797	0.910869	0.316202	1.04353	0.575357
Q8W496-2	0.911234	0.0575328	1.03576	0.793267
Q6NKW9	0.911238	0.506983	0.833405	0.118138
O23049	0.911601	0.306631	1.07481	0.680154
Q9M169	0.911688	0.722962	1.02803	0.958205
Q9S7D8	0.911695	0.263112	0.912502	0.0827831
A8MQR6	0.911788	0.663782	1.02512	0.960336
Q9FG71	0.912017	0.461201	0.914307	0.250733
P51413	0.912168	0.480404	1.312	0.165473
A8MSE0	0.912477	0.621816	0.988632	0.89981
B3H4B6	0.912496	0.188692	1.29691	0.0115691
Q9XGZ3	0.912513	0.369387	0.861724	0.209589
P28188	0.91262	0.412101	0.862077	0.231711
Q9ZUM1	0.912627	0.517175	0.955735	0.400689
Q9SRS5	0.912736	0.682948	0.970453	0.847821
O04619	0.912954	0.290536	1.11471	0.322453
Q8W493-2	0.913405	0.457031	0.832705	0.147551
Q06850	0.913496	0.270978	0.975395	0.723618
Q9SFU0	0.913773	0.0635344	1.00799	0.976097
Q9LQL0	0.913783	0.191912	0.899362	0.127797
Q9LT09	0.914005	0.352365	0.95378	0.709779
Q9M9W1	0.914017	0.479772	1.29955	0.280432
Q9FVQ1	0.914214	0.117472	1.364	0.0624492
Q9ZU25	0.914338	0.48399	0.966099	0.681834
Q9LNH5	0.914411	0.306887	0.904144	0.0236541
Q9FKP4	0.914457	0.626475	0.911971	0.478857
Q9LHB9	0.914562	0.747688	2.172	0.893229
F4HVV7	0.914609	0.283925	0.908286	0.309953
Q9ZPS7	0.91493	0.513799	1.14156	0.219322
Q9C5G5	0.914972	0.406744	0.988917	0.902869
Q9LD55	0.915021	0.160304	1.01672	0.965439
Q9LS42	0.915085	0.202405	1.04578	0.753979
O22795	0.915133	0.319936	1.33076	0.0324185
Q93ZC2	0.915197	0.432435	0.942473	0.431515
Q9ZSD4	0.915603	0.249698	1.05952	0.526052
Q9SS48	0.915768	0.390777	0.989108	0.790649
Q4V3C7	0.91585	0.343413	0.944598	0.365192
Q9SV21	0.916057	0.451807	0.979248	0.747479
Q9XIQ1	0.916101	0.567765	1.03367	0.931173
Q9FLB7	0.916117	0.525154	1.20153	0.570185
Q8S8L9	0.916197	0.0137937	0.968252	0.627883
O80983	0.916277	0.312571	0.978442	0.714384
Q8L710	0.916342	0.054047	0.913862	0.291417
Q9M2L4	0.916375	0.0737437	1.11461	0.472545
F4HWU0	0.916616	0.315567	0.850782	0.0848621
F4JFU7	0.916748	0.0136478	1.10419	0.338692
Q9M1Z2	0.917724	0.351419	1.07111	0.735815
Q94A32	0.917748	0.347518	0.969992	0.630338
Q9SSD2	0.917918	0.467272	0.961803	0.656777
Q9SCU1	0.918939	0.503448	0.758059	0.108853
Q8L8Y0	0.918991	0.242907	1.18306	0.182568
P49200	0.919929	0.246538	1.04694	0.781998
P49693	0.919954	0.40269	1.33079	0.0233955
Q43314	0.920707	0.0699005	1.05686	0.587107
Q93Z11	0.920743	0.337429	0.966705	0.666532
F4IYM3	0.920879	0.327021	1.17161	0.263427
Q0WVL7	0.921191	0.420775	0.988807	0.801688
Q8LAD2	0.921545	0.756972	1.37536	0.844865
Q9FFG3	0.921666	0.394003	1.01179	0.988719
Q6NPH1	0.921721	0.618258	0.971234	0.175377
F4J703	0.921851	0.435808	0.852006	0.291512
Q9FXT6	0.921899	0.204901	0.890134	0.285728
Q8RWI2	0.922326	0.330389	1.0161	0.786461
Q8H0U5	0.922897	0.242031	0.990131	0.823375
F4JYC0	0.922958	0.104396	1.0278	0.639659
Q9FMH8	0.92314	0.473399	1.03506	0.771656
Q8VZN9	0.923152	0.486551	0.972899	0.692075
Q9LK94	0.923168	0.244514	1.11068	0.196211
Q41932	0.923517	0.506269	0.967919	0.663221
O80452	0.923887	0.538045	1.05118	0.288563
O22788	0.923903	0.463316	1.06438	0.992872
Q9C9H8	0.923977	0.332509	1.18696	0.20257
F4K6W6	0.924026	0.15898	0.985651	0.770745
Q8LEZ8	0.924072	0.743254	1.03277	0.97365
Q6DBF6	0.924097	0.382229	0.978015	0.720812
F4KIL9	0.924122	0.0634724	1.07815	0.11024
F4JCD2	0.924256	0.488146	1.04046	0.814741
Q42601	0.924311	0.283678	0.994148	0.863032
Q6NLQ6	0.924442	0.425027	0.894535	0.100157
P37702	0.924651	0.398119	0.98208	0.756226
Q9LN62	0.924936	0.478812	1.41201	0.264202
B9DFM5	0.925007	0.494944	0.922924	0.726644
F4IAG2	0.925302	0.051441	0.948582	0.131702
P18616	0.9257	0.126431	0.907244	0.436313
P49688	0.925781	0.159983	1.34311	0.0583696
Q9FFS0	0.925877	0.428033	1.49163	0.207845
Q9FN18	0.925939	0.567575	0.940453	0.700286
F4IQQ3	0.926271	0.693142	1.03794	0.865592
P92547	0.926598	0.566964	1.27004	0.2846
F4J3N2	0.926954	0.693459	0.969115	0.619584
Q9LW08	0.92722	0.224725	1.02946	0.744227
P21218	0.927299	0.451313	1.06866	0.610946
O04373	0.927492	0.436396	0.889911	0.35706
Q8LBI1	0.92764	0.515323	1.15305	0.1799
Q9ZNT1	0.928533	0.441461	1.07415	0.421983
Q8L844	0.928654	0.595405	0.933232	0.586116
Q93ZM7	0.928813	0.444446	1.01795	0.941237
F4HRT5	0.929149	0.35035	1.183	0.139734
Q94C78	0.929391	0.343159	0.906858	0.440475
P59223	0.929471	0.49228	1.69517	0.0482017
P24806	0.92949	0.559615	0.850648	0.394621
Q9M8M7	0.929865	0.517619	0.934228	0.529561
Q9ZPY7	0.930112	0.329492	1.09354	0.181052
Q8GW20	0.930222	0.455018	1.00162	0.949617
Q38950	0.930572	0.0016684	0.94523	0.257876
F4IEK8	0.931282	0.545262	0.996564	0.868888
Q9CAF6	0.931289	0.353591	0.951107	0.198274
Q9SV71	0.931336	0.264576	1.04942	0.135935
Q9SMS0	0.931509	0.400383	1.02504	0.870784
Q9LF61	0.93158	0.305179	0.943023	0.366108
Q9LS01	0.931803	0.540712	0.966221	0.64615
Q9XFM6	0.931986	0.462245	0.89649	0.225086
A4GNA8	0.932201	0.516874	1.02471	0.93535
Q9SN96	0.932238	0.342945	0.915385	0.331868
P17094	0.932345	0.567519	1.14364	0.516394
Q9FGU1	0.932652	0.524543	0.907978	0.399461
Q8GUN2	0.932764	0.28429	0.869755	0.18639
P32961	0.932871	0.391661	1.04277	0.697752
F4HWC3	0.933133	0.509157	1.1639	0.223953
Q8L856	0.933356	0.294471	1.06161	0.516466
Q0WW17	0.933821	0.221566	1.097	0.710936
Q41975	0.933849	0.616137	1.13483	0.6262
O04249	0.933898	0.428214	0.954098	0.186624
Q9ASU1	0.933973	0.110445	0.985573	0.864318
Q9ASV5	0.934062	0.217952	0.942068	0.32593
P60039	0.934259	0.563936	1.20226	0.355604
O22769	0.93526	0.550404	0.82696	0.302363
Q9FIM2	0.935376	0.362272	0.992564	0.84212
P31169	0.935798	0.528511	1.00189	0.746264
Q8VYR5	0.936207	0.72364	0.952848	0.799121
F4IHJ8	0.936553	0.129123	1.2732	0.0318229
Q8GUI4-2	0.936815	0.261501	0.891667	0.106424
Q9LG23	0.936819	0.392469	1.04828	0.553528
Q9ZWC4	0.936935	0.268775	1.047	0.476606
Q9FKM2	0.937045	0.365145	0.938722	0.30007
Q5XF75	0.937077	0.781705	0.95223	0.797692
O22527	0.937088	0.571468	1.08243	0.912442
Q9M292	0.937097	0.117211	1.13277	0.0593142
Q8LBH2	0.937342	0.570309	0.960855	0.628276
A8R7E6	0.937348	0.0748047	1.02726	0.511603
F4J0P2	0.937348	0.529892	0.985299	0.769364
P31168	0.937353	0.486089	0.761024	0.00370814
P20649	0.937401	0.574845	1.13297	0.651018
O81770	0.937579	0.410753	1.24061	0.151537
O64835	0.937656	0.354856	1.05358	0.788317
Q9SK22	0.937891	0.51389	1.12132	0.367661
P30184	0.938049	0.093552	1.04674	0.627329
P25819	0.93855	0.414136	1.13369	0.262122
Q9FF75	0.938661	0.54487	1.06693	0.563049
Q9FHX2	0.938778	0.352185	1.05211	0.107291
Q9FLG8	0.939074	0.520247	1.20973	0.254985
Q9LZB8	0.939115	0.526152	1.12321	0.477749
Q6NQA8	0.939566	0.582088	1.01673	0.839864
Q9LSC4	0.939611	0.0997396	1.1788	0.146092
F4JZY1	0.939672	0.156787	1.05461	0.513022
Q9FJ81	0.939806	0.441107	0.950459	0.568668
Q84JM6	0.940132	0.61229	1.05026	0.84952
Q9C7V7	0.940754	0.121599	1.11101	0.178336
F4ITY5	0.940782	0.717784	1.12047	0.89217
O49203	0.940824	0.552881	0.811481	0.107493
Q93ZG7	0.940995	0.367937	1.02451	0.901183
Q9ZVA2	0.941021	0.563697	0.767396	0.0171995
Q9FI46	0.941382	0.533689	1.08041	0.0376432
Q93Y22	0.941411	0.232903	1.0197	0.977657
O81062	0.941458	0.442504	1.09309	0.304449
Q94A40	0.9415	0.574967	1.11111	0.533588
O22146	0.941697	0.76851	1.05943	0.96281
Q9C8K2	0.94172	0.282322	1.09334	0.680762
Q9ZWT2	0.94186	0.531987	1.07291	0.842302
Q9SZ11	0.94212	0.519402	0.847949	0.204816
Q56ZZ7	0.942297	0.581463	0.957548	0.464339
Q42593	0.942557	0.22724	1.01625	0.897253
O80842	0.942565	0.24464	1.01283	0.990179
O23702	0.9426	0.157208	1.01104	0.994024
P51427	0.942606	0.197114	1.20575	0.00176316
F4JWM1	0.942614	0.573623	1.38113	0.124611
P82874	0.9429	0.133495	0.970371	0.537663
Q9LUW5	0.943036	0.586398	0.98191	0.759756
Q9FJ95	0.943085	0.426645	0.962209	0.335
Q9STF9	0.943132	0.720954	0.945837	0.557114
Q9FKT1	0.943226	0.791328	0.890342	0.0703653
Q9C636	0.943436	0.176398	1.20967	0.136304
F4ICY0	0.943439	0.611928	1.17204	0.8001
Q9SKZ5	0.943468	0.67542	0.964037	0.0983612
Q9SKR2	0.943524	0.59943	1.38197	0.592448
Q9SP35	0.943524	0.594138	0.902725	0.190691
Q9SX83	0.943637	0.648102	0.962451	0.787779
Q9FNK4	0.943707	0.621656	1.12134	0.88443
Q9FNN0	0.943981	0.294828	1.00624	0.994522
Q9SVW8	0.944155	0.556369	1.0495	0.685098
Q9FWR5	0.944209	0.362544	0.956234	0.576452
F4JRW3	0.944539	0.218963	0.908543	0.102319
Q8VZP7	0.944552	0.123284	0.975831	0.816223
Q9C8W7	0.944671	0.348844	0.922339	0.153084
B9DGX6	0.944727	0.2523	0.921771	0.312554
Q9LHK1-2	0.9448	0.746923	0.958583	0.817123
Q9M1X0	0.944955	0.564566	0.747242	0.0520364
F4I543	0.945091	0.45681	0.996637	0.884723
Q37165	0.945172	0.599801	1.09617	0.0596774
Q9SA52	0.945337	0.537655	0.963354	0.623462
Q9M201	0.945557	0.626051	1.07263	0.431053
Q9ZWA8	0.945574	0.579074	0.986245	0.746507
Q8GY31	0.945788	0.581277	1.08241	0.57039
Q9ZUA0	0.945814	0.213599	1.10777	0.376056
F4IWV2	0.945824	0.35121	1.09317	0.155559
P46643	0.946217	0.431803	1.01564	0.946319
F4IIM1	0.946304	0.609595	1.25713	0.60487
A8MRW0	0.946352	0.530909	1.06849	0.375245
Q93ZH7	0.94648	0.517714	1.16789	0.0847278
F4I3N9	0.946582	0.727823	1.23781	0.0554634
P56778	0.946763	0.622648	1.17489	0.365275
P29976	0.946865	0.417635	1.12973	0.449779
Q9SP02	0.946925	0.30739	0.90536	0.409432
Q93W22	0.946987	0.458936	1.21108	0.430539
Q9LXJ2	0.946992	0.456309	0.85185	0.204046
P33543	0.947016	0.789716	0.936496	0.71558
P93285	0.947179	0.599828	1.04373	0.828576
Q38970	0.947468	0.295929	1.14933	0.250026
Q93VE6	0.947574	0.507695	1.02857	0.636021
F4JRE0	0.947639	0.557547	0.987647	0.804653
Q8H124	0.947642	0.601117	1.00346	0.769031
Q9SVR0	0.947951	0.528335	1.13082	0.325698
F4JKG2	0.948313	0.397153	1.01855	0.995969
Q9LHD9	0.948435	0.349376	1.30172	0.16272
Q9SAK4	0.948502	0.519355	1.11132	0.239861
A8MSC5	0.948736	0.131555	1.06386	0.31678
Q9FHM7	0.948747	0.175226	1.06601	0.0400495
O04309	0.949186	0.764695	0.847291	0.388447
Q9SYP1	0.949231	0.408158	1.07777	0.481523
Q9ASY2	0.94943	0.58178	1.03134	0.80332
Q9M7I7	0.949607	0.303251	1.11076	0.291643
Q9SVC2	0.94988	0.486182	0.949911	0.377131
F4JWB0	0.950099	0.414584	1.01364	0.884893
Q93VG5	0.9502	0.528848	1.35879	0.0284182
Q9SYM0	0.950386	0.403388	1.04983	0.463199
Q8RWA7	0.950532	0.609558	1.04394	0.902566
Q9CAW4	0.950765	0.542046	1.17529	0.684548
Q9M3C6	0.9508	0.257683	1.02073	0.91667
Q42064	0.950931	0.494892	1.13581	0.17479
Q9CA67	0.951068	0.576113	0.975485	0.719307
Q93YV7	0.951097	0.404007	1.02502	0.812624
Q9CAP8	0.951236	0.638953	1.01504	0.321825
Q8H112	0.951336	0.518962	1.03474	0.755004
Q84K71	0.951665	0.534691	1.0288	0.766178
P20431	0.95215	0.313269	1.19149	0.191949
B9DFG5	0.95216	0.489831	0.955826	0.377626
Q9C5R0	0.952255	0.255746	1.12409	0.0588151
F4J8M5	0.952596	0.659449	0.967474	0.827365
Q6NKU9	0.952838	0.568751	1.15339	0.776633
Q38845	0.953318	0.5987	0.982043	0.731465
Q9LFP1	0.953388	0.591403	1.0369	0.632166
Q9LTW0	0.953427	0.186135	1.12902	0.214773
Q39161	0.953481	0.477887	0.961191	0.639057
Q84R15	0.95358	0.764257	0.976607	0.861949
F4I7I0	0.953706	0.570612	1.04106	0.858617
F4JF98	0.953716	0.66704	0.86429	0.257372
O82390-2	0.95378	0.547469	0.934815	0.53397
F4IW09	0.953797	0.603814	1.0247	0.969354
Q9LK43	0.95389	0.34866	1.10338	0.481879
Q8LAS7	0.95439	0.609898	0.941657	0.51741
A8MPR5	0.954438	0.771161	0.981337	0.740167
Q9SEH3	0.954788	0.575995	1.14423	0.353348
Q9LVM1	0.955029	0.360129	1.00119	0.949132
P93031	0.955242	0.293078	0.887509	0.168141
Q94BT2	0.955363	0.590938	0.811168	0.107811
Q9SSG3	0.955656	0.784173	0.873029	0.335403
Q9C7W7	0.955758	0.815279	0.981785	0.848673
Q8RWK9	0.955884	0.465873	1.12734	0.0574893
O48832	0.955924	0.589761	1.11163	0.508888
Q9LEV3	0.956224	0.632037	0.804706	0.245869
F4JK28	0.956234	0.297414	1.13347	0.170082
Q8LPT1	0.956712	0.656097	1.21045	0.0771913
P19892	0.956742	0.688033	1.04283	0.0224929
Q9FHD7	0.956779	0.687882	1.01408	0.960611
Q38919	0.956863	0.379161	1.00367	0.959836
P52032	0.956893	0.604897	0.990169	0.80619
Q9LZ57	0.957066	0.619189	1.65305	0.0241441
Q8RWP0	0.957088	0.57341	0.897893	0.342964
Q8GY46	0.957221	0.383329	0.898237	0.153935
Q9LYL4	0.957359	0.542465	0.91858	0.0552864
Q9FIH8	0.957369	0.627265	1.19911	0.0338559
Q9S7N7	0.957371	0.639943	1.10573	0.845692
Q8LDU0	0.957569	0.591404	1.05884	0.685702
F4J6I5	0.957594	0.0723978	0.79008	0.113985
Q39221	0.957635	0.620182	1.08656	0.380584
Q42599	0.957908	0.748188	0.936888	0.550178
Q9C8L4	0.957919	0.628339	0.725173	0.15237
Q9C909	0.957974	0.648078	0.895904	0.455389
Q94BY2	0.95806	0.450105	1.25929	0.101252
Q9T043	0.958461	0.296851	1.92806	0.0402603
Q9LTD9	0.95851	0.642591	0.996737	0.944414
Q9FFD2	0.95854	0.642518	0.901437	0.466544
Q9S757	0.95863	0.442401	1.00101	0.895042
F4J4J9	0.959086	0.401277	1.08309	0.776487
Q9ZT82	0.95946	0.626493	1.13441	0.635524
Q9FMV3	0.959486	0.183025	0.807984	0.139512
P49637	0.9596	0.430442	1.27413	0.00629961
Q9LDK1	0.959603	0.586548	1.18264	0.211626
Q9C508	0.959653	0.638147	0.961494	0.602805
Q9SCZ4	0.959656	0.348821	0.96555	0.267631
F4I1T6	0.959685	0.793728	1.19707	0.665502
P57751	0.959991	0.441169	0.945815	0.466321
Q95748	0.96004	0.586481	0.763977	0.0554917
F4J110	0.960242	0.615926	0.974366	0.659074
Q8W112	0.960368	0.776602	0.959884	0.409594
O04157	0.960406	0.642326	0.961075	0.648261
Q9SKS8	0.961023	0.360955	1.12998	0.32699
Q9M065	0.961167	0.820033	1.13427	0.913652
Q8LGG0	0.961723	0.826425	1.04084	0.93635
Q9FGK9	0.962061	0.629797	1.03182	0.909444
F4JXY5	0.962365	0.423876	0.869088	0.0443056
Q8VZT0	0.962373	0.446293	1.1433	0.234215
F4JD01	0.962405	0.475305	0.923104	0.384829
Q9LU01	0.962499	0.486997	0.999955	0.882932
Q9XIN6	0.962714	0.19796	1.00866	0.961644
F4JIM7	0.962819	0.538538	1.13377	0.278963
Q9LPC5	0.962887	0.671269	1.32688	0.239155
Q9FN08	0.962974	0.633755	1.05441	0.104079
P27202	0.962981	0.64499	1.0032	0.771478
Q8RXH2	0.963417	0.8308	1.09585	0.89332
Q9C500	0.963473	0.64214	0.71624	0.0485639
Q9ZQQ1	0.963834	0.832101	1.03506	0.997208
F4ISJ6	0.964056	0.655206	0.994149	0.813938
C0LGQ9	0.964247	0.772641	0.98443	0.884841
Q9LM76	0.964343	0.444698	1.05003	0.166007
F4JAF4	0.964439	0.650877	1.0126	0.859939
Q84WU8	0.964603	0.324851	1.24983	0.339744
Q94AV5	0.96479	0.104112	0.9981	0.96045
Q93Y31	0.964937	0.785992	1.0066	0.9734
Q94C49	0.964985	0.757813	1.02639	0.359345
Q9ZU82	0.964995	0.585541	0.937061	0.139141
Q9SN35	0.964998	0.663794	0.94202	0.517508
P24100	0.96519	0.328627	1.06223	0.342825
P31414	0.965256	0.623456	1.17525	0.833751
Q0WVJ5	0.965437	0.663027	0.978638	0.792827
F4J5S0	0.965603	0.612233	1.12985	0.686519
Q9SGP2	0.965616	0.804431	1.01785	0.721425
P10797	0.965672	0.666576	0.740715	0.18757
Q9FK35	0.966197	0.482519	1.00642	0.932085
F4J6R6	0.966417	0.61697	1.00931	0.721111
O23657	0.966551	0.678991	0.983147	0.76533
Q9LW76	0.966554	0.554914	0.775429	0.248304
Q93VP9	0.966612	0.677524	1.05565	0.508833
Q9ZPF5	0.966761	0.62186	1.72228	0.209635
Q9T0I8	0.967094	0.658858	0.78913	0.199015
Q9STY6	0.967248	0.737502	1.10021	0.0337991
Q9T069	0.967251	0.648515	0.988279	0.81007
P54150	0.967482	0.20721	1.01388	0.342339
Q8RWM6	0.9678	0.527126	1.12545	0.388539
P38605	0.968107	0.294748	1.18612	0.359904
F4KHN5	0.968302	0.721395	0.94287	0.64324
P83291	0.968349	0.618584	0.872317	0.39387
B5X582	0.968592	0.615654	1.15983	0.212712
Q9LEX6	0.968835	0.835663	1.30334	0.797783
Q9FLP3	0.969193	0.349522	0.821419	0.206405
P24636	0.969245	0.622257	1.00047	0.850209
Q8W486	0.969287	0.249746	1.21333	0.0421117
Q9M0N1	0.969445	0.63143	0.995465	0.879374
Q9FID9	0.969449	0.637413	0.910227	0.066968
Q42577	0.969564	0.631392	0.930229	0.345368
Q94K91	0.969598	0.794033	1.30915	0.109654
Q84W65	0.969744	0.685338	0.983078	0.760607
P83483	0.969926	0.65866	0.919527	0.374808
Q9LEX1	0.96999	0.687023	1.21973	0.497521
P42645	0.970065	0.698664	1.04424	0.946934
Q94BY4	0.970172	0.81866	1.11648	0.568988
Q9SUM3	0.970223	0.376941	1.11179	0.42729
Q93XM7	0.970344	0.615919	1.10086	0.13607
Q9ZQ87	0.970846	0.669503	1.12497	0.633477
P29514	0.970956	0.669541	0.98263	0.770217
Q05758	0.970987	0.555433	0.893803	0.04838
O22881	0.971352	0.812217	1.4152	0.538564
Q9M088	0.971406	0.684987	0.860435	0.0471006
Q949M9	0.971467	0.505223	0.966564	0.600451
Q04613	0.971492	0.708134	1.12657	0.753236
Q8LDW8-2	0.971526	0.533475	0.887037	0.434046
Q9LZ41	0.971594	0.410989	1.41056	0.00996828
F4KFK8	0.971678	0.662829	1.28726	0.0563156
F4I420	0.971705	0.489408	1.00131	0.907709
Q9FX21	0.971727	0.645048	1.11874	0.72705
Q56YW9	0.97203	0.709215	0.971637	0.690158
Q94C12	0.972146	0.699776	1.17881	0.502056
Q9SIV2	0.972293	0.625131	0.9478	0.453337
F4KEX3	0.972369	0.617083	1.05071	0.666753
O22715	0.972387	0.571593	1.00154	0.947303
Q94AI6	0.972528	0.654323	0.926983	0.503553
Q9LUT2	0.972825	0.70975	0.96165	0.553496
Q42262	0.973296	0.326854	1.04249	0.2568
Q9FGM0	0.973375	0.590246	1.05849	0.439584
P29511	0.973808	0.392766	1.03777	0.718027
Q9FN48	0.974074	0.530854	1.00022	0.938817
B3H4W5	0.974244	0.12226	1.13872	0.0769254
Q9LYQ4	0.974436	0.841426	0.986282	0.892516
Q9FK60-2	0.974755	0.623206	0.78248	0.0585805
F4ISU2	0.975083	0.629239	0.997186	0.902934
Q9LMG7	0.975112	0.658033	1.06211	0.186827
Q56ZQ3	0.97564	0.689156	1.16233	0.208334
Q8SAB7	0.975857	0.691046	1.07565	0.756804
O49385	0.976025	0.494808	1.09972	0.0326289
O65396	0.976516	0.731166	0.903297	0.185993
P57106	0.976521	0.783685	1.21063	0.882208
P93736	0.976527	0.734853	0.957125	0.605007
Q9SH69	0.976537	0.682215	0.972532	0.714171
Q9XIE6	0.976559	0.585365	0.882147	0.336097
Q8S8R9	0.976688	0.377011	1.01823	0.989916
P93313	0.97684	0.715699	1.23775	0.418943
Q8GYT8	0.97728	0.709193	1.07106	0.818818
Q9SZE1	0.977626	0.72164	1.15794	0.155962
Q8LC95	0.977696	0.72819	0.751836	0.0503021
Q9ZVI9	0.977781	0.845376	1.10481	0.995536
Q9FNP1	0.977876	0.518218	0.870609	0.0187018
Q9MAB3	0.977877	0.69253	1.0894	0.721514
Q9T070	0.978096	0.434465	1.07039	0.736724
Q8S4Y1-2	0.978182	0.731712	1.03166	0.991296
Q8L9S0	0.978321	0.854028	0.980838	0.865561
O04023	0.97843	0.55815	0.861196	0.107624
Q39241	0.979094	0.868623	0.981703	0.875649
O65572	0.979291	0.721924	1.08502	0.639731
Q9SU40	0.979454	0.716068	0.936194	0.385903
Q42605	0.979514	0.679928	0.85406	0.300168
Q39066	0.979521	0.807332	1.34169	0.52955
Q29Q28	0.979993	0.720446	1.0497	0.44882
Q9LRX8	0.980014	0.755423	1.17787	0.283552
F4JT30	0.980027	0.683603	1.00216	0.997663
Q0WR59-2	0.980126	0.728381	1.00147	0.938164
Q9SW96	0.980199	0.750921	0.868375	0.318404
P34788	0.980378	0.750743	1.28954	0.0636557
Q9FLX7	0.980471	0.751346	0.836097	0.0456175
Q9LK29	0.980621	0.666279	1.00537	0.958706
O80565	0.980858	0.742268	1.06207	0.455887
Q94AG6	0.981159	0.715956	1.07977	0.564874
P21240	0.98143	0.75575	0.956484	0.546881
Q8L860	0.981624	0.874197	1.12766	0.403815
Q84VZ5	0.981936	0.756223	0.944834	0.550321
Q8GZ51	0.982194	0.73578	1.11264	0.316454
P25864	0.982322	0.713798	1.0589	0.905742
Q9LNC5	0.982386	0.88005	1.02498	0.991085
Q9M9M9	0.982489	0.736351	0.905083	0.416074
Q9SKI2	0.982771	0.707865	1.01931	0.882414
A8MRZ7	0.983003	0.441281	1.05406	0.801095
Q8L828	0.983357	0.562021	0.921656	0.231365
O22126	0.983395	0.756407	0.973141	0.687668
Q8GWB7	0.983406	0.766879	1.03268	0.629717
Q9ZVJ6	0.983428	0.759433	1.16659	0.322944
Q9LVI8	0.98358	0.870345	1.185	0.648872
Q9FMD5	0.98372	0.766534	0.986342	0.766659
Q9LQ55	0.984292	0.731523	1.02327	0.633365
Q9SJ81	0.984351	0.78288	0.83451	0.060937
Q9ZVN2	0.984356	0.829009	1.05846	0.526873
F4I472	0.984891	0.696965	1.50126	0.0250323
Q8L7R8-2	0.985121	0.636999	0.899149	0.072878
Q94FB9	0.98514	0.888447	1.23359	0.743413
B0F9L7	0.985195	0.663089	1.22708	0.0781557
Q66GP0	0.986027	0.789855	1.09764	0.553619
P56766	0.986146	0.77924	1.04212	0.639636
Q94AU2	0.986365	0.6907	1.06186	0.42987
F4INU4	0.986491	0.786141	1.11631	0.346824
Q9LYN0	0.986583	0.716419	1.1648	0.199487
Q9M001	0.986907	0.423027	0.988684	0.806599
P14671	0.98699	0.78583	0.884656	0.210252
Q42342	0.987369	0.638307	1.02603	0.768604
O04202	0.987428	0.797161	0.799216	0.0290574
P47999	0.987652	0.797713	1.00703	0.986815
Q9LYS5	0.987734	0.476452	0.897534	0.29469
Q43867	0.987988	0.795877	0.983638	0.760092
P13114	0.988086	0.774967	1.13394	0.322472
P0CC32	0.988386	0.806448	1.06809	0.502916
Q94KK7	0.988445	0.805239	0.95009	0.194793
Q9SF21	0.988532	0.775408	0.92655	0.398636
Q9CAV0	0.988832	0.813327	1.05087	0.719926
Q9ZR72	0.98903	0.770905	1.07189	0.592379
Q9LJP2	0.989121	0.620835	0.837027	0.39071
Q84WL9	0.989259	0.81091	0.990054	0.807192
Q8L7S6	0.98927	0.905742	1.04655	0.257528
Q9SGP9	0.989664	0.780587	1.12754	0.161036
Q9LF99	0.99014	0.778317	0.886579	0.385102
P18064	0.990212	0.899589	1.00592	0.0593894
Q56WN1	0.990447	0.734892	0.897863	0.45371
Q8L970	0.990798	0.476196	1.01755	0.208657
F4IVL6	0.990861	0.869441	0.932068	0.739995
Q8LEM7	0.990936	0.796684	0.95855	0.614161
O24456	0.991033	0.808075	0.970647	0.628513
F4KHD5	0.99108	0.480963	0.919455	0.0505495
P48347	0.991122	0.775163	0.920781	0.492894
Q8RWZ3	0.991268	0.830846	1.11986	0.737401
P46422	0.991308	0.744285	0.731386	0.125685
O24457	0.991363	0.83135	0.995282	0.834739
Q9SVW7	0.991585	0.915456	1.11849	0.131079
Q38955	0.992232	0.837691	1.0679	0.561842
Q38879	0.992675	0.797842	0.926316	0.474087
Q42112	0.993085	0.715777	0.923226	0.121871
Q94EH2	0.993378	0.849156	0.940873	0.529409
Q9FGC7	0.993466	0.815863	1.21136	0.356896
Q9SK66	0.993872	0.816864	0.79831	0.18697
O48845	0.994	0.857574	0.987052	0.78988
Q93VT6	0.994065	0.864434	1.02229	0.434368
Q9FJX3	0.994374	0.783673	1.0073	0.945038
Q9SZN1	0.994565	0.823623	0.872962	0.218787
Q39191	0.995148	0.850351	1.09794	0.81677
F4IX01	0.995195	0.859509	1.08175	0.678457
O48671	0.995314	0.137783	1.48418	0.0693812
Q9SRU2	0.995739	0.8644	1.30747	0.118334
Q9ZQH0	0.996214	0.881778	1.03618	0.624358
Q9LJG3	0.996243	0.860409	1.07631	0.800752
Q93VT9	0.996351	0.890197	1.32949	0.200082
Q9M9L8	0.996397	0.944619	0.891919	0.685837
Q9SMM5	0.996528	0.824912	0.901437	0.404908
Q9FKW5	0.996654	0.896075	1.07739	0.314799
Q9LQ73	0.996827	0.815723	1.26261	0.350872
Q9FGB1	0.996853	0.947142	1.03874	0.119628
F4IUQ7	0.997087	0.95088	1.07728	0.487422
P92935	0.997285	0.735863	1.17626	0.848242
O48724	0.997415	0.885746	0.970257	0.647567
O23053	0.997445	0.877167	1.0284	0.320823
Q9ZT91	0.997466	0.8365	1.05353	0.86015
Q0WQF4	0.997523	0.90717	0.984106	0.779024
Q8VZH2	0.99761	0.899703	1.05847	0.443086
Q8LCE1	0.997695	0.877017	1.07338	0.706521
P56755	0.997697	0.89348	1.09954	0.657395
Q9FI56	0.997718	0.859073	1.08503	0.754034
Q9ASS4	0.997862	0.913606	0.961868	0.562421
Q8VZB9	0.997862	0.927839	1.09041	0.30942
Q570B4	0.997868	0.956633	0.956693	0.183576
Q9LZF6	0.997885	0.889707	0.972792	0.705121
Q9SE83	0.998093	0.890538	0.958767	0.455241
Q9SCK3	0.998466	0.916925	1.01285	0.917169
Q8H116	0.998502	0.95531	1.09742	0.304555
Q9SIL6	0.998606	0.881804	1.00442	0.962743
Q9FNF2	0.998733	0.910545	0.948033	0.441181
O64624	0.998741	0.959639	1.07534	0.416096
Q9M158	0.998749	0.90942	1.02037	0.924524
Q9SXB7	0.998837	0.96029	1.08717	0.493163
Q9SUI2	0.998945	0.939455	1.1525	0.0434692
Q96252	0.99913	0.842197	0.75274	0.110614
Q9FME4	0.999209	0.853273	1.00151	0.767942
Q8L8W5	0.999301	0.975155	1.05506	0.763511
Q0WVX5	0.999361	0.976959	1.03429	0.311339
Q39228	0.999496	0.925289	0.883294	0.166861
Q9M903	0.999602	0.978685	1.03246	0.84789
P58049	0.999884	0.874405	1.10031	0.614275
Q0WLB5	1.00037	0.929722	1.13207	0.214801
Q9M2L3	1.00094	0.974886	1.086	0.194078
Q5XEV3	1.00096	0.973853	1.00412	0.973218
Q9SV68	1.00147	0.91077	1.02811	0.563976
Q8RWA5	1.00172	0.971643	1.22285	0.0431577
Q94CK3	1.00209	0.986632	1.12366	0.079387
Q9LVA0	1.00213	0.959482	1.19107	0.368288
Q8RWL2	1.00217	0.966117	0.906345	0.1273
Q93Y08	1.00228	0.872987	1.07368	0.514901
P56785	1.00239	0.874549	1.27781	0.506389
Q9ZPY5	1.0028	0.917865	0.882825	0.410565
F4IRA9	1.0028	0.994736	1.10126	0.921236
Q9FNH6	1.00283	0.857345	1.04985	0.631454
P29515	1.00285	0.996817	1.04594	0.17078
P42763	1.00288	0.935076	1.0669	0.853519
Q9C7F9	1.00313	0.990089	1.13956	0.550644
Q9FM67	1.00316	0.906522	1.05355	0.492071
Q1ECE0	1.00323	0.896904	1.03406	0.714332
F4JG94	1.00339	0.843559	1.0137	0.954099
Q9LKA9	1.00347	0.968393	1.20428	0.224952
Q9C942	1.00373	0.858038	0.975417	0.63723
Q9FJU9	1.00389	0.986704	0.80453	0.0734921
P46644	1.00391	0.830715	0.997071	0.786787
Q9FMU9	1.0041	0.987658	1.06352	0.53408
Q94AW8	1.00422	0.991541	1.00875	0.890392
Q9M2W3	1.00433	0.975085	0.991098	0.904364
P36397	1.00453	0.858069	1.13776	0.687735
Q9M2J9	1.00456	0.934585	1.05388	0.308096
Q8VWF6	1.00464	0.959351	1.07329	0.11758
Q8GUM5	1.00483	0.933857	0.950286	0.348241
Q42338	1.00505	0.941405	0.897253	0.0622871
F4IPZ3	1.00516	0.00563394	1.0182	0.855851
Q9SB64	1.00526	0.913762	0.946631	0.503954
Q38820	1.00532	0.775513	0.958543	0.606623
P0DH92	1.00533	0.760018	0.964019	0.307915
Q9LY66	1.00554	0.873046	1.07605	0.791557
Q93Y35	1.0056	0.910275	0.957119	0.631047
Q9SVG4-2	1.0056	0.877757	1.0179	0.917201
Q8RXI0	1.00586	0.962804	0.98485	0.886646
Q9SJM0	1.00601	0.847707	1.04839	0.945625
Q9T076	1.00635	0.777613	0.725714	0.088828
O64530-2	1.00649	0.991178	1.06439	0.0551175
Q9XI73	1.00664	0.984244	1.00253	0.973034
Q93VK5	1.00666	0.945097	1.05098	0.392594
Q9SKU1	1.00685	0.967678	1.02472	0.227381
Q9SK84	1.00701	0.950683	1.07265	0.740268
Q8S8K0	1.00719	0.979764	1.02743	0.857868
Q39232	1.00723	0.858037	1.04958	0.578164
Q8H126	1.00733	0.921127	1.0933	0.345607
Q9FKZ4	1.00787	0.948008	0.913138	0.381459
P46310	1.00806	0.940911	1.1696	0.117262
Q9LD43	1.00842	0.953827	1.02142	0.937404
Q7XA74	1.00893	0.925043	0.943891	0.587724
Q9ZQ26	1.00898	0.995247	1.07022	0.515545
Q8S9J8	1.00898	0.551752	1.11183	0.118591
Q5XF09	1.00933	0.964877	1.00369	0.993175
Q9FLF0	1.00933	0.211895	1.20215	0.371838
Q9SCY0	1.00934	0.889588	0.980891	0.75271
Q9LFW1	1.00949	0.974763	0.973393	0.715064
O64379	1.00967	0.997279	0.888437	0.653703
Q8L7I4	1.00978	0.894982	1.0396	0.753725
Q9SLK0	1.00989	0.984588	0.965468	0.656426
Q9LTB0	1.00995	0.809564	1.0219	0.997696
A8MRF8	1.00998	0.997416	1.03624	0.829642
F4KFJ2	1.01022	0.556719	1.01237	0.899929
Q68KI4	1.01055	0.977304	1.03713	0.291752
B3H700	1.01068	0.971077	0.920327	0.248983
Q9ZR03-2	1.01082	0.888059	1.01885	0.910215
F4IXW2	1.01113	0.998609	1.16283	0.234995
O50008	1.01125	0.990457	1.03111	0.901259
Q9FJA6	1.01133	0.980779	1.05146	0.684862
A8MSD5	1.01135	0.975431	0.686956	0.057603
Q9SDS7	1.01168	0.9224	0.965298	0.666099
P34066	1.01168	0.842205	0.970359	0.696369
Q3ECP7	1.01178	0.637897	1.09002	0.398375
O81629	1.01189	0.866452	0.989394	0.788674
Q9FK68	1.01195	0.946427	1.04826	0.864378
F4IW10	1.01204	0.807191	0.974517	0.614232
Q8RU07	1.01221	0.887797	0.946514	0.21347
A8MQA1	1.0124	0.778128	1.3487	0.0405443
P48421	1.01244	0.928208	0.663987	0.0334644
P56777	1.0125	0.827666	1.18744	0.0806383
Q39032	1.01263	0.973006	0.981651	0.67879
Q9FFX0	1.01271	0.836317	1.0112	0.86545
Q8LCQ4	1.01308	0.874805	1.11081	0.258737
Q9FLI7	1.01324	0.969266	1.19129	0.135671
Q8L606	1.01328	0.818422	0.988371	0.790255
Q9LTS6	1.01346	0.861593	1.08082	0.141372
O49668	1.01349	0.956189	1.08147	0.185274
Q9SRI1	1.01364	0.92612	0.795225	0.055794
Q8L5Y4	1.01483	0.192543	1.06933	0.149311
Q38868	1.01484	0.874139	0.983106	0.769123
Q9LHE5	1.01486	0.944178	0.949672	0.284878
Q9FX95	1.01496	0.781303	1.09712	0.00608606
P42732	1.015	0.872674	0.972077	0.689428
Q8L5Y6-2	1.01501	0.883142	1.2622	0.67072
O49607	1.01503	0.898002	1.20901	0.278938
Q63Z96	1.01512	0.669093	0.829811	0.196033
Q93ZC5	1.01513	0.960016	1.00397	0.918883
Q8GUH7	1.01557	0.901645	1.00464	0.993462
Q9SMX3	1.01558	0.90531	0.979522	0.74356
Q9LTF2	1.01561	0.952671	1.15494	0.206476
Q9FX97	1.01565	0.987562	0.952704	0.408006
Q9FZ47	1.01574	0.95039	0.838651	0.348879
Q8L908	1.01615	0.795133	1.08141	0.384616
Q53YF3	1.01638	0.967109	1.11432	0.187721
Q1H5C9	1.01649	0.539515	0.933746	0.473786
Q9LS94	1.01664	0.974127	0.931	0.377457
Q9LK65	1.01671	0.878431	1.08425	0.057271
F4KDA6	1.01696	0.933977	1.02543	0.557146
Q94AZ5	1.01725	0.879836	1.12983	0.150531
F4I3L1	1.01736	0.97383	1.10293	0.250781
Q9SD79	1.01738	0.95494	1.0252	0.854613
Q8L7U5	1.01762	0.565032	1.04707	0.0689368
Q9ZVA4	1.01772	0.722014	1.00437	0.918733
Q75W54	1.01785	0.922467	0.870111	0.330803
Q9FG89	1.01806	0.962116	1.07878	0.466076
Q8LFC0	1.0182	0.847216	1.10106	0.784099
P93306	1.01841	0.76711	1.01877	0.953273
F4JQJ7	1.01842	0.823582	0.79656	0.199928
Q96262	1.01846	0.93492	0.910429	0.462239
F4I576	1.01846	0.706156	0.90504	0.272027
Q9ZU91	1.01872	0.865149	0.943782	0.50392
Q9FZ84	1.01913	0.737313	0.870031	0.186755
O80701	1.01943	0.936506	0.921762	0.331494
Q9LXU4	1.01968	0.924191	0.77632	0.0461854
Q7DM58	1.01971	0.752799	1.35006	0.350195
F4HPI7	1.02002	0.700687	0.933378	0.399516
F4JW56	1.0205	0.996078	0.950632	0.639109
O80798	1.02051	0.892633	0.883599	0.120818
Q8VZS8	1.02091	0.736345	1.01113	0.985665
Q9FY64	1.02092	0.560503	1.46091	0.0361155
F4JJT9	1.02114	0.945456	0.984228	0.775748
P57681	1.02118	0.656875	0.897075	0.103418
Q9FHR8	1.02118	0.989313	1.06926	0.903464
Q9SZJ5	1.02127	0.836949	0.986752	0.765105
Q9C5E8	1.02148	0.110243	1.28716	0.18325
Q8VZC3	1.02152	0.997972	1.01413	0.996777
Q9LDC0	1.02171	0.931901	1.15691	0.508499
F4JFN3	1.02222	0.808198	1.01863	0.685487
Q9SMR9	1.02255	0.648766	1.22365	0.368354
O23140	1.02267	0.787967	1.11998	0.759711
P49209	1.02274	0.883914	1.47562	0.165128
Q9SHJ6	1.02293	0.940022	1.06437	0.601417
F4JQH3	1.02315	0.877495	0.932981	0.551134
Q9FKS5-2	1.02333	0.971145	1.04903	0.722009
Q7FRS8-2	1.02344	0.754156	0.931276	0.577123
Q9FXI5	1.0235	0.85232	0.964241	0.367772
P93042-2	1.02355	0.99694	1.20198	0.347653
Q9LK72	1.02356	0.826651	1.35663	0.220907
Q9FV53	1.02373	0.738047	0.89335	0.477794
B3H6N3	1.02402	0.730222	1.05446	0.818806
O23461	1.02414	0.853232	1.02639	0.636672
Q29Q34	1.02415	0.973969	1.07757	0.900719
Q9M0Z3	1.02447	0.956303	0.99108	0.817355
Q9C8D8	1.02464	0.889121	0.973371	0.647397
Q94CF0	1.02497	0.813385	1.05868	0.646662
Q9LXC9	1.02502	0.965017	0.884468	0.40908
O80988	1.02542	0.890971	0.995505	0.8765
Q8LE58	1.02552	0.31983	1.02927	0.624274
Q9LU40	1.02563	0.513189	1.11564	0.184738
Q9FPH2	1.02572	0.9996	1.13511	0.818196
F4K0T6	1.02593	0.68371	1.0506	0.748503
P31265	1.02607	0.924759	1.0179	0.894437
Q9SFU1	1.02613	0.773476	1.03628	0.471564
Q8H118	1.02625	0.915039	1.01859	0.996042
P40940-2	1.02639	0.922877	1.01626	0.997497
Q06BH3	1.02654	0.0651077	0.962189	0.752023
Q9ZVX8	1.02657	0.729221	0.945818	0.233402
Q1H537	1.0266	0.782171	1.00469	0.962925
P46637	1.027	0.960844	1.41975	0.0150428
Q9FYC2	1.02717	0.470646	0.957921	0.324661
Q7Y1W1	1.02725	0.925969	1.15357	0.535347
Q9LVT8	1.02734	0.865556	1.12814	0.826923
Q6TBX7	1.02746	0.520877	1.12369	0.165222
Q9LQ04	1.02748	0.981284	0.764169	0.213369
C0LGH4	1.0275	0.565979	1.04277	0.887606
Q9SU56	1.02791	0.929032	0.982887	0.704198
Q93YU5	1.028	0.837937	1.07036	0.801229
Q949Y5	1.02819	0.79203	1.0353	0.526749
Q680A5	1.02841	0.968647	1.14033	0.698153
Q9LK57	1.02842	0.914555	1.15087	0.360119
Q944J0	1.02847	0.109007	1.25684	0.152856
Q9LDK9	1.02888	0.494956	1.06362	0.0015744
Q8LPS6	1.02913	0.595399	1.12687	0.104021
Q8W033	1.02924	0.387911	0.997469	0.90217
Q8VXZ1	1.0293	0.911343	1.16978	0.017246
Q9FGK0	1.02932	0.813726	0.914123	0.275648
Q941A6	1.0297	0.988265	0.986756	0.752283
P31167	1.02971	0.75904	1.23823	0.0149538
Q8L7S8-2	1.02987	0.996731	1.07289	0.675762
Q6NQK9	1.02994	0.541172	1.0581	0.744588
Q9FNC9	1.02999	0.849812	0.929114	0.434022
Q9LPE9	1.03005	0.736473	1.10504	0.819618
Q9FF98	1.03011	0.80076	0.874474	0.505969
O80386	1.03012	0.924265	0.92637	0.376758
O81439	1.0303	0.933039	0.962819	0.678953
F4J1Y2	1.03058	0.953828	1.03445	0.990004
Q9FMZ0	1.03066	0.67863	1.14836	0.21477
F4K0C4	1.03087	0.40057	1.02502	0.795213
Q94BT0	1.03094	0.936955	1.14694	0.523826
Q27GI3	1.03095	0.902419	0.924091	0.345074
P11139	1.03103	0.66722	0.962042	0.532764
F4JTN0	1.03124	0.774353	1.31706	0.0821064
Q2V4F9	1.03132	0.807431	0.9773	0.791452
Q9LT39	1.03165	0.900584	1.02198	0.868179
Q9FG65	1.03166	0.796438	1.01195	0.821483
Q9M3A8	1.0318	0.996079	1.10474	0.846821
Q9CA42	1.03183	0.212562	1.10293	0.572511
Q9SUV1	1.03191	0.834261	1.12069	0.310753
F4I8U6	1.032	0.980692	0.88372	0.588175
Q84VZ6	1.03202	0.575049	1.10366	0.237364
O49686	1.03203	0.671047	0.977649	0.62538
Q9FFH6	1.03204	0.862511	0.873352	0.240722
Q8H0T4	1.0321	0.291107	1.22361	0.396256
Q8L733	1.03263	0.359825	1.25685	0.0449417
F4I8T3	1.0328	0.657059	0.916134	0.556707
P93051	1.03285	0.98812	0.995905	0.871431
Q9FLY5	1.03292	0.328179	1.09229	0.389587
Q9LJE4	1.03299	0.188827	1.10324	0.219647
O23443	1.03309	0.912745	0.882689	0.43297
Q8RXP6	1.03314	0.851033	1.02708	0.993955
P56765	1.0332	0.860876	0.902757	0.316404
Q8GY23	1.03328	0.679415	1.24814	0.230023
P26289	1.03357	0.771039	1.08622	0.386106
Q9LZQ0	1.03359	0.62286	1.29033	0.237589
Q9LZK5	1.03384	0.573525	1.07843	0.0556638
Q9SUE0	1.03393	0.786642	0.982585	0.751215
Q9XI21	1.03418	0.912402	1.08092	0.820581
Q9M1Q9	1.0343	0.655714	1.22857	0.127845
Q9SR70	1.03433	0.985283	0.895824	0.38012
Q8LG70	1.03436	0.492515	1.09911	0.601308
P42794-2	1.03448	0.709275	1.23097	0.161264
O48963	1.03449	0.916515	1.01197	0.923498
Q96242	1.0345	0.708236	1.09577	0.323074
Q9ZU49-2	1.03473	0.884177	1.1364	0.155331
F4K5S1	1.03498	0.425611	1.29139	0.347938
Q9XGM1	1.03506	0.629303	1.10683	0.329826
Q9XI10	1.03551	0.983638	0.947474	0.769228
Q8LF21	1.03562	0.683086	1.15206	0.236105
P48349-2	1.03577	0.717159	1.03429	0.693827
F4JV80	1.03589	0.326452	0.777249	0.326591
Q8LPL8	1.03614	0.663852	0.891013	0.566195
F4JY76	1.03616	0.839847	1.04119	0.845888
P11574	1.03616	0.444096	0.912511	0.319649
Q9MBA1-3	1.03618	0.943548	1.15182	0.0893036
Q9SZF8	1.03651	0.789836	0.975692	0.846157
F4IH74	1.03659	0.906171	1.02585	0.796455
Q5W7F2	1.03662	0.374015	1.01964	0.531926
Q42600	1.03666	0.609771	1.19193	0.445854
Q9ZVC3	1.03676	0.830047	0.926869	0.541539
Q9C6U3	1.03677	0.469462	0.977706	0.64265
Q03250	1.03688	0.338145	0.906278	0.383
Q0WNW0	1.03694	0.869447	1.0391	0.712807
Q84WW5	1.0373	0.861488	0.993867	0.928684
Q9SUY2	1.03742	0.671017	1.14036	0.265737
Q9FPJ2	1.03751	0.710285	1.06043	0.518714
Q8RWY6	1.03754	0.192653	1.04	0.720628
Q8S4F6	1.03764	0.568295	1.07369	0.423504
Q9LUT0	1.03776	0.872434	0.855503	0.0207033
Q9SNC3	1.03794	0.958635	0.891265	0.179386
F4JZG9	1.03795	0.867589	1.06873	0.33936
Q9LZT4	1.03796	0.71714	0.945581	0.580114
O81296	1.03803	0.543069	0.850246	0.13576
O81208	1.03804	0.902413	0.916167	0.396077
Q2HIR7	1.03811	0.708358	1.01914	0.897483
P29516	1.03827	0.820666	0.940254	0.47624
Q9FYL8	1.03893	0.758804	0.971883	0.817018
Q94AU7	1.03911	0.817596	0.96061	0.579274
Q8L6Z8	1.03928	0.795766	1.14298	0.242273
Q42523-2	1.03939	0.556138	0.984399	0.64923
Q9LJN2	1.03947	0.623542	0.970271	0.763872
Q9LF97	1.03961	0.398345	1.12292	0.465468
Q5GM68	1.03979	0.967143	1.02398	0.896319
F4K8S2	1.03981	0.294806	0.96716	0.663268
F4JB65	1.03986	0.905575	1.02253	0.831628
O23654	1.03996	0.327346	1.02705	0.607212
Q9M9B4	1.04041	0.525121	1.13482	0.154134
F4JAA5	1.04073	0.678097	0.986332	0.830109
Q9SQI8	1.04076	0.408507	0.956856	0.491809
Q9M7Z1	1.04085	0.846808	1.07242	0.777538
Q9SIJ8	1.04094	0.832302	0.879273	0.096402
O80939	1.04095	0.907664	1.34352	0.523703
F4HSD4	1.04151	0.892775	0.950633	0.805004
A8MS48	1.04156	0.998374	0.873108	0.273909
Q9SKP6	1.04244	0.629359	0.97717	0.618964
Q93VC7	1.04245	0.619438	0.97834	0.705891
Q8L838	1.04332	0.887027	1.01894	0.926711
Q39041	1.04363	0.457378	0.890537	0.204215
Q9S7C0	1.0437	0.468553	1.13813	0.505922
Q944A9	1.04382	0.773519	1.02875	0.959077
Q38882	1.04414	0.0780836	0.932229	0.326652
O82487	1.04418	0.569189	0.866626	0.164038
Q9LDD8	1.04421	0.501291	0.985001	0.775068
Q9FPF0-2	1.04435	0.40381	0.8676	0.605791
Q8S3U9	1.04459	0.732433	1.09638	0.752062
Q9M095	1.04469	0.54315	1.08621	0.469503
A3KPF5	1.0448	0.933889	1.24482	0.6044
Q9SQG2	1.04482	0.956023	1.15419	0.452892
F4J8C6	1.04491	0.0735209	1.0516	0.238872
Q9M328	1.04547	0.985172	0.916875	0.405783
Q9SYW8	1.04553	0.708264	1.05979	0.825732
Q9M812	1.04568	0.969381	1.05884	0.979657
Q9M1J1	1.04573	0.723967	1.02685	0.677832
Q9LNU3	1.04584	0.843357	1.09389	0.652934
Q39249	1.04626	0.488287	1.0488	0.12212
Q8W585	1.04662	0.736101	1.07577	0.138995
O48946	1.04712	0.953459	0.993438	0.910822
Q94F10	1.04717	0.997202	1.29897	0.218215
Q93YS4-2	1.04719	0.852339	1.09648	0.582229
P25855	1.04727	0.87123	0.996335	0.848835
Q8VZI2	1.04728	0.916216	1.2299	0.391134
F4JXW9	1.04747	0.864197	1.17092	0.471892
Q0WWE3	1.04782	0.875759	0.739258	0.247903
Q9SIV5	1.04782	0.526817	1.06148	0.164216
Q9LM02	1.04795	0.440753	1.05858	0.0766044
Q9LTR2	1.04803	0.496379	0.989417	0.530952
Q8LEV0	1.04817	0.465512	1.01143	0.667314
Q9XII1-2	1.04926	0.805154	0.923491	0.281358
Q94A28	1.04927	0.831956	1.10403	0.93058
Q9SR93	1.0496	0.96874	1.06911	0.744697
Q5XEN3	1.05	0.516513	0.932845	0.103273
P49201	1.05022	0.837497	1.38211	0.0955606
Q9FVR6	1.05029	0.678075	0.945131	0.446323
O48529	1.05041	0.794759	0.980749	0.735267
Q56X52	1.05103	0.376521	0.993346	0.422411
P43298	1.05107	0.506363	1.00277	0.939397
F4IKK4	1.05111	0.998785	0.89581	0.282771
Q9ASX5	1.05118	0.656217	1.00032	0.935242
Q9SY97	1.05141	0.906056	1.13025	0.636193
Q9LMB2	1.0515	0.379415	1.2396	0.428525
Q38814	1.05159	0.677013	0.977726	0.715338
Q9SRR8	1.05161	0.534839	1.07207	0.187489
P04778	1.05181	0.737156	0.893492	0.608286
Q9SR73	1.05183	0.967295	0.953955	0.623753
Q9LUK5	1.05199	0.256023	1.24473	0.327328
Q93W05	1.052	0.409716	0.719523	0.0948287
Q9SF29	1.05215	0.806049	1.03243	0.61283
Q8VY49	1.05237	0.588403	1.36565	0.13708
Q9SRQ3	1.05281	0.484397	1.00832	0.965935
Q9LJR2	1.05294	0.191039	1.04687	0.784071
Q9LJL3	1.05294	0.248981	0.993063	0.805145
F4I907	1.05307	0.613972	0.95082	0.464826
Q94B78	1.05318	0.877137	0.956387	0.624117
Q9SUR3	1.05343	0.652614	1.84786	0.114747
Q9XF88	1.05372	0.386589	1.0946	0.381794
O03986	1.05373	0.601585	0.876123	0.190639
Q9C9T0	1.05377	0.96227	1.11929	0.77166
Q9ZSY2	1.05419	0.40417	0.983776	0.725091
Q9LSI9	1.05433	0.111137	1.13105	0.113849
Q8GWG0	1.05436	0.919626	1.00785	0.902636
Q93W02	1.05439	0.699635	1.03273	0.594848
P11035	1.0545	0.816831	0.986888	0.795037
P54144	1.05457	0.809727	1.00287	0.91
Q8LB02	1.05459	0.686482	0.897571	0.384725
P51422	1.05476	0.680667	1.97199	0.0253488
P49107	1.05511	0.679566	0.916423	0.403173
Q058N4	1.05528	0.466972	1.143	0.00623779
Q39255	1.05534	0.906025	0.977025	0.718567
Q9SJ12	1.05536	0.925348	0.772118	0.138858
O64517	1.05541	0.830405	0.94179	0.543564
Q9SL05	1.05555	0.921181	1.15726	0.575386
Q9T053	1.05612	0.425755	1.06889	0.625932
Q9SA06	1.05613	0.756073	1.05389	0.713925
Q9LY23	1.05619	0.390284	1.03145	0.909737
Q9SCZ1	1.0564	0.00433398	1.15158	0.36444
F4K0X7	1.05653	0.4507	1.0781	0.164276
Q940Y8	1.05659	0.556931	1.01827	0.989142
Q9SCX3	1.05659	0.977918	0.836893	0.330846
Q944G9	1.05661	0.641506	0.883387	0.365603
Q8L7M7	1.05686	0.54116	1.25163	0.0761105
Q9SKB2	1.05717	0.777355	0.942505	0.568403
Q94A52	1.05752	0.670007	1.01502	0.906689
F4JRY9	1.05773	0.704685	1.17211	0.0632738
Q8VXY0	1.05777	0.994902	1.24018	0.618621
Q94FY7	1.05794	0.582559	0.947179	0.273555
Q84VQ4	1.058	0.81689	0.966025	0.6752
Q2HIM5	1.05806	0.72199	1.08991	0.784704
O23714	1.05845	0.843207	0.880307	0.29594
Q9XID3	1.05897	0.717965	1.02496	0.932299
P38557	1.05898	0.643421	1.11257	0.423848
P0DI74	1.059	0.551194	1.17567	0.316468
Q9XIA4	1.05933	0.382209	1.0253	0.734483
Q8L3S7	1.05939	0.814527	1.13695	0.557877
Q9C811	1.05971	0.683043	1.0348	0.909385
F4HTI7	1.05995	0.328008	1.00354	0.989488
Q93ZH5	1.05998	0.71293	0.967522	0.37333
Q9SVD1	1.06001	0.455827	0.930465	0.207922
Q42589	1.06014	0.798317	1.0685	0.777909
Q8LCL3	1.06022	0.568023	1.38878	0.117519
Q9SYB8	1.06035	0.598571	1.11953	0.395286
P56773	1.06035	0.542319	0.997344	0.889252
B9DFS6	1.06052	0.466261	1.00974	0.700037
Q9FF55	1.06075	0.481916	1.03066	0.811174
P92978	1.06117	0.629546	1.04642	0.611698
Q96299	1.06158	0.628658	1.08289	0.256095
A0JQ86	1.06163	0.0846247	1.25153	0.190844
Q9FN05	1.06168	0.649655	1.08352	0.264256
O82167	1.06181	0.120492	0.875583	0.104753
Q9SRH6	1.06254	0.600445	1.01913	0.688909
B9DFQ9	1.06257	0.522961	1.00882	0.995925
Q9SW18-2	1.06257	0.319108	0.954442	0.560487
Q9SUI4	1.06279	0.544329	1.10911	0.472347
Q8LF20	1.06286	0.487025	1.05051	0.668896
Q8LPQ6	1.06306	0.549006	1.0504	0.793871
Q8RUB7	1.06321	0.750465	1.11924	0.552981
O04487	1.06337	0.0569873	0.923186	0.309178
Q9T0A0	1.06337	0.726877	1.01436	0.977572
Q9LM78	1.06338	0.701518	0.963764	0.634664
Q9LVH5	1.06362	0.555175	1.18334	0.348658
Q9SIM4	1.06374	0.446913	1.88979	0.0192454
Q9M591	1.06397	0.41434	1.04729	0.103637
Q8GXN6	1.06408	0.774631	1.00519	0.909937
O80634-2	1.06414	0.788383	0.977294	0.741753
Q9LSE4	1.06439	0.479577	1.02471	0.922932
Q94BZ7-2	1.06472	0.153581	1.19778	0.0407571
O82279	1.06511	0.483137	0.977951	0.697424
O49048	1.0655	0.336174	0.984274	0.492136
Q9LUD4	1.06581	0.989489	1.70684	0.233484
P31582	1.06585	0.696691	0.870759	0.151385
Q8H1G6	1.06603	0.873503	1.03197	0.896179
Q9FIG9	1.06677	0.280026	1.11076	0.00690639
Q9SJV5	1.0669	0.582759	1.10172	0.0203847
Q9C958	1.06697	0.498195	0.92783	0.617494
Q39119	1.06747	0.516438	1.11891	0.245834
Q01474	1.06747	0.608372	1.15851	0.277297
O04616	1.0677	0.543265	1.04975	0.962835
Q8L4R0	1.06775	0.0234568	1.1201	0.406612
Q9C827	1.0679	0.360454	1.15379	0.289754
Q8RWG1-2	1.06793	0.490257	1.11328	0.100286
Q9FVT2	1.06855	0.468351	0.926705	0.340797
Q9FL44	1.06856	0.977058	1.26246	0.524305
Q940J8	1.06861	0.450358	1.40228	0.135488
A8MQX8	1.06861	0.321239	0.934172	0.382243
O82355	1.06892	0.904537	0.916615	0.472771
Q8LAN3	1.06894	0.183729	0.895728	0.132897
O82514	1.06898	0.348782	1.0015	0.899871
Q9SKI0	1.0694	0.639079	0.897345	0.159028
Q9LVV3	1.06957	0.43384	0.876497	0.0775295
P42697	1.0696	0.571995	1.19471	0.277226
Q8W593-2	1.07011	0.254035	0.98983	0.800578
Q8VZG8-2	1.07016	0.3191	0.991863	0.838871
Q9SM23	1.07041	0.533292	1.08007	0.225807
Q9C9Z6	1.0705	0.812873	1.12038	0.13595
Q2HIU0	1.07051	0.694997	1.07507	0.769785
P42643	1.07064	0.427719	1.0171	0.762999
Q9C9C5	1.07074	0.895765	1.0843	0.0216191
O04621	1.07082	0.76546	1.14212	0.11866
O81148	1.07113	0.593138	0.927123	0.445329
Q9SK27	1.07129	0.573689	0.830358	0.174716
Q9C8M9	1.07136	0.611613	1.03421	0.449723
Q9C8R4	1.07148	0.270243	1.09039	0.344795
Q9SFU6	1.07194	0.547359	1.23627	0.312859
Q9M885	1.07196	0.673865	1.07307	0.163048
Q8VZL4	1.07232	0.882975	0.92677	0.642086
P29402	1.07253	0.453681	0.955759	0.585144
F4IJM1	1.07285	0.737288	1.03516	0.527246
B3H4I6	1.07293	0.0667886	1.02075	0.765141
O48528	1.07314	0.701171	0.878452	0.264954
O80852-2	1.07431	0.670475	0.766535	0.17409
Q9S7R2	1.0745	0.0158342	1.19317	0.613135
Q9FIE8	1.07481	0.636344	1.04065	0.864594
Q9FUZ2	1.07591	0.000958468	1.10903	0.197966
Q8GZ17	1.07608	0.427331	1.06307	0.100709
Q9SKD3	1.07611	0.234625	1.1139	0.0600767
Q9ZQX4	1.07629	0.0317016	1.04467	0.775433
O22898	1.07666	0.164485	1.02095	0.73453
F4JRG0	1.07674	0.680735	1.06087	0.646795
P51414	1.07675	0.531561	1.17664	0.0646168
Q9FKK7	1.07677	0.596095	1.0346	0.800864
Q9LM25	1.07777	0.393892	1.05848	0.619828
Q9SUL1	1.0778	0.567306	1.01669	0.730389
Q9SV06	1.07798	0.985876	0.948751	0.579205
Q9FJD0	1.07805	0.675324	1.07603	0.600523
Q9SJU9	1.07832	0.785859	1.17101	0.722775
Q940J9	1.07851	0.117996	1.0231	0.99515
Q8LBU0	1.07858	0.540086	1.12677	0.134335
Q84TI2	1.07884	0.524159	0.906624	0.156538
Q9ZW02	1.07933	0.232831	1.08115	0.662948
Q6NKS4	1.07935	0.264418	1.10736	0.566917
Q5PNY9	1.0794	0.163011	1.01036	0.310841
Q9FLF3	1.07959	0.301716	1.09649	0.546878
P53799	1.07997	0.593547	1.22437	0.290807
F4IZ90	1.08011	0.24065	0.889085	0.478591
F4I0P8	1.08036	0.182691	1.23659	0.223314
F4IFQ0	1.08058	0.582877	1.11432	0.108504
Q39141	1.08058	0.789902	1.2039	0.473691
Q9XI42	1.08102	0.525325	0.959166	0.637559
Q9LR30	1.08121	0.411094	1.01043	0.984687
Q43127	1.08123	0.611302	1.07335	0.605537
Q8RWZ7	1.08124	0.81923	0.939165	0.74952
Q9FVX1	1.08154	0.496713	0.845708	0.206682
Q38799	1.08155	0.410682	1.00495	0.98663
A8MSC1	1.08158	0.526224	1.15867	0.685637
O48670	1.08209	0.694769	1.01559	0.738004
O64634	1.08237	0.886264	1.03386	0.963679
Q9LYN2	1.08316	0.421098	1.09897	0.18204
Q38798	1.08317	0.374812	1.04175	0.722266
F4K347	1.08327	0.107807	1.03871	0.415896
Q9SN86	1.08333	0.404289	0.839561	0.026904
Q1ACB3	1.08355	0.407321	1.10725	0.134094
F4JLJ2	1.08372	0.44667	0.942659	0.429017
Q93Z70	1.08436	0.667505	1.07828	0.262467
Q67YI9-2	1.08466	0.65973	1.0872	0.856467
F4IP26	1.08518	0.335174	1.11387	0.0896515
Q9C8P0	1.08575	0.266926	1.03072	0.616305
Q9LDY5	1.0858	0.622493	1.12575	0.420881
Q9FN50	1.0861	0.584224	1.11951	0.425737
O82629	1.08633	0.406364	1.14151	0.412194
P52410-2	1.08644	0.398811	1.24304	0.20893
Q8S9L3	1.08672	0.196714	0.984296	0.773052
Q9SMX4	1.08706	0.727355	1.17171	0.113433
P28185	1.08718	0.608369	0.999389	0.883996
O65476	1.08722	0.789922	1.06655	0.881342
Q9FFR3	1.0874	0.639203	1.00598	0.978095
Q940B0	1.0875	0.620725	1.32281	0.258393
O80576	1.08774	0.657498	1.01738	0.930006
Q9LE82	1.08801	0.871432	0.991875	0.867639
Q9C5Z3	1.08902	0.290888	1.06882	0.367271
Q38871	1.08911	0.490609	0.96052	0.436827
Q9SAJ3	1.08931	0.282122	1.08644	0.569335
P56780	1.09021	0.197099	1.2435	0.278821
O22714	1.09032	0.699483	1.06159	0.93913
P46312	1.09047	0.530971	1.09677	0.592836
Q9CB01	1.09069	0.556029	0.964067	0.58596
Q9LZJ5	1.09075	0.143248	1.2492	0.409582
F4JAY1	1.09116	0.491491	1.19875	0.396408
Q39258	1.09123	0.374047	1.07617	0.38787
O80948	1.09133	0.82122	1.75967	0.36993
Q8LPF1	1.09162	0.238049	0.99893	0.956057
O64883	1.09187	0.301958	1.04771	0.787858
Q9LPM3	1.09187	0.491277	1.01789	0.981023
Q9T090	1.09199	0.464195	1.04124	0.728849
Q8VYK6	1.09229	0.448685	1.35092	0.0963423
Q8W463	1.09269	0.32673	1.48766	0.0303654
Q944K2	1.0934	0.617951	1.01214	0.96616
Q9M8D3	1.09355	0.19284	0.913791	0.123067
Q8VZ10	1.09356	0.218133	1.15259	0.0946984
F4IFZ9	1.0936	0.683	1.03055	0.927537
O22870	1.09361	0.837791	0.823114	0.30057
Q9M5J9	1.09383	0.740584	1.11144	0.962863
F4IVR2	1.09402	0.215044	0.993449	0.85198
Q9FF90	1.09415	0.550252	1.33349	0.0556189
Q8VYC5	1.0942	0.19333	1.06128	0.337013
Q9SPE6	1.09429	0.319054	1.07584	0.173602
Q9M0Y8	1.09437	0.339441	1.03666	0.592708
Q9C5D6	1.09473	0.0534652	1.16401	0.193719
O23006	1.09541	0.413763	0.968973	0.678412
O65788-2	1.09555	0.644749	0.995966	0.93339
Q9C9C0	1.09575	0.170251	1.20514	0.115417
Q9CAC5	1.09598	0.465271	1.14851	0.585747
A7WM73	1.09599	0.706868	1.08664	0.820069
Q7XA63	1.09632	0.755946	0.871774	0.197883
Q94BY3	1.0965	0.354417	1.17787	0.114416
Q9M0E2	1.09675	0.313503	1.59277	0.00869334
Q8LD03	1.09679	0.111877	1.03264	0.511954
Q8GWH3	1.09686	0.614858	0.864703	0.148836
Q9LN03	1.09714	0.873224	1.02053	0.986113
Q8LD27	1.09733	0.453331	0.920674	0.369466
Q9MB58	1.09791	0.283867	1.02127	0.66696
Q9LHL8	1.09812	0.577738	0.90749	0.489444
Q56Z59	1.09835	0.456612	0.898539	0.0250505
B9DGT7	1.09835	0.157452	1.09898	0.370128
P59224	1.0985	0.16064	1.63969	0.118154
Q8L835	1.09865	0.483775	1.09214	0.508776
Q5XEP2	1.09895	0.631639	1.01775	0.827941
Q9C865	1.0994	0.554565	0.980296	0.739576
F4JJR0	1.09995	0.0570772	1.10262	0.499682
Q9SR09	1.1003	0.672835	1.09305	0.634519
F4JN35	1.10035	0.732235	1.21278	0.622502
O04834	1.10042	0.47068	1.07454	0.618705
Q2V3Q0	1.10053	0.667743	0.874974	0.312173
Q9M024	1.10059	0.299057	0.947373	0.190229
Q9LXR8	1.10063	0.95174	0.815229	0.127952
O04922	1.10072	0.240278	0.894525	0.141629
Q8RXV3	1.10087	0.0691164	0.98907	0.762425
Q9CAI7	1.10095	0.786718	1.34187	0.12276
Q944S5	1.10109	0.19024	1.1513	0.277639
Q9MA96	1.10112	0.10855	1.87087	0.0588669
Q9FGH4	1.10137	0.464477	0.983654	0.770703
O04036	1.10138	0.317238	1.01189	0.742757
O48593	1.10166	0.221252	1.00061	0.995466
Q0WSY2	1.10178	0.686854	0.725149	0.0355699
F4HPN4	1.10253	0.552834	1.13657	0.604248
Q9M0G0-2	1.10269	0.101492	0.952346	0.270713
Q9C9Y6	1.10283	0.448085	1.06822	0.696274
P55737	1.10315	0.319561	1.00862	0.895282
Q8LG88	1.10315	0.310959	1.01605	0.953865
Q9FI19	1.10335	0.851697	0.992903	0.756298
F4K4X9	1.10335	0.0118426	1.10192	0.151856
Q38893	1.10358	0.611088	1.03279	0.850463
Q9LYR5	1.1038	0.665496	1.08217	0.881927
P38418	1.10449	0.124142	1.16192	0.318333
Q9LKR3	1.10478	0.027323	1.01218	0.98598
Q6DBQ2	1.10482	0.00152814	1.04733	0.799548
Q8W485	1.10485	0.620465	1.02045	0.988925
F4I9A2	1.10487	0.0386111	0.958814	0.488994
P42770	1.10546	0.283831	1.11614	0.196769
Q9C920	1.10554	0.30967	1.08184	0.200328
O04921	1.10561	0.290774	1.06941	0.409132
Q94CD8	1.10591	0.453433	0.793531	0.0552425
Q8H0W4	1.10626	0.433345	1.03775	0.348647
Q9FF91	1.10632	0.248483	1.00929	0.871221
Q8LEM4	1.10636	0.679203	0.666042	0.128669
F4HTQ4	1.10642	0.46234	1.06022	0.502958
Q9ZU35	1.1069	0.763191	0.937412	0.0869793
O81291	1.10718	0.312846	1.05986	0.538532
Q3EBE3	1.10794	0.100645	1.17797	0.276295
O23403-3	1.10798	0.327207	0.834692	0.135527
Q8LGG8	1.10855	0.474214	1.12915	0.0570461
Q9SZV5	1.10857	0.0965183	1.0434	0.0252612
O65686	1.10919	0.905345	0.994197	0.728062
F4IPW4	1.10936	0.0275222	1.0623	0.32926
Q9FZ76	1.10938	0.467532	1.15275	0.42965
Q9FG38	1.1095	0.50485	0.911992	0.155583
Q9ZNV4	1.10964	0.501671	0.735216	0.231594
F4I0W7	1.11039	0.807342	1.10186	0.795919
Q9C5R8	1.11049	0.529119	1.04616	0.801206
F4HU00	1.111	0.0943167	1.20574	0.174705
Q9SJT9	1.11109	0.451005	1.29777	0.244699
O22187	1.11125	0.0521624	1.13015	0.390122
F4KCT5	1.11138	0.723394	1.20343	0.676721
Q9LME4	1.11166	0.245907	0.911662	0.257616
Q84N64-2	1.11176	0.179892	1.1452	0.297406
Q9LIL3	1.11188	0.896771	1.21007	0.920238
Q96250	1.11235	0.517272	1.10588	0.00443764
Q9LRN0	1.11244	0.234027	1.03489	0.51171
Q9LHS0	1.11253	0.0970133	1.11396	0.606073
Q9SZE4-2	1.11292	0.490193	1.01026	0.942364
Q9XI01	1.11302	0.27218	0.9275	0.371439
Q8LBK6	1.11304	0.150063	0.912815	0.184691
P47998	1.11307	0.42822	0.826992	0.24603
C0LGE0	1.11319	0.827056	1.16494	0.878814
Q9SMN1	1.11324	0.164273	1.00358	0.999792
Q42029	1.1135	0.515102	1.11305	0.731835
F4HQD4	1.11355	0.192109	0.994092	0.849842
Q96514	1.11359	0.0714381	1.60503	0.20763
Q9SYI0	1.11408	0.352644	1.0468	0.670832
F4HY33	1.11439	0.294322	1.06871	0.761643
[truncated: 732 more rows]

## Sheet: mem
Accession	FC B2/B3	b2/b3 p.Value	FC MYB	myb pValue
P11490	0.185563	0.0310676	0.185226	0.0277043
Q0WVN5	0.334262	0.0816551	0.853598	0.449301
O23138	0.356406	1.44376e-05	0.51654	0.0365622
A8MQK3	0.413916	0.0281068	0.505557	0.0985423
Q9SK39	0.437868	0.11715	0.375505	0.0305289
Q9M390	0.489748	0.157194	0.856201	0.266751
F4JY28	0.513472	0.00780926	0.630844	0.208886
P93004	0.526211	0.0318738	0.754563	0.122873
Q9ZV07	0.530924	0.0218208	0.822095	0.102746
Q9LIS3	0.53871	0.214007	0.855017	0.625083
O82352	0.540337	0.0836541	0.874948	0.611094
F4JRR1	0.540526	0.242854	0.641729	#NUM!
F4JDN8	0.543502	0.0249445	0.976165	0.727643
Q8W4M5	0.55603	0.0903256	0.586849	0.123047
Q9LSE7	0.558134	0.240088	2.82338	0.206603
Q9SB58	0.559947	0.0747165	0.870611	0.585591
Q9FPJ4	0.564088	0.0900509	0.687269	0.0132656
Q9LUN2	0.572204	0.174995	0.826961	0.395046
Q9FN38	0.576165	0.0117362	0.989882	0.817702
F4I082	0.583096	0.00206253	0.842068	0.207758
F4J1B3	0.58401	0.0879539	1.05557	0.741601
Q9M386	0.587547	0.00403782	0.990232	0.801137
P43286	0.588261	0.0560013	0.936335	0.452508
Q9M0V6	0.590329	0.0928945	0.736673	0.226114
Q8VZQ3	0.590472	0.0159744	0.948722	0.623205
Q94EG9	0.594533	0.0758704	0.868992	0.0498388
F4KIB2	0.596482	0.235723	1.01701	0.90379
Q9SKJ7	0.600588	0.0523954	0.945492	0.535876
Q08733	0.60082	0.0195024	0.799593	0.0605214
Q03251	0.602737	0.0991767	0.695117	0.158712
B3H4S6	0.606354	0.0704438	0.926413	0.362972
F4KG20	0.608397	0.004899	0.784201	0.0432506
Q9LVM5	0.611032	0.0298374	0.609521	0.146958
O23596	0.613138	0.00854564	1.08257	0.565671
B9DFR9	0.614648	0.00458193	0.864285	0.0496569
Q9FQ24	0.616679	0.000990503	0.790326	0.421378
Q8RXL8	0.625645	0.0805024	0.988488	0.840586
Q56XQ0	0.625781	0.232692	1.03719	0.864598
Q9LFS3	0.626988	0.0066968	1.11085	0.562993
Q9LVE0	0.627596	0.0308987	1.11371	0.955158
Q9LUV2	0.62769	0.0708691	0.639385	0.0632217
Q41931	0.628564	0.11518	0.820588	0.354604
F4JRV2	0.628982	0.105274	0.604688	0.0893212
Q6DBN4	0.629377	0.204871	0.848858	0.650265
Q9FIX1	0.630153	0.23701	0.740149	0.0210778
Q8LE47	0.630676	0.406516	1.03652	0.931653
Q39254	0.631798	0.254195	0.911357	0.714534
Q8GYN5	0.633218	0.0426194	0.90898	0.199769
Q9STY0	0.6354	0.102716	0.925862	0.499842
Q9M5J8	0.636671	0.293084	1.15742	0.959865
Q9SUV2	0.640269	0.0185872	0.997597	0.9031
Q8GWB3	0.640888	0.432716	0.777378	0.0544642
Q9FKS8-2	0.643328	0.199661	0.975043	0.838041
Q9CAN1	0.645645	0.0178937	1.0731	0.368517
Q94BT9	0.649818	0.116878	0.669003	0.185437
Q9SJ40	0.651386	0.374679	0.964661	0.727857
Q9LIL4	0.652445	0.0381331	0.730847	0.0698386
A8MS07	0.653732	0.0880028	0.911955	0.577846
Q9FE38	0.658421	0.158216	0.99861	0.915591
Q9C884	0.659993	0.0912706	0.820414	0.124132
Q9FJK8	0.662217	0.0865493	0.846955	0.554765
Q9M0F5	0.663038	0.0518575	0.669391	0.220189
Q9LZI2	0.663701	0.0490204	0.896025	0.382438
Q9ZQD8	0.664011	0.158564	0.802601	0.305986
Q9C8W1	0.664321	0.174443	1.02231	0.984327
Q9FRL3	0.665797	0.0923514	1.05569	0.65411
Q8LEB6	0.66635	0.100489	0.734234	0.294582
P92514	0.666501	0.26427	0.864911	0.591798
Q39196	0.66699	0.00596046	0.996641	0.829353
A1XJK0	0.668463	0.0439387	0.748186	0.0599574
Q0WN19	0.671193	0.0322727	0.769208	0.164837
B3H6R0	0.671737	0.255995	0.814418	0.364468
Q9FEG2	0.672269	0.286601	0.94698	0.657841
O23081	0.674527	0.128774	1.08896	0.149342
Q9LF79	0.675609	0.0647339	1.00636	0.815026
Q9ZVJ5	0.677383	0.0955197	0.77544	0.281498
Q9LP53	0.679613	0.026833	0.527349	0.0082045
Q94AA1-2	0.680109	0.3311	0.749051	0.106702
Q9FY71	0.681465	0.365172	1.03186	0.9823
Q8RWZ6	0.682981	0.0185527	0.973238	0.700922
Q9FKH6	0.683195	0.0806771	0.90888	0.300617
P30302	0.684847	0.00302556	0.977578	0.634481
Q1JPL7	0.686427	0.107286	0.808785	0.264471
Q93XY5	0.689538	0.0486453	0.95623	0.492699
F4J381	0.690347	0.203662	0.899713	0.678375
Q42406	0.690582	0.111674	0.817282	0.259105
O49621	0.692324	0.114894	0.95906	0.815108
Q42400	0.692485	0.0998268	0.800639	0.307357
Q9SL42	0.692569	0.0232603	0.743536	0.0735363
O80774	0.692694	0.177964	0.980838	0.745784
Q8S8R1	0.693067	0.124395	0.601861	0.371145
Q8LAA6	0.69372	0.0488252	0.942314	0.341506
F4IJL4	0.69457	0.247479	1.00178	0.857404
Q9M2M5	0.694643	0.350149	0.928411	0.757793
Q9FF88	0.695036	0.0378002	0.991531	0.838043
Q9LYI4	0.695531	0.0646775	1.17843	0.550735
Q9FWR4-2	0.695776	0.104718	0.809816	0.223602
Q93Y38	0.696856	0.062441	0.927696	0.420709
Q8LG60	0.698418	0.0287711	0.868825	0.28403
O65468	0.698707	0.334204	0.800493	0.472116
F4J447	0.699562	0.108564	0.759407	0.130981
Q8GWP3	0.700163	0.00494786	0.937464	0.161562
Q9FYK0	0.70057	0.0428598	0.860814	0.403138
Q9FVQ4	0.701108	0.483546	0.905428	0.693076
Q8L8Z1	0.701434	0.024274	0.85845	0.185022
Q9C7F5	0.702242	0.105026	0.696197	0.0952033
Q9FIJ0	0.702996	0.100661	0.878478	0.289101
Q9C8G5	0.703192	0.00653987	1.06843	0.74461
Q93W95	0.703518	0.109963	0.864547	0.253053
Q93VI3	0.7046	0.113675	1.06475	0.598895
Q8VZK9	0.704621	0.35078	0.909063	0.551919
O23482	0.7049	0.034934	1.11937	0.368463
Q9LF98	0.708056	0.176104	0.77037	0.263196
Q42510	0.708096	0.255946	0.962401	0.806284
Q9SH59	0.708335	0.215632	1.44049	0.522889
Q38900	0.708432	0.211859	0.739325	0.222439
Q058J1	0.709358	0.210243	1.02089	0.936955
P32962	0.710833	0.201438	0.780995	0.280706
F4JIZ4	0.711282	0.360591	0.849186	0.632432
Q8VYN9	0.711535	0.0972676	0.812023	0.191685
F4JIN3	0.712082	0.0443142	0.935045	0.754218
F4JP88	0.712195	0.0290703	0.674269	0.136238
Q39101	0.712562	0.0267743	0.772482	0.153412
P93026	0.712788	0.244764	0.962032	0.823491
O48646	0.713195	0.136212	0.705279	0.13982
F4JSK5	0.713997	0.209724	2.40951	0.41794
P31166	0.7163	0.0155946	0.688876	0.0429797
Q8RWZ5	0.716366	0.224832	0.846466	0.107418
Q9LIC6	0.716568	0.454673	0.947783	0.62503
Q9ZVS4	0.716591	0.318419	0.920799	0.757384
Q9SD81	0.717266	0.145165	0.694984	0.166573
Q9LH85	0.71763	0.127889	0.720604	0.174203
Q9SZB7	0.717976	0.106444	0.814957	0.549568
Q9M1E7	0.718841	0.0424513	0.919698	0.157991
Q9SYT0	0.719387	0.0460467	0.802619	0.207924
O80858	0.720057	0.0882664	0.776188	0.168431
Q9LJX0	0.720074	0.0187842	0.752725	0.00873236
Q9SB48	0.720075	0.188858	0.844802	0.537552
Q9LE54	0.720355	0.297873	0.759439	0.190878
Q94CE5	0.723471	0.191922	0.880862	0.426247
Q8GUM2	0.724184	0.154309	0.851901	0.383283
P43287	0.724762	0.0108582	0.877042	0.027531
Q9SRK7	0.72518	0.130064	0.954989	0.580138
Q5Q0B6	0.725404	0.318318	0.977163	0.856707
Q8S8T4	0.725462	0.363477	0.503545	#NUM!
F4K694	0.726403	0.16552	0.833192	0.275483
Q9LT02	0.72687	0.233842	1.00452	0.91719
Q8GX78	0.727145	0.0803394	0.969802	0.661579
Q9SMR4	0.727713	0.244113	0.711098	0.14918
F4JD48	0.729256	0.461732	0.88469	0.642574
Q8LE26	0.729319	0.00242767	0.966309	0.591184
P23586	0.729452	0.104269	0.854579	0.155794
Q9C9H5	0.729481	0.109231	0.89051	0.437704
Q9ZSK4	0.730326	0.0701501	0.879943	0.250495
Q9SXA5	0.730573	0.0879658	0.969671	0.75105
Q9XI29-3	0.730865	0.177807	0.947754	0.357838
F4HU93	0.731189	0.172608	0.858468	0.332489
Q9CAN8	0.731416	0.228434	0.952673	0.772267
Q9LPZ3	0.733287	0.0488545	0.892759	0.352635
Q8GUN6	0.733721	0.0677521	0.948559	0.206129
O82251	0.734679	0.0521647	0.893442	0.0206277
Q93VH9	0.734687	0.143782	1.07844	0.815738
Q9ZT42	0.736687	0.330494	0.804483	0.249392
Q8VYH2	0.738448	0.149401	0.786741	0.297292
Q39231	0.739044	0.0812021	1.15576	0.75884
Q9SEL6	0.740429	0.000582016	0.984193	0.767272
Q9FE29	0.741245	0.379733	0.959046	0.799117
Q9SRT3	0.741455	0.347758	1.01421	0.99604
Q8L636	0.7423	0.115277	1.04342	0.8211
Q9FG04	0.742375	0.468725	1.00759	0.980663
Q9LDZ0	0.74368	0.112681	0.727842	0.131676
Q9FMJ0	0.744108	0.178512	0.860629	0.120254
Q9LFA3	0.74506	0.0236607	0.815202	0.140431
Q38890	0.746082	0.175441	1.1209	0.758917
Q9SSC1	0.74723	0.0820433	0.801722	0.182103
O82204	0.747648	0.0323922	1.19615	0.379874
Q9LK36	0.748427	0.121802	0.990533	0.824119
Q9C5M0	0.749831	0.0206145	0.968624	0.315987
Q9M647	0.750793	0.13185	0.891016	0.571336
Q56ZN6	0.752021	0.220349	1.04029	0.979078
P57752	0.752282	0.263823	0.891871	0.308053
F4HQ25	0.753287	0.0532535	0.883143	0.130005
P93303	0.75371	0.193326	1.15279	0.785738
Q9SMQ6	0.754158	0.0172884	0.933944	0.206849
F4K116	0.75433	0.122386	0.853894	0.518609
Q96300	0.754738	0.00585627	0.676758	0.00205365
Q93YP9	0.7566	0.080748	1.03577	0.257002
O65398	0.757414	0.228488	0.667159	0.119689
Q9M9P3	0.758237	0.066546	0.856557	0.321641
F4IW47	0.758742	0.150754	0.883393	0.427394
Q52T38	0.758848	0.297639	1.09681	0.937612
Q9FJR0	0.758978	0.301144	0.922454	0.743457
Q9T042	0.759731	0.0621022	1.00476	0.984159
Q9LTL0	0.760424	0.0276787	0.919867	0.0419873
F4HQ17	0.761199	0.192371	0.890417	0.604424
Q94JX5	0.761825	0.249683	1.14044	0.586651
P10796	0.76285	0.191768	0.818552	0.288885
Q949R9	0.76314	0.0461055	0.812325	0.0395643
Q944A7	0.763326	0.0261363	0.891108	0.215633
Q9LNP3	0.76347	0.0659924	1.0975	0.36503
Q9SZM3-2	0.763589	0.163227	0.790006	0.228825
Q944L5	0.764547	0.298571	1.0708	0.75915
Q9SRX2	0.765179	0.115284	1.17435	0.0466843
O23569	0.765323	0.0715518	0.837337	0.0390051
Q6DBG8	0.765473	0.16736	0.888188	0.587924
O48788	0.765816	0.146245	0.92035	0.515978
Q948K8	0.76604	0.0909624	0.900366	0.202544
O80501	0.766173	0.107845	0.839908	0.2697
Q9SRZ6	0.766609	0.163581	0.821063	0.229641
P25818	0.767124	0.0668377	0.876394	0.142566
Q9LSG3	0.767637	0.346311	0.958671	0.819306
P41916	0.768082	0.127949	0.770475	0.00211584
Q8VZR6	0.768163	0.267946	0.860117	0.476038
A8MS66	0.768662	0.275734	0.828465	0.374104
A8MS83	0.76881	0.0509217	0.987489	0.736018
Q9C9Z2	0.769083	0.168606	0.902296	0.465378
P42791	0.769237	0.25441	1.06915	0.909813
Q39099	0.769933	0.0274765	0.913008	0.483987
Q9SU13	0.771465	0.141631	0.752551	0.0660073
Q94CI7	0.772043	0.0118817	0.903483	0.306389
Q8LCP6	0.773028	4.57269e-05	1.06133	0.551209
Q8LB17	0.77368	0.0298483	0.902402	0.119879
Q8VZM7	0.774393	0.043211	1.09673	0.835043
Q6NMH5	0.774718	0.0936796	0.910734	0.494468
Q42564	0.774768	0.0413267	0.962571	0.652107
F4HQ84	0.775142	0.215196	0.978219	0.868457
Q9ZRW8	0.775306	0.256319	0.818836	0.300566
Q9M2U2	0.775503	0.259739	1.34865	0.403803
Q9STT2	0.775802	0.0438551	0.891362	0.27753
Q944H2	0.776748	0.103818	0.924956	0.355138
Q96282	0.776958	0.00162957	0.930715	0.636907
Q9C6X2	0.777878	0.0250188	1.20146	0.261931
O80837	0.778016	0.136023	0.949674	0.569436
Q94EG6	0.778079	0.0595673	0.73377	0.0402466
A8MQG9	0.77868	0.0207764	0.90411	0.0446039
Q9FZ48	0.778741	0.379943	0.725822	0.277047
Q9ZQ89	0.778955	0.12504	1.02437	0.793736
P41377	0.779817	0.238663	0.869752	0.434324
F4IX65	0.779902	0.143069	0.920037	0.486658
Q94CC0	0.780123	0.0715953	0.97866	0.86881
O81016	0.780235	0.0369219	0.948527	0.716126
Q9CAD6	0.780865	0.0225391	0.984549	0.884815
F4I6B4	0.781623	0.0295916	0.780753	0.0489703
P92994	0.781851	0.0939835	1.35626	0.334886
P93834	0.782131	0.0474607	0.89622	0.118114
Q38954	0.782305	0.169645	0.994618	0.865484
Q9S7Z8	0.783149	0.206957	0.997666	0.855671
P56759	0.783299	0.0121799	0.933862	0.550357
Q0WWW9	0.783615	0.135466	0.968547	0.557949
Q8GXV7	0.784141	0.557946	0.889744	0.712747
P59833	0.784376	0.220486	0.833677	0.203948
Q8LA13	0.785112	0.212081	0.925226	0.254941
F4IS06	0.785301	0.143282	0.931247	0.261876
P92963	0.785396	0.0293691	0.940258	0.191794
Q1H583	0.785672	0.141342	0.90574	0.5
Q9FJN8	0.785812	0.00344715	0.992863	0.813304
F4I3M3	0.785884	0.334991	1.0866	0.703998
Q9FK25	0.787004	0.0031662	1.05564	0.572886
P46645	0.787219	0.123962	0.865182	0.335885
Q96247	0.787303	0.136885	1.07828	0.543725
Q84MC0	0.787857	0.0349843	0.895277	0.310541
Q9SN95	0.787938	0.142798	0.821626	0.279114
Q9FHI8	0.788073	0.124761	1.10907	0.743683
Q8VYI9-2	0.788413	0.341063	0.856908	0.064303
A8MR07	0.788593	0.285727	1.1518	0.731426
Q84L08	0.788741	0.240031	1.15027	0.554569
O65282	0.789329	0.0209681	0.827669	0.129811
F4JYB8	0.789768	0.102041	1.10435	0.735177
F4ICF5	0.790177	0.00107104	0.825621	0.134022
P92558	0.790744	0.239491	0.951264	0.605985
O23254	0.790939	0.10975	0.977465	0.72424
Q9M306	0.791385	0.375498	0.998678	0.675415
Q9STE8	0.791702	0.132142	0.862895	0.256795
O49377	0.79275	0.153669	1.00657	0.94026
Q9LNH6	0.793265	0.00608607	1.10536	0.153369
Q8LDB7	0.794536	0.14762	0.88607	0.480018
Q9SID0	0.794824	0.271794	0.808703	0.292101
A1L4X0	0.795759	0.0847732	0.861005	0.0371391
Q39002	0.796428	0.191039	1.25975	0.463063
Q94KI8	0.796725	0.0877539	0.882137	0.151365
Q8VZ50	0.797514	0.295174	0.660589	0.0631625
P42761	0.798018	0.025005	0.791998	0.0746233
Q6DST1	0.798286	0.458552	1.07774	0.488592
P19456	0.7983	0.0484018	1.20352	0.273491
Q9FX54	0.798465	0.0133805	0.817069	0.00434311
Q9SJQ9	0.79978	0.13645	0.940548	0.559948
Q9FQ25	0.800334	0.159585	0.781901	0.0459485
F4IAL1	0.800762	0.0559529	1.00199	0.971613
O80915	0.800791	0.147484	1.01743	0.463693
P93819	0.801109	0.181607	0.924747	0.520943
Q8GXK1	0.801292	0.194151	0.925451	0.296275
Q8GXR2	0.801435	0.426462	1.04869	0.753271
Q9SYB5	0.801546	0.229866	1.2145	0.379352
Q9C512	0.80161	0.124142	1.07856	0.809173
P61837	0.802557	0.0757902	1.05532	0.770991
Q9FNA1	0.802947	0.0327906	0.901669	0.461607
F4HWJ6	0.803074	0.283743	0.907076	0.446698
Q9FHX6	0.803359	0.207848	0.998544	0.960904
Q94F08	0.803398	0.172975	0.678106	0.00360792
Q9M1R2	0.803564	0.18074	1.06049	0.967163
Q9LIP6	0.804238	0.0757087	0.984895	0.712538
Q9XEX2	0.804399	0.0817017	0.858923	0.186648
Q94BV7	0.805166	0.289665	1.03958	0.900111
Q41963	0.805486	0.172349	0.932077	0.542438
Q9C7S3	0.80552	0.00179394	0.867352	0.156676
Q9SX85	0.805957	0.41191	0.833687	0.484536
Q39222	0.806564	0.150168	0.898425	0.36867
Q9SXA1	0.807058	0.377577	0.966629	0.24902
B7ZWR6	0.809099	0.0280124	0.917575	0.294208
O82656	0.809376	0.137733	0.827429	0.245884
Q8VZU2	0.809649	0.00791257	1.08694	0.360285
Q94K73	0.810522	0.016037	0.970083	0.619782
P40941	0.812112	0.12095	1.10541	0.722407
Q42290	0.812952	0.178216	0.801478	0.107177
Q9LD57	0.813101	0.0598978	0.995844	0.850396
Q9SLF3	0.813153	0.459815	0.79006	0.586073
Q9SF09	0.813324	0.544361	0.978897	0.852521
P49692	0.813803	0.262323	1.16238	0.0894002
Q9LET3	0.814328	0.227947	0.952535	0.414798
Q9ZTW3	0.814668	0.251017	1.30192	0.467716
Q9ZV24	0.814749	0.0326369	0.953904	0.534827
Q9ZPJ8	0.814831	0.393689	1.48036	0.363416
P49227	0.815023	0.0672918	1.0724	0.605893
Q9SJT7	0.815762	0.042194	1.01542	0.97227
Q9S791	0.815889	0.234194	1.20421	0.725032
O81845	0.817073	0.23529	1.02712	0.89121
F4HST2	0.817714	0.0399381	0.883549	0.14382
Q42449	0.817977	0.212117	0.834525	0.24975
O24466	0.818164	0.0239814	0.921972	0.0659492
Q42479	0.818724	0.0907183	1.06977	0.528431
O80503	0.818888	0.0564149	1.08249	0.309315
Q8S944	0.819014	0.0212837	0.993441	0.845523
Q9LV11	0.819586	0.0926662	1.09034	0.770221
Q94EJ6	0.819785	0.186358	1.04493	0.966893
Q29Q26	0.820225	0.235278	0.802391	0.213357
Q96253	0.820345	0.0481509	0.88734	0.307405
F4IAF5	0.82051	0.0843953	0.951831	0.572873
Q9LXL5	0.820568	0.131983	1.09628	0.0929843
Q9S7I0	0.821494	0.0830784	0.920008	0.752948
Q9STL1	0.821535	0.0863741	1.05639	0.519961
Q8GZ99	0.822457	0.202363	1.10444	0.531743
Q8RX88	0.823159	0.0749784	1.05572	0.456434
F4IAT3	0.82319	0.0121834	1.06873	0.733197
Q93YN0	0.823289	0.455359	1.00659	0.969977
Q94IB9	0.823318	0.26935	0.906509	0.331194
Q9LZH9	0.823802	0.283572	1.10949	0.321162
Q9S9P8-3	0.824546	0.61721	1.21659	0.834062
Q8H0Y1	0.824713	0.0964614	0.865783	0.0226318
Q93Y07	0.824854	0.00601659	1.213	0.37351
Q38833	0.824986	0.214185	0.916593	0.040636
P28186	0.825163	0.153248	0.867407	0.176771
Q9LS26	0.825444	0.0287976	0.740073	0.0357781
Q9SJQ0	0.825533	0.445233	1.08366	0.809381
F4J7Q0	0.825921	0.0916547	0.964476	0.63547
Q39219	0.825944	0.348738	0.942277	0.579156
Q949U9	0.826194	0.107436	0.855576	0.201251
P25696	0.827524	0.0697699	0.914346	0.48815
P52577	0.827526	0.0134269	0.908923	0.109137
Q9SSR2	0.827805	0.0542148	1.07541	0.0172039
P60300	0.828269	0.419248	1.03401	0.673119
Q9FGX1	0.829128	0.334339	0.93172	0.473629
Q93ZH0-2	0.829435	0.116823	0.737624	0.00544201
P28187	0.830665	0.282693	1.01423	0.941002
O49652	0.831007	0.0409154	1.00425	0.943718
O64477	0.832107	0.440577	0.8479	0.00429004
O22151-1	0.83254	0.502558	1.01407	0.92991
O04567	0.832613	0.137665	0.901217	0.447789
Q96283	0.832637	0.169577	0.966357	0.492048
Q38956	0.832791	0.14765	0.975201	0.846428
Q9ZVM9	0.832935	0.115338	0.732899	0.180226
Q9M2D8	0.832992	0.27417	0.777643	0.17367
P06525	0.833088	0.359064	0.97172	0.65405
Q9C835	0.833148	0.259451	1.00472	0.97142
Q0WQK2	0.833304	0.230212	1.14152	0.136746
Q56WD9	0.833575	0.191433	0.846529	0.197978
Q8LPT3	0.83366	0.00922149	1.03066	0.485415
Q9T074	0.834271	0.294114	0.843004	0.28769
Q94II3	0.834363	0.430874	1.14471	0.0894578
Q38922	0.83441	0.0490729	1.00065	0.985824
Q9M2E2	0.83467	0.26393	1.00504	0.832483
Q9LX65	0.835303	0.0110305	1.06129	0.200428
P93654	0.836177	0.0326841	1.03716	0.584961
Q38935	0.836595	0.1449	0.658783	0.129804
Q84JW1	0.836745	0.3889	1.05909	0.600742
Q42418	0.83698	0.291537	0.8514	0.371099
Q8RXN3	0.837352	0.0307414	0.866104	0.00995946
F4JT76	0.837419	0.00567154	0.870744	0.00789062
Q9LY74	0.837426	0.210838	1.1313	0.352178
F4HRB4	0.837797	0.0877195	1.37381	0.0252618
Q9SIV6	0.837831	0.301301	0.851826	0.243019
Q96290	0.837831	0.314418	0.856987	0.332819
Q96303	0.838086	0.150049	1.21224	0.5412
Q0WUU6	0.838198	0.490387	0.99996	0.929811
Q94AZ2	0.839467	0.0253681	1.01531	0.988116
Q9SIB9	0.839725	0.331005	0.893851	0.471386
Q9FNA9	0.839768	0.323698	1.0846	0.683246
Q93VM8	0.839827	0.06866	1.02896	0.403475
Q9ZRE2	0.839974	0.0298416	0.866652	0.106178
O48549	0.84041	0.484542	1.1544	0.37899
F4IV84	0.840433	0.337035	0.781737	0.112509
Q9C5J8	0.841588	0.160646	0.942864	0.433167
F4JQZ0	0.842044	0.320204	0.934764	0.577082
P42733	0.842134	0.281723	1.32231	0.168129
Q93XZ7	0.842306	0.0201995	1.19274	0.199163
Q9LTV6	0.842763	0.0175227	0.831996	0.205949
Q9FIL6	0.842923	0.217937	0.911978	0.575488
Q94CE4	0.843093	0.0593263	0.993196	0.848274
Q8LEK2	0.843127	0.0555328	1.07687	0.203906
Q8GZ87	0.843203	0.228608	0.863093	0.216662
O24520	0.843409	0.38688	0.754611	0.268873
O49485	0.843965	0.275316	0.859508	0.379718
A8MR14	0.844186	0.00517924	1.04365	0.442824
P55034	0.844495	0.137219	0.810952	0.141788
Q8W4L3	0.84494	0.0738533	0.897232	0.0468494
F4I9A9	0.845129	0.0464547	1.01974	0.99814
F4JE18	0.845209	0.215135	0.970231	0.634847
Q8L706	0.845264	0.114311	1.26726	0.613158
F4IS90	0.845938	0.27339	1.12909	0.521887
O23255	0.846307	0.112565	0.875303	0.324531
B6EUA9-2	0.846899	0.293017	1.10115	0.98641
Q9FMU6	0.849025	0.245596	1.05713	0.977612
Q9XEA1	0.849091	0.149611	1.08148	0.363727
Q93Z30	0.849161	0.181108	0.969993	0.658669
Q9FJH0	0.850285	0.277862	0.863387	0.151497
Q8L4D8	0.85034	0.142284	1.08176	0.475732
Q9SAJ6	0.850354	0.293167	0.841095	0.328556
O82485	0.851024	9.0507e-05	1.0922	0.325438
F4IX90	0.851111	0.0490818	0.94674	0.329133
Q9ZRD6	0.851205	0.00575488	0.971797	0.612719
O22218	0.852217	0.10236	1.1721	0.50017
Q9FM65	0.852228	0.28032	0.860087	0.0629392
Q9FIF9	0.852369	0.001314	0.995685	0.866374
Q6NPM5	0.85268	0.021349	0.940362	0.655421
Q9SAJ4	0.853047	0.270345	0.938845	0.522393
O04499	0.853052	0.261798	0.884042	0.413875
Q9SS17	0.854036	0.100489	1.3836	0.0824505
Q9LUQ6	0.854453	0.0316556	1.23739	0.095293
C0Z361	0.854672	0.252451	0.960376	0.643839
P22738	0.85483	0.516373	0.854898	0.0236331
Q56WH4-2	0.855407	0.38649	1.65703	0.539633
Q9FMT8	0.855644	0.214455	1.03019	0.722698
Q9FLT9	0.85613	0.150206	0.928258	0.199659
Q8LPJ3	0.85636	0.0945541	1.12673	0.668745
Q8GXY6	0.856591	0.328545	0.960647	0.643746
Q9ASR1	0.857171	0.252997	0.996013	0.874475
Q8LC83	0.857686	0.196306	1.41233	0.0678303
Q8LE63	0.857749	0.0849493	0.80137	0.0684655
F4JFY4	0.857988	0.23317	0.832445	0.302807
Q70E96	0.858535	0.405646	1.09778	0.725241
Q9ZVH7	0.860911	0.142823	1.00313	0.995692
P49691	0.861505	0.407144	1.18219	0.112512
Q9FRL8	0.861627	0.316297	0.940828	0.572573
P23686	0.861632	0.0873504	0.878842	0.143277
Q9LE59	0.861982	0.391668	0.931079	0.573211
Q0WT31	0.862485	0.172121	1.31177	0.45894
Q9SZR1	0.862701	0.181323	0.923906	0.547972
F4IX28	0.863222	0.00741907	0.877878	0.241093
Q1EBV7	0.863278	0.114514	0.993978	0.858032
Q9CAT4	0.863514	0.0407839	1.07342	0.455937
O49299	0.863626	0.298661	0.947714	0.498731
F4IAH8	0.864144	0.123551	0.842737	0.0715889
P54609	0.864156	0.31255	0.830244	0.290303
Q8LGI2	0.864339	0.117909	0.95853	0.487807
Q8LPK2	0.865054	0.369637	1.01096	0.937821
P58684	0.865352	0.0263914	1.14586	0.0902111
Q9FEF8	0.865492	0.367192	1.12107	0.891051
Q42602	0.865546	0.0930244	0.916821	0.402583
Q94F09	0.865607	0.0410809	0.902418	0.0128576
Q941L0	0.865888	0.312738	1.20891	0.376711
Q9LK88	0.866115	0.279406	0.688359	0.108028
Q946Y7	0.8662	0.0533833	1.02177	0.907433
Q0WLC7	0.866408	0.332747	1.13799	0.0188367
P16181	0.86645	0.302753	1.47566	0.177803
Q9LK99	0.866585	0.203227	1.00089	0.931043
Q8LPS1	0.866606	0.234775	0.949977	0.547321
Q9LX66	0.867407	0.304911	0.880744	0.34482
Q8LEU3	0.867916	0.0382965	0.89659	0.0557419
Q9FJ62	0.867947	0.238643	0.804822	0.0724564
O23144	0.868039	0.221723	0.990723	0.826242
O80845	0.868749	0.17405	1.11064	0.512923
Q39016	0.868799	0.283123	0.938425	0.581849
O23515	0.868955	0.402088	1.41741	0.016085
Q8H1R3	0.869075	0.178801	0.962047	0.741176
Q9SGC1	0.869107	0.154973	0.859708	0.014941
Q9LMM0	0.869459	0.406907	1.36824	0.461026
Q9SK50	0.86963	0.217433	1.07476	0.600571
Q9SZ51	0.869866	0.194211	0.666244	0.0168437
Q9FNE2	0.869877	0.113561	0.865084	0.17485
Q8RXT7	0.870247	0.0044977	0.87976	0.362247
Q9SSJ0	0.870408	0.403982	0.840589	0.365116
Q9LJD8	0.87076	0.0174831	1.00956	0.976595
Q9ZUV4	0.871061	0.509671	1.04088	0.714326
P34790	0.871144	0.128988	0.916998	0.475933
Q9SZZ8	0.871245	0.421684	0.80606	0.0914268
Q94CJ5	0.871564	0.0120265	1.00606	0.989649
Q9ASS2	0.871582	0.587587	1.14488	0.846752
Q9LZD4	0.871685	0.353593	0.91084	0.444426
Q8GYC7	0.872064	0.0662218	1.10118	0.541265
Q9SEL5	0.872249	0.531886	1.00135	0.957894
Q9ASQ2	0.872426	0.152827	1.06569	0.458711
Q9ASY8	0.872629	0.265959	1.10434	0.49302
Q42403	0.872664	0.0885713	0.930469	0.173191
O04486	0.872863	0.326237	0.97103	0.669208
Q93VR4	0.873762	0.311762	0.835132	0.264773
P46421	0.873968	0.128643	1.07922	0.507676
Q9LHP1	0.873997	0.31579	1.32728	0.248978
O22160	0.874244	0.162812	0.668084	0.255907
O64725	0.874335	0.398612	1.04582	0.478033
O48818	0.874584	0.477952	1.04863	0.994462
Q9M0B6	0.875509	0.398534	1.02815	0.994224
Q39085	0.875739	0.311724	1.02643	0.994864
Q9FZ33	0.875838	0.0274411	1.09598	0.266002
Q8VXY7	0.875953	0.107251	1.04792	0.762015
Q9SF40	0.876451	0.362808	1.44111	0.070363
P51430	0.876657	0.401897	1.37945	0.193755
P42644	0.877065	0.400813	0.862125	0.369536
B3H749	0.877386	0.41441	0.771071	0.212363
C0LGT2	0.877901	0.606018	1.02008	0.963199
O65902	0.878058	0.00584796	0.947402	0.297457
Q9ZVQ2	0.878371	0.705603	1.1973	0.993152
Q9ZVI7	0.878747	0.637121	1.01593	0.929131
Q9SHE8	0.878811	0.154723	1.18939	0.24153
Q9M5A9	0.878922	0.345322	0.926595	0.391316
Q9LYW9	0.879225	0.241366	0.937037	0.720013
Q9SVU4	0.879355	0.169834	1.02865	0.720676
Q8L953	0.879527	0.163286	0.964991	0.612362
Q9LP11	0.879683	0.373116	1.02472	0.806268
O48773	0.879887	0.280634	1.0914	0.255361
B3H6E4	0.880033	0.451456	0.754192	0.221353
Q9FIJ2	0.880123	0.365578	0.690359	0.0496693
B9DHD7	0.880147	0.166708	0.995125	0.726695
Q9FMD7	0.880268	0.392946	0.911652	0.387956
Q9FLS8	0.880365	0.151581	1.02628	0.612236
Q70DU8-2	0.881067	0.265647	1.15652	0.58774
F4HXV6	0.881139	0.643037	0.91489	0.722608
Q8VZJ5	0.881809	0.235736	1.21734	0.557769
Q84WV7	0.882001	0.423582	0.780468	0.167948
B3H745	0.883254	0.00787898	0.955783	0.578351
F4IGL9	0.884076	0.330519	1.17561	0.337991
Q9C9Y8	0.884105	0.308503	1.0257	0.836589
Q8RXC6	0.884543	0.106957	0.961561	0.516731
Q67XU1	0.884605	0.363767	0.867897	0.26964
Q93V66	0.885483	0.089557	1.07884	0.46195
Q9ZQR4	0.885519	0.695847	1.0656	0.8222
F4IDB4	0.885804	0.12291	0.984718	0.887337
Q9XIA7	0.88589	0.403102	0.758108	0.145229
O64650	0.886101	0.208631	0.900017	0.0966956
Q9XI93	0.886479	0.478417	1.64	0.445508
Q940G5	0.88659	0.039223	0.95882	0.533411
P29197	0.886684	0.385545	0.885463	0.43217
P0DI78	0.88745	0.300447	1.17827	0.345658
Q9FMF7	0.887503	0.404052	0.992728	0.841041
Q9LJI5	0.887891	0.113143	0.927117	0.483419
Q9FM19	0.887927	0.170165	1.1943	0.188799
P46286	0.888277	0.296057	1.14063	0.111184
Q9FG87	0.888382	0.419302	0.909925	0.612319
Q9C5N2	0.888793	0.291875	1.01135	0.936241
Q9LZ23	0.888853	0.183632	0.878772	0.283317
P42792	0.889256	0.343104	1.07905	0.72939
Q9M2Y6	0.889793	0.253553	1.02765	0.87906
Q93VH1	0.889984	0.695507	1.10294	0.768454
Q8S8Q6	0.890163	0.375852	0.973781	0.603892
Q9M028	0.890815	0.0341854	0.962045	0.279285
P48491	0.890992	0.29725	0.954814	0.57162
Q8W115	0.8913	0.159963	1.36033	0.123939
Q9FRR1	0.891351	0.114396	0.966854	0.673449
Q9LUC8	0.891749	0.418798	1.23669	0.573795
Q8L7V3	0.892259	0.103075	0.921548	0.0716981
Q94CG2	0.892416	0.207611	0.969674	0.375261
Q9SF85	0.892887	0.436606	0.942223	0.59206
Q6R3K6	0.893305	0.266468	1.00733	0.985118
Q9ZSA2	0.893618	0.340543	0.889457	0.163862
Q5S1W2	0.894066	0.0639879	0.902801	0.148623
F4HQR5	0.894223	0.135114	1.00599	0.981506
Q84LG4	0.89454	0.604359	0.772561	0.049377
Q42560	0.895129	0.0999436	0.994107	0.831996
Q8L7A9	0.895312	0.36244	1.01144	0.826831
Q9XI98	0.895363	0.0846383	1.10001	0.0355309
O23052	0.89541	0.217066	1.0141	0.619275
Q8VZ95	0.895516	0.465098	0.966016	0.81862
Q42547	0.895609	0.0784567	0.907372	0.258935
Q9C744	0.896299	0.0436979	0.916144	0.622556
Q7XJJ7	0.896321	0.078953	1.03564	0.879531
Q9C7F7	0.896511	0.37334	0.929869	0.515211
Q8RXF8	0.896556	0.220839	0.937824	0.373924
Q9C6I8	0.896811	0.416253	0.94781	0.78183
Q9FRK5	0.897234	0.241837	1.08881	0.64587
Q944G5	0.897528	0.255739	1.05175	0.694445
Q94AZ4	0.897582	0.472222	0.69628	0.0850609
Q38946	0.897666	0.350692	1.15296	0.538338
Q8L540	0.89776	0.32855	1.04287	0.517641
O64825	0.89777	0.343966	0.913905	0.0585576
P59259	0.897934	0.339806	0.90074	0.246802
Q9M8T0	0.897983	0.265553	0.993457	0.839826
Q8VZM1	0.899067	0.100812	0.985315	0.778152
Q9LPS1	0.899268	0.52577	0.825846	0.391555
Q9SAC0-2	0.899281	0.577422	1.00633	0.971112
P92939	0.899446	0.442193	1.07089	0.794284
Q5XF06	0.899522	0.410788	1.05321	0.542273
O04209	0.899559	0.385645	0.832742	0.262178
Q9M089	0.899574	0.66012	1.00853	0.971507
Q0WW94	0.900091	0.310324	0.990294	0.821222
F4KFL2	0.90021	0.351648	1.08157	0.838965
O23207	0.900354	0.171411	0.938179	0.250288
Q9SFT7	0.900534	0.41924	0.902513	0.107253
O65272	0.900634	0.247942	0.972424	0.695161
Q9SAE3	0.900918	0.187672	1.07179	0.620387
Q9ZTZ7	0.90108	0.360979	0.962618	0.469137
O04308	0.901158	0.37603	0.791303	0.121197
P46032	0.901189	0.273694	1.08425	0.073016
F4J563	0.901453	0.369608	1.01201	0.903084
Q9C5Y0-2	0.901768	0.154352	1.09482	0.348608
O04265	0.901795	0.0152538	0.962368	0.403763
Q9SRL6	0.902314	0.254992	1.06574	0.409102
Q42525	0.902814	0.37249	1.00518	0.996497
P56767	0.902866	0.402865	0.98912	0.808735
Q66GN3	0.902984	0.570184	0.889773	0.291188
Q9LYK2	0.902996	0.395297	0.955191	0.257296
P60040	0.903193	0.457365	1.21946	0.104351
Q93WG3	0.90329	0.407879	0.957073	0.58648
Q6NPR7	0.903303	0.0066313	0.887937	0.173327
Q9FY89	0.903404	0.465147	0.868856	0.285865
Q9SIY7	0.903717	0.384177	1.09872	0.201332
Q9ZVF6	0.903763	0.193242	0.887957	0.0327768
Q07488	0.903904	0.488022	0.914956	0.411976
Q8LDD3	0.904301	0.168149	1.04715	0.77204
Q8W4S4	0.904964	0.194183	1.14548	0.42695
Q93ZY3	0.905037	0.493442	1.29256	0.525564
Q9SJL8	0.905252	0.265513	0.903971	0.0964691
Q8VY15	0.905611	0.258868	1.06648	0.768253
Q7X659	0.905642	0.107704	1.17351	0.257438
P56758	0.905705	0.346482	0.975003	0.646872
Q8RWC3	0.905842	0.355514	0.945672	0.569553
F4JIW8	0.905921	0.568394	0.995572	0.910801
Q8RXN0	0.906087	0.484015	0.972656	0.722258
Q9FMF8	0.906133	0.339788	0.956415	0.711114
Q01525	0.906303	0.320782	0.900369	0.228148
Q9ZPW5	0.906581	0.104462	0.756217	0.221075
Q9ZUX4	0.906745	0.222119	0.923247	0.514133
Q9C522	0.906876	0.210502	0.896962	0.147089
P46077	0.90689	0.265316	0.959354	0.579275
Q9SAA9	0.907088	0.506194	1.07376	0.472322
Q9XIE2	0.907161	0.168976	1.08905	0.663546
F4JNE4	0.907811	0.0821893	1.06237	0.52896
Q9M8Z7	0.908007	0.112571	0.999515	0.945861
Q9ZUU3	0.908112	0.696615	1.13802	0.949402
Q94JS0	0.908221	0.434211	0.914573	0.384892
Q949X0	0.908665	0.645522	0.881752	0.116256
Q6DBN2	0.908818	0.473012	0.829926	0.294517
O22100	0.908881	0.205707	0.926507	0.152583
Q0WW26	0.909099	0.450041	1.06541	0.578424
Q9SLI4	0.909236	0.434175	0.915733	0.492991
Q9FFP6	0.909589	0.116581	0.949145	0.567705
Q38931	0.909775	0.47043	0.960118	0.635039
Q9C9I5	0.910172	0.414637	0.955964	0.657771
Q9SPK5	0.910431	0.471886	1.09354	0.73537
Q9C5W7	0.910848	0.310691	0.982188	0.192216
O22797	0.910869	0.316202	1.04353	0.575357
Q8W496-2	0.911234	0.0575328	1.03576	0.793267
Q6NKW9	0.911238	0.506983	0.833405	0.118138
O23049	0.911601	0.306631	1.07481	0.680154
P51413	0.912168	0.480404	1.312	0.165473
A8MSE0	0.912477	0.621816	0.988632	0.89981
P28188	0.91262	0.412101	0.862077	0.231711
Q9ZUM1	0.912627	0.517175	0.955735	0.400689
Q9SRS5	0.912736	0.682948	0.970453	0.847821
O04619	0.912954	0.290536	1.11471	0.322453
Q8W493-2	0.913405	0.457031	0.832705	0.147551
Q06850	0.913496	0.270978	0.975395	0.723618
Q9SFU0	0.913773	0.0635344	1.00799	0.976097
Q9M9W1	0.914017	0.479772	1.29955	0.280432
Q9ZU25	0.914338	0.48399	0.966099	0.681834
Q9LNH5	0.914411	0.306887	0.904144	0.0236541
Q9FKP4	0.914457	0.626475	0.911971	0.478857
Q9LHB9	0.914562	0.747688	2.172	0.893229
F4HVV7	0.914609	0.283925	0.908286	0.309953
Q9ZPS7	0.91493	0.513799	1.14156	0.219322
Q9C5G5	0.914972	0.406744	0.988917	0.902869
Q9LD55	0.915021	0.160304	1.01672	0.965439
Q9LS42	0.915085	0.202405	1.04578	0.753979
O22795	0.915133	0.319936	1.33076	0.0324185
Q93ZC2	0.915197	0.432435	0.942473	0.431515
Q9ZSD4	0.915603	0.249698	1.05952	0.526052
Q9SS48	0.915768	0.390777	0.989108	0.790649
Q4V3C7	0.91585	0.343413	0.944598	0.365192
Q9SV21	0.916057	0.451807	0.979248	0.747479
Q9XIQ1	0.916101	0.567765	1.03367	0.931173
Q9FLB7	0.916117	0.525154	1.20153	0.570185
Q8S8L9	0.916197	0.0137937	0.968252	0.627883
O80983	0.916277	0.312571	0.978442	0.714384
Q8L710	0.916342	0.054047	0.913862	0.291417
Q9M2L4	0.916375	0.0737437	1.11461	0.472545
F4HWU0	0.916616	0.315567	0.850782	0.0848621
F4JFU7	0.916748	0.0136478	1.10419	0.338692
Q94A32	0.917748	0.347518	0.969992	0.630338
Q9SSD2	0.917918	0.467272	0.961803	0.656777
Q9SCU1	0.918939	0.503448	0.758059	0.108853
Q8L8Y0	0.918991	0.242907	1.18306	0.182568
P49693	0.919954	0.40269	1.33079	0.0233955
Q93Z11	0.920743	0.337429	0.966705	0.666532
F4IYM3	0.920879	0.327021	1.17161	0.263427
Q9FFG3	0.921666	0.394003	1.01179	0.988719
F4J703	0.921851	0.435808	0.852006	0.291512
Q9FXT6	0.921899	0.204901	0.890134	0.285728
Q8RWI2	0.922326	0.330389	1.0161	0.786461
Q8H0U5	0.922897	0.242031	0.990131	0.823375
F4JYC0	0.922958	0.104396	1.0278	0.639659
Q8VZN9	0.923152	0.486551	0.972899	0.692075
Q9LK94	0.923168	0.244514	1.11068	0.196211
Q41932	0.923517	0.506269	0.967919	0.663221
O80452	0.923887	0.538045	1.05118	0.288563
O22788	0.923903	0.463316	1.06438	0.992872
Q9C9H8	0.923977	0.332509	1.18696	0.20257
F4K6W6	0.924026	0.15898	0.985651	0.770745
Q8LEZ8	0.924072	0.743254	1.03277	0.97365
Q6DBF6	0.924097	0.382229	0.978015	0.720812
F4KIL9	0.924122	0.0634724	1.07815	0.11024
F4JCD2	0.924256	0.488146	1.04046	0.814741
Q42601	0.924311	0.283678	0.994148	0.863032
Q6NLQ6	0.924442	0.425027	0.894535	0.100157
B9DFM5	0.925007	0.494944	0.922924	0.726644
P49688	0.925781	0.159983	1.34311	0.0583696
Q9FFS0	0.925877	0.428033	1.49163	0.207845
Q9FN18	0.925939	0.567575	0.940453	0.700286
P92547	0.926598	0.566964	1.27004	0.2846
F4J3N2	0.926954	0.693459	0.969115	0.619584
Q9LW08	0.92722	0.224725	1.02946	0.744227
P21218	0.927299	0.451313	1.06866	0.610946
O04373	0.927492	0.436396	0.889911	0.35706
Q8LBI1	0.92764	0.515323	1.15305	0.1799
Q9ZNT1	0.928533	0.441461	1.07415	0.421983
Q93ZM7	0.928813	0.444446	1.01795	0.941237
F4HRT5	0.929149	0.35035	1.183	0.139734
Q94C78	0.929391	0.343159	0.906858	0.440475
P24806	0.92949	0.559615	0.850648	0.394621
Q9ZPY7	0.930112	0.329492	1.09354	0.181052
Q8GW20	0.930222	0.455018	1.00162	0.949617
Q38950	0.930572	0.0016684	0.94523	0.257876
F4IEK8	0.931282	0.545262	0.996564	0.868888
Q9SV71	0.931336	0.264576	1.04942	0.135935
Q9SMS0	0.931509	0.400383	1.02504	0.870784
Q9LF61	0.93158	0.305179	0.943023	0.366108
Q9LS01	0.931803	0.540712	0.966221	0.64615
Q9XFM6	0.931986	0.462245	0.89649	0.225086
A4GNA8	0.932201	0.516874	1.02471	0.93535
P17094	0.932345	0.567519	1.14364	0.516394
Q8GUN2	0.932764	0.28429	0.869755	0.18639
P32961	0.932871	0.391661	1.04277	0.697752
F4HWC3	0.933133	0.509157	1.1639	0.223953
Q8L856	0.933356	0.294471	1.06161	0.516466
Q41975	0.933849	0.616137	1.13483	0.6262
O04249	0.933898	0.428214	0.954098	0.186624
Q9ASU1	0.933973	0.110445	0.985573	0.864318
Q9ASV5	0.934062	0.217952	0.942068	0.32593
P60039	0.934259	0.563936	1.20226	0.355604
O22769	0.93526	0.550404	0.82696	0.302363
Q9FIM2	0.935376	0.362272	0.992564	0.84212
P31169	0.935798	0.528511	1.00189	0.746264
F4IHJ8	0.936553	0.129123	1.2732	0.0318229
Q8GUI4-2	0.936815	0.261501	0.891667	0.106424
Q9ZWC4	0.936935	0.268775	1.047	0.476606
Q9FKM2	0.937045	0.365145	0.938722	0.30007
Q9M292	0.937097	0.117211	1.13277	0.0593142
Q8LBH2	0.937342	0.570309	0.960855	0.628276
A8R7E6	0.937348	0.0748047	1.02726	0.511603
F4J0P2	0.937348	0.529892	0.985299	0.769364
P20649	0.937401	0.574845	1.13297	0.651018
O81770	0.937579	0.410753	1.24061	0.151537
O64835	0.937656	0.354856	1.05358	0.788317
Q9SK22	0.937891	0.51389	1.12132	0.367661
Q9FF75	0.938661	0.54487	1.06693	0.563049
Q9FHX2	0.938778	0.352185	1.05211	0.107291
Q9FLG8	0.939074	0.520247	1.20973	0.254985
Q9LZB8	0.939115	0.526152	1.12321	0.477749
Q6NQA8	0.939566	0.582088	1.01673	0.839864
Q9LSC4	0.939611	0.0997396	1.1788	0.146092
F4JZY1	0.939672	0.156787	1.05461	0.513022
Q9FJ81	0.939806	0.441107	0.950459	0.568668
Q9C7V7	0.940754	0.121599	1.11101	0.178336
O49203	0.940824	0.552881	0.811481	0.107493
Q93ZG7	0.940995	0.367937	1.02451	0.901183
Q9ZVA2	0.941021	0.563697	0.767396	0.0171995
Q9FI46	0.941382	0.533689	1.08041	0.0376432
Q93Y22	0.941411	0.232903	1.0197	0.977657
O81062	0.941458	0.442504	1.09309	0.304449
Q94A40	0.9415	0.574967	1.11111	0.533588
O22146	0.941697	0.76851	1.05943	0.96281
Q9C8K2	0.94172	0.282322	1.09334	0.680762
Q9ZWT2	0.94186	0.531987	1.07291	0.842302
Q9SZ11	0.94212	0.519402	0.847949	0.204816
Q56ZZ7	0.942297	0.581463	0.957548	0.464339
Q42593	0.942557	0.22724	1.01625	0.897253
O80842	0.942565	0.24464	1.01283	0.990179
P51427	0.942606	0.197114	1.20575	0.00176316
P82874	0.9429	0.133495	0.970371	0.537663
Q9FJ95	0.943085	0.426645	0.962209	0.335
Q9FKT1	0.943226	0.791328	0.890342	0.0703653
Q9C636	0.943436	0.176398	1.20967	0.136304
F4ICY0	0.943439	0.611928	1.17204	0.8001
Q9SKZ5	0.943468	0.67542	0.964037	0.0983612
Q9SKR2	0.943524	0.59943	1.38197	0.592448
Q9SP35	0.943524	0.594138	0.902725	0.190691
Q9SX83	0.943637	0.648102	0.962451	0.787779
Q9FNN0	0.943981	0.294828	1.00624	0.994522
Q9SVW8	0.944155	0.556369	1.0495	0.685098
Q9FWR5	0.944209	0.362544	0.956234	0.576452
F4JRW3	0.944539	0.218963	0.908543	0.102319
Q8VZP7	0.944552	0.123284	0.975831	0.816223
Q9C8W7	0.944671	0.348844	0.922339	0.153084
Q37165	0.945172	0.599801	1.09617	0.0596774
Q9SA52	0.945337	0.537655	0.963354	0.623462
Q9M201	0.945557	0.626051	1.07263	0.431053
Q9ZWA8	0.945574	0.579074	0.986245	0.746507
Q9ZUA0	0.945814	0.213599	1.10777	0.376056
F4IIM1	0.946304	0.609595	1.25713	0.60487
A8MRW0	0.946352	0.530909	1.06849	0.375245
Q93ZH7	0.94648	0.517714	1.16789	0.0847278
F4I3N9	0.946582	0.727823	1.23781	0.0554634
P56778	0.946763	0.622648	1.17489	0.365275
Q93W22	0.946987	0.458936	1.21108	0.430539
Q9LXJ2	0.946992	0.456309	0.85185	0.204046
P33543	0.947016	0.789716	0.936496	0.71558
P93285	0.947179	0.599828	1.04373	0.828576
Q38970	0.947468	0.295929	1.14933	0.250026
F4JRE0	0.947639	0.557547	0.987647	0.804653
Q8H124	0.947642	0.601117	1.00346	0.769031
Q9SVR0	0.947951	0.528335	1.13082	0.325698
F4JKG2	0.948313	0.397153	1.01855	0.995969
Q9LHD9	0.948435	0.349376	1.30172	0.16272
A8MSC5	0.948736	0.131555	1.06386	0.31678
Q9FHM7	0.948747	0.175226	1.06601	0.0400495
O04309	0.949186	0.764695	0.847291	0.388447
Q9SYP1	0.949231	0.408158	1.07777	0.481523
Q9ASY2	0.94943	0.58178	1.03134	0.80332
Q9M7I7	0.949607	0.303251	1.11076	0.291643
Q9SVC2	0.94988	0.486182	0.949911	0.377131
F4JWB0	0.950099	0.414584	1.01364	0.884893
Q93VG5	0.9502	0.528848	1.35879	0.0284182
Q9SYM0	0.950386	0.403388	1.04983	0.463199
Q8RWA7	0.950532	0.609558	1.04394	0.902566
Q42064	0.950931	0.494892	1.13581	0.17479
Q9CA67	0.951068	0.576113	0.975485	0.719307
Q93YV7	0.951097	0.404007	1.02502	0.812624
Q9CAP8	0.951236	0.638953	1.01504	0.321825
Q8H112	0.951336	0.518962	1.03474	0.755004
Q84K71	0.951665	0.534691	1.0288	0.766178
P20431	0.95215	0.313269	1.19149	0.191949
B9DFG5	0.95216	0.489831	0.955826	0.377626
Q9C5R0	0.952255	0.255746	1.12409	0.0588151
F4J8M5	0.952596	0.659449	0.967474	0.827365
Q6NKU9	0.952838	0.568751	1.15339	0.776633
Q38845	0.953318	0.5987	0.982043	0.731465
Q9LFP1	0.953388	0.591403	1.0369	0.632166
Q9LTW0	0.953427	0.186135	1.12902	0.214773
Q39161	0.953481	0.477887	0.961191	0.639057
Q84R15	0.95358	0.764257	0.976607	0.861949
F4JF98	0.953716	0.66704	0.86429	0.257372
O82390-2	0.95378	0.547469	0.934815	0.53397
F4IW09	0.953797	0.603814	1.0247	0.969354
Q9LK43	0.95389	0.34866	1.10338	0.481879
Q8LAS7	0.95439	0.609898	0.941657	0.51741
A8MPR5	0.954438	0.771161	0.981337	0.740167
Q9SEH3	0.954788	0.575995	1.14423	0.353348
Q9LVM1	0.955029	0.360129	1.00119	0.949132
Q94BT2	0.955363	0.590938	0.811168	0.107811
Q9SSG3	0.955656	0.784173	0.873029	0.335403
Q8RWK9	0.955884	0.465873	1.12734	0.0574893
O48832	0.955924	0.589761	1.11163	0.508888
Q8LPT1	0.956712	0.656097	1.21045	0.0771913
P19892	0.956742	0.688033	1.04283	0.0224929
Q9FHD7	0.956779	0.687882	1.01408	0.960611
Q38919	0.956863	0.379161	1.00367	0.959836
P52032	0.956893	0.604897	0.990169	0.80619
Q9LZ57	0.957066	0.619189	1.65305	0.0241441
Q8RWP0	0.957088	0.57341	0.897893	0.342964
Q9S7N7	0.957371	0.639943	1.10573	0.845692
Q39221	0.957635	0.620182	1.08656	0.380584
Q42599	0.957908	0.748188	0.936888	0.550178
Q94BY2	0.95806	0.450105	1.25929	0.101252
Q9T043	0.958461	0.296851	1.92806	0.0402603
Q9LTD9	0.95851	0.642591	0.996737	0.944414
F4J4J9	0.959086	0.401277	1.08309	0.776487
Q9ZT82	0.95946	0.626493	1.13441	0.635524
Q9FMV3	0.959486	0.183025	0.807984	0.139512
P49637	0.9596	0.430442	1.27413	0.00629961
Q9LDK1	0.959603	0.586548	1.18264	0.211626
Q9C508	0.959653	0.638147	0.961494	0.602805
Q9SCZ4	0.959656	0.348821	0.96555	0.267631
P57751	0.959991	0.441169	0.945815	0.466321
Q95748	0.96004	0.586481	0.763977	0.0554917
F4J110	0.960242	0.615926	0.974366	0.659074
Q8W112	0.960368	0.776602	0.959884	0.409594
O04157	0.960406	0.642326	0.961075	0.648261
Q9SKS8	0.961023	0.360955	1.12998	0.32699
Q8LGG0	0.961723	0.826425	1.04084	0.93635
Q9FGK9	0.962061	0.629797	1.03182	0.909444
Q8VZT0	0.962373	0.446293	1.1433	0.234215
F4JD01	0.962405	0.475305	0.923104	0.384829
Q9LU01	0.962499	0.486997	0.999955	0.882932
Q9XIN6	0.962714	0.19796	1.00866	0.961644
F4JIM7	0.962819	0.538538	1.13377	0.278963
Q9LPC5	0.962887	0.671269	1.32688	0.239155
P27202	0.962981	0.64499	1.0032	0.771478
Q8RXH2	0.963417	0.8308	1.09585	0.89332
Q9C500	0.963473	0.64214	0.71624	0.0485639
C0LGQ9	0.964247	0.772641	0.98443	0.884841
Q9LM76	0.964343	0.444698	1.05003	0.166007
F4JAF4	0.964439	0.650877	1.0126	0.859939
Q84WU8	0.964603	0.324851	1.24983	0.339744
Q94AV5	0.96479	0.104112	0.9981	0.96045
Q93Y31	0.964937	0.785992	1.0066	0.9734
Q94C49	0.964985	0.757813	1.02639	0.359345
Q9SN35	0.964998	0.663794	0.94202	0.517508
P24100	0.96519	0.328627	1.06223	0.342825
P31414	0.965256	0.623456	1.17525	0.833751
F4J5S0	0.965603	0.612233	1.12985	0.686519
Q9SGP2	0.965616	0.804431	1.01785	0.721425
P10797	0.965672	0.666576	0.740715	0.18757
Q9FK35	0.966197	0.482519	1.00642	0.932085
O23657	0.966551	0.678991	0.983147	0.76533
Q9LW76	0.966554	0.554914	0.775429	0.248304
Q93VP9	0.966612	0.677524	1.05565	0.508833
Q9T0I8	0.967094	0.658858	0.78913	0.199015
Q9STY6	0.967248	0.737502	1.10021	0.0337991
Q8RWM6	0.9678	0.527126	1.12545	0.388539
F4KHN5	0.968302	0.721395	0.94287	0.64324
P24636	0.969245	0.622257	1.00047	0.850209
Q8W486	0.969287	0.249746	1.21333	0.0421117
Q9M0N1	0.969445	0.63143	0.995465	0.879374
Q9FID9	0.969449	0.637413	0.910227	0.066968
P83483	0.969926	0.65866	0.919527	0.374808
Q9LEX1	0.96999	0.687023	1.21973	0.497521
P42645	0.970065	0.698664	1.04424	0.946934
Q9SUM3	0.970223	0.376941	1.11179	0.42729
Q93XM7	0.970344	0.615919	1.10086	0.13607
Q9ZQ87	0.970846	0.669503	1.12497	0.633477
P29514	0.970956	0.669541	0.98263	0.770217
O22881	0.971352	0.812217	1.4152	0.538564
Q9M088	0.971406	0.684987	0.860435	0.0471006
Q949M9	0.971467	0.505223	0.966564	0.600451
Q04613	0.971492	0.708134	1.12657	0.753236
Q9LZ41	0.971594	0.410989	1.41056	0.00996828
F4KFK8	0.971678	0.662829	1.28726	0.0563156
F4I420	0.971705	0.489408	1.00131	0.907709
Q9FX21	0.971727	0.645048	1.11874	0.72705
Q56YW9	0.97203	0.709215	0.971637	0.690158
Q94C12	0.972146	0.699776	1.17881	0.502056
Q9SIV2	0.972293	0.625131	0.9478	0.453337
O22715	0.972387	0.571593	1.00154	0.947303
Q94AI6	0.972528	0.654323	0.926983	0.503553
Q9LUT2	0.972825	0.70975	0.96165	0.553496
Q42262	0.973296	0.326854	1.04249	0.2568
Q9FGM0	0.973375	0.590246	1.05849	0.439584
P29511	0.973808	0.392766	1.03777	0.718027
Q9FN48	0.974074	0.530854	1.00022	0.938817
B3H4W5	0.974244	0.12226	1.13872	0.0769254
Q9LYQ4	0.974436	0.841426	0.986282	0.892516
F4ISU2	0.975083	0.629239	0.997186	0.902934
Q56ZQ3	0.97564	0.689156	1.16233	0.208334
Q8SAB7	0.975857	0.691046	1.07565	0.756804
O65396	0.976516	0.731166	0.903297	0.185993
P57106	0.976521	0.783685	1.21063	0.882208
Q9SH69	0.976537	0.682215	0.972532	0.714171
Q9XIE6	0.976559	0.585365	0.882147	0.336097
Q8S8R9	0.976688	0.377011	1.01823	0.989916
P93313	0.97684	0.715699	1.23775	0.418943
Q8GYT8	0.97728	0.709193	1.07106	0.818818
Q8LC95	0.977696	0.72819	0.751836	0.0503021
Q9ZVI9	0.977781	0.845376	1.10481	0.995536
Q9FNP1	0.977876	0.518218	0.870609	0.0187018
Q9MAB3	0.977877	0.69253	1.0894	0.721514
Q9T070	0.978096	0.434465	1.07039	0.736724
Q8S4Y1-2	0.978182	0.731712	1.03166	0.991296
Q8L9S0	0.978321	0.854028	0.980838	0.865561
O04023	0.97843	0.55815	0.861196	0.107624
Q39241	0.979094	0.868623	0.981703	0.875649
O65572	0.979291	0.721924	1.08502	0.639731
Q9SU40	0.979454	0.716068	0.936194	0.385903
Q42605	0.979514	0.679928	0.85406	0.300168
Q29Q28	0.979993	0.720446	1.0497	0.44882
Q9LRX8	0.980014	0.755423	1.17787	0.283552
F4JT30	0.980027	0.683603	1.00216	0.997663
Q0WR59-2	0.980126	0.728381	1.00147	0.938164
P34788	0.980378	0.750743	1.28954	0.0636557
Q9FLX7	0.980471	0.751346	0.836097	0.0456175
Q9LK29	0.980621	0.666279	1.00537	0.958706
O80565	0.980858	0.742268	1.06207	0.455887
Q94AG6	0.981159	0.715956	1.07977	0.564874
P21240	0.98143	0.75575	0.956484	0.546881
Q8L860	0.981624	0.874197	1.12766	0.403815
Q84VZ5	0.981936	0.756223	0.944834	0.550321
Q8GZ51	0.982194	0.73578	1.11264	0.316454
Q9LNC5	0.982386	0.88005	1.02498	0.991085
Q9M9M9	0.982489	0.736351	0.905083	0.416074
Q9SKI2	0.982771	0.707865	1.01931	0.882414
A8MRZ7	0.983003	0.441281	1.05406	0.801095
Q8L828	0.983357	0.562021	0.921656	0.231365
O22126	0.983395	0.756407	0.973141	0.687668
Q8GWB7	0.983406	0.766879	1.03268	0.629717
Q9LVI8	0.98358	0.870345	1.185	0.648872
Q9FMD5	0.98372	0.766534	0.986342	0.766659
Q9LQ55	0.984292	0.731523	1.02327	0.633365
Q9SJ81	0.984351	0.78288	0.83451	0.060937
F4I472	0.984891	0.696965	1.50126	0.0250323
Q8L7R8-2	0.985121	0.636999	0.899149	0.072878
Q94FB9	0.98514	0.888447	1.23359	0.743413
B0F9L7	0.985195	0.663089	1.22708	0.0781557
Q66GP0	0.986027	0.789855	1.09764	0.553619
P56766	0.986146	0.77924	1.04212	0.639636
Q94AU2	0.986365	0.6907	1.06186	0.42987
F4INU4	0.986491	0.786141	1.11631	0.346824
Q9LYN0	0.986583	0.716419	1.1648	0.199487
Q9M001	0.986907	0.423027	0.988684	0.806599
P14671	0.98699	0.78583	0.884656	0.210252
Q42342	0.987369	0.638307	1.02603	0.768604
O04202	0.987428	0.797161	0.799216	0.0290574
Q9LYS5	0.987734	0.476452	0.897534	0.29469
Q43867	0.987988	0.795877	0.983638	0.760092
P13114	0.988086	0.774967	1.13394	0.322472
P0CC32	0.988386	0.806448	1.06809	0.502916
Q94KK7	0.988445	0.805239	0.95009	0.194793
Q9SF21	0.988532	0.775408	0.92655	0.398636
Q9CAV0	0.988832	0.813327	1.05087	0.719926
Q9ZR72	0.98903	0.770905	1.07189	0.592379
Q84WL9	0.989259	0.81091	0.990054	0.807192
Q8L7S6	0.98927	0.905742	1.04655	0.257528
Q9LF99	0.99014	0.778317	0.886579	0.385102
P18064	0.990212	0.899589	1.00592	0.0593894
Q56WN1	0.990447	0.734892	0.897863	0.45371
Q8L970	0.990798	0.476196	1.01755	0.208657
F4IVL6	0.990861	0.869441	0.932068	0.739995
Q8LEM7	0.990936	0.796684	0.95855	0.614161
O24456	0.991033	0.808075	0.970647	0.628513
F4KHD5	0.99108	0.480963	0.919455	0.0505495
P48347	0.991122	0.775163	0.920781	0.492894
Q8RWZ3	0.991268	0.830846	1.11986	0.737401
P46422	0.991308	0.744285	0.731386	0.125685
Q38955	0.992232	0.837691	1.0679	0.561842
Q38879	0.992675	0.797842	0.926316	0.474087
Q42112	0.993085	0.715777	0.923226	0.121871
Q94EH2	0.993378	0.849156	0.940873	0.529409
Q9FGC7	0.993466	0.815863	1.21136	0.356896
Q9SK66	0.993872	0.816864	0.79831	0.18697
O48845	0.994	0.857574	0.987052	0.78988
Q93VT6	0.994065	0.864434	1.02229	0.434368
Q9FJX3	0.994374	0.783673	1.0073	0.945038
Q9SZN1	0.994565	0.823623	0.872962	0.218787
Q39191	0.995148	0.850351	1.09794	0.81677
F4IX01	0.995195	0.859509	1.08175	0.678457
O48671	0.995314	0.137783	1.48418	0.0693812
Q9SRU2	0.995739	0.8644	1.30747	0.118334
Q9LJG3	0.996243	0.860409	1.07631	0.800752
Q93VT9	0.996351	0.890197	1.32949	0.200082
Q9SMM5	0.996528	0.824912	0.901437	0.404908
Q9FKW5	0.996654	0.896075	1.07739	0.314799
Q9LQ73	0.996827	0.815723	1.26261	0.350872
Q9FGB1	0.996853	0.947142	1.03874	0.119628
F4IUQ7	0.997087	0.95088	1.07728	0.487422
P92935	0.997285	0.735863	1.17626	0.848242
O48724	0.997415	0.885746	0.970257	0.647567
O23053	0.997445	0.877167	1.0284	0.320823
Q0WQF4	0.997523	0.90717	0.984106	0.779024
Q8VZH2	0.99761	0.899703	1.05847	0.443086
P56755	0.997697	0.89348	1.09954	0.657395
Q9FI56	0.997718	0.859073	1.08503	0.754034
Q9ASS4	0.997862	0.913606	0.961868	0.562421
Q8VZB9	0.997862	0.927839	1.09041	0.30942
Q570B4	0.997868	0.956633	0.956693	0.183576
Q9SE83	0.998093	0.890538	0.958767	0.455241
Q9SCK3	0.998466	0.916925	1.01285	0.917169
Q8H116	0.998502	0.95531	1.09742	0.304555
Q9SIL6	0.998606	0.881804	1.00442	0.962743
Q9M158	0.998749	0.90942	1.02037	0.924524
Q9SUI2	0.998945	0.939455	1.1525	0.0434692
Q96252	0.99913	0.842197	0.75274	0.110614
Q8L8W5	0.999301	0.975155	1.05506	0.763511
Q39228	0.999496	0.925289	0.883294	0.166861
Q9M903	0.999602	0.978685	1.03246	0.84789
P58049	0.999884	0.874405	1.10031	0.614275
Q0WLB5	1.00037	0.929722	1.13207	0.214801
Q9M2L3	1.00094	0.974886	1.086	0.194078
Q9SV68	1.00147	0.91077	1.02811	0.563976
Q8RWA5	1.00172	0.971643	1.22285	0.0431577
Q94CK3	1.00209	0.986632	1.12366	0.079387
Q9LVA0	1.00213	0.959482	1.19107	0.368288
Q8RWL2	1.00217	0.966117	0.906345	0.1273
Q93Y08	1.00228	0.872987	1.07368	0.514901
P56785	1.00239	0.874549	1.27781	0.506389
Q9ZPY5	1.0028	0.917865	0.882825	0.410565
F4IRA9	1.0028	0.994736	1.10126	0.921236
Q9FNH6	1.00283	0.857345	1.04985	0.631454
P29515	1.00285	0.996817	1.04594	0.17078
P42763	1.00288	0.935076	1.0669	0.853519
Q9FM67	1.00316	0.906522	1.05355	0.492071
Q1ECE0	1.00323	0.896904	1.03406	0.714332
F4JG94	1.00339	0.843559	1.0137	0.954099
Q9LKA9	1.00347	0.968393	1.20428	0.224952
Q9C942	1.00373	0.858038	0.975417	0.63723
Q9FJU9	1.00389	0.986704	0.80453	0.0734921
P46644	1.00391	0.830715	0.997071	0.786787
Q9FMU9	1.0041	0.987658	1.06352	0.53408
Q94AW8	1.00422	0.991541	1.00875	0.890392
Q9M2W3	1.00433	0.975085	0.991098	0.904364
Q9M2J9	1.00456	0.934585	1.05388	0.308096
Q8VWF6	1.00464	0.959351	1.07329	0.11758
Q8GUM5	1.00483	0.933857	0.950286	0.348241
F4IPZ3	1.00516	0.00563394	1.0182	0.855851
Q38820	1.00532	0.775513	0.958543	0.606623
P0DH92	1.00533	0.760018	0.964019	0.307915
Q9LY66	1.00554	0.873046	1.07605	0.791557
Q93Y35	1.0056	0.910275	0.957119	0.631047
Q9SVG4-2	1.0056	0.877757	1.0179	0.917201
Q8RXI0	1.00586	0.962804	0.98485	0.886646
Q9SJM0	1.00601	0.847707	1.04839	0.945625
Q9T076	1.00635	0.777613	0.725714	0.088828
Q9XI73	1.00664	0.984244	1.00253	0.973034
Q93VK5	1.00666	0.945097	1.05098	0.392594
Q9SKU1	1.00685	0.967678	1.02472	0.227381
Q9SK84	1.00701	0.950683	1.07265	0.740268
Q8S8K0	1.00719	0.979764	1.02743	0.857868
Q39232	1.00723	0.858037	1.04958	0.578164
P46310	1.00806	0.940911	1.1696	0.117262
Q9LD43	1.00842	0.953827	1.02142	0.937404
Q7XA74	1.00893	0.925043	0.943891	0.587724
Q9ZQ26	1.00898	0.995247	1.07022	0.515545
Q8S9J8	1.00898	0.551752	1.11183	0.118591
Q5XF09	1.00933	0.964877	1.00369	0.993175
Q9FLF0	1.00933	0.211895	1.20215	0.371838
Q9LFW1	1.00949	0.974763	0.973393	0.715064
Q8L7I4	1.00978	0.894982	1.0396	0.753725
Q9SLK0	1.00989	0.984588	0.965468	0.656426
Q9LTB0	1.00995	0.809564	1.0219	0.997696
F4KFJ2	1.01022	0.556719	1.01237	0.899929
Q68KI4	1.01055	0.977304	1.03713	0.291752
B3H700	1.01068	0.971077	0.920327	0.248983
Q9ZR03-2	1.01082	0.888059	1.01885	0.910215
F4IXW2	1.01113	0.998609	1.16283	0.234995
O50008	1.01125	0.990457	1.03111	0.901259
Q9FJA6	1.01133	0.980779	1.05146	0.684862
Q9SDS7	1.01168	0.9224	0.965298	0.666099
P34066	1.01168	0.842205	0.970359	0.696369
Q3ECP7	1.01178	0.637897	1.09002	0.398375
O81629	1.01189	0.866452	0.989394	0.788674
Q9FK68	1.01195	0.946427	1.04826	0.864378
A8MQA1	1.0124	0.778128	1.3487	0.0405443
P48421	1.01244	0.928208	0.663987	0.0334644
P56777	1.0125	0.827666	1.18744	0.0806383
Q39032	1.01263	0.973006	0.981651	0.67879
Q9FFX0	1.01271	0.836317	1.0112	0.86545
Q8LCQ4	1.01308	0.874805	1.11081	0.258737
Q8L606	1.01328	0.818422	0.988371	0.790255
O49668	1.01349	0.956189	1.08147	0.185274
Q8L5Y4	1.01483	0.192543	1.06933	0.149311
Q38868	1.01484	0.874139	0.983106	0.769123
Q9LHE5	1.01486	0.944178	0.949672	0.284878
Q8L5Y6-2	1.01501	0.883142	1.2622	0.67072
O49607	1.01503	0.898002	1.20901	0.278938
Q93ZC5	1.01513	0.960016	1.00397	0.918883
Q8GUH7	1.01557	0.901645	1.00464	0.993462
Q9SMX3	1.01558	0.90531	0.979522	0.74356
Q9LTF2	1.01561	0.952671	1.15494	0.206476
Q9FX97	1.01565	0.987562	0.952704	0.408006
Q9FZ47	1.01574	0.95039	0.838651	0.348879
Q53YF3	1.01638	0.967109	1.11432	0.187721
Q1H5C9	1.01649	0.539515	0.933746	0.473786
Q9LS94	1.01664	0.974127	0.931	0.377457
Q9LK65	1.01671	0.878431	1.08425	0.057271
F4KDA6	1.01696	0.933977	1.02543	0.557146
F4I3L1	1.01736	0.97383	1.10293	0.250781
Q9SD79	1.01738	0.95494	1.0252	0.854613
Q8L7U5	1.01762	0.565032	1.04707	0.0689368
Q9ZVA4	1.01772	0.722014	1.00437	0.918733
Q9FG89	1.01806	0.962116	1.07878	0.466076
F4JQJ7	1.01842	0.823582	0.79656	0.199928
Q96262	1.01846	0.93492	0.910429	0.462239
Q9ZU91	1.01872	0.865149	0.943782	0.50392
Q7DM58	1.01971	0.752799	1.35006	0.350195
F4HPI7	1.02002	0.700687	0.933378	0.399516
F4JW56	1.0205	0.996078	0.950632	0.639109
O80798	1.02051	0.892633	0.883599	0.120818
Q8VZS8	1.02091	0.736345	1.01113	0.985665
Q9FY64	1.02092	0.560503	1.46091	0.0361155
F4JJT9	1.02114	0.945456	0.984228	0.775748
P57681	1.02118	0.656875	0.897075	0.103418
Q9SZJ5	1.02127	0.836949	0.986752	0.765105
Q9C5E8	1.02148	0.110243	1.28716	0.18325
Q9LDC0	1.02171	0.931901	1.15691	0.508499
O23140	1.02267	0.787967	1.11998	0.759711
P49209	1.02274	0.883914	1.47562	0.165128
Q9SHJ6	1.02293	0.940022	1.06437	0.601417
F4JQH3	1.02315	0.877495	0.932981	0.551134
Q9FKS5-2	1.02333	0.971145	1.04903	0.722009
Q7FRS8-2	1.02344	0.754156	0.931276	0.577123
Q9FXI5	1.0235	0.85232	0.964241	0.367772
P93042-2	1.02355	0.99694	1.20198	0.347653
Q9LK72	1.02356	0.826651	1.35663	0.220907
B3H6N3	1.02402	0.730222	1.05446	0.818806
O23461	1.02414	0.853232	1.02639	0.636672
Q29Q34	1.02415	0.973969	1.07757	0.900719
Q9M0Z3	1.02447	0.956303	0.99108	0.817355
Q9C8D8	1.02464	0.889121	0.973371	0.647397
Q94CF0	1.02497	0.813385	1.05868	0.646662
Q9LXC9	1.02502	0.965017	0.884468	0.40908
Q8LE58	1.02552	0.31983	1.02927	0.624274
Q9FPH2	1.02572	0.9996	1.13511	0.818196
F4K0T6	1.02593	0.68371	1.0506	0.748503
P31265	1.02607	0.924759	1.0179	0.894437
Q9SFU1	1.02613	0.773476	1.03628	0.471564
Q8H118	1.02625	0.915039	1.01859	0.996042
P40940-2	1.02639	0.922877	1.01626	0.997497
Q06BH3	1.02654	0.0651077	0.962189	0.752023
Q9ZVX8	1.02657	0.729221	0.945818	0.233402
Q1H537	1.0266	0.782171	1.00469	0.962925
Q9FYC2	1.02717	0.470646	0.957921	0.324661
Q7Y1W1	1.02725	0.925969	1.15357	0.535347
Q9LVT8	1.02734	0.865556	1.12814	0.826923
Q6TBX7	1.02746	0.520877	1.12369	0.165222
Q9LQ04	1.02748	0.981284	0.764169	0.213369
C0LGH4	1.0275	0.565979	1.04277	0.887606
Q9SU56	1.02791	0.929032	0.982887	0.704198
Q93YU5	1.028	0.837937	1.07036	0.801229
Q949Y5	1.02819	0.79203	1.0353	0.526749
Q680A5	1.02841	0.968647	1.14033	0.698153
Q9LK57	1.02842	0.914555	1.15087	0.360119
Q944J0	1.02847	0.109007	1.25684	0.152856
Q9LDK9	1.02888	0.494956	1.06362	0.0015744
Q8VXZ1	1.0293	0.911343	1.16978	0.017246
Q9FGK0	1.02932	0.813726	0.914123	0.275648
Q941A6	1.0297	0.988265	0.986756	0.752283
P31167	1.02971	0.75904	1.23823	0.0149538
Q8L7S8-2	1.02987	0.996731	1.07289	0.675762
Q6NQK9	1.02994	0.541172	1.0581	0.744588
Q9FNC9	1.02999	0.849812	0.929114	0.434022
O80386	1.03012	0.924265	0.92637	0.376758
O81439	1.0303	0.933039	0.962819	0.678953
F4J1Y2	1.03058	0.953828	1.03445	0.990004
Q9FMZ0	1.03066	0.67863	1.14836	0.21477
F4K0C4	1.03087	0.40057	1.02502	0.795213
Q94BT0	1.03094	0.936955	1.14694	0.523826
Q27GI3	1.03095	0.902419	0.924091	0.345074
P11139	1.03103	0.66722	0.962042	0.532764
F4JTN0	1.03124	0.774353	1.31706	0.0821064
Q2V4F9	1.03132	0.807431	0.9773	0.791452
Q9LT39	1.03165	0.900584	1.02198	0.868179
Q9FG65	1.03166	0.796438	1.01195	0.821483
Q9CA42	1.03183	0.212562	1.10293	0.572511
Q9SUV1	1.03191	0.834261	1.12069	0.310753
F4I8U6	1.032	0.980692	0.88372	0.588175
Q84VZ6	1.03202	0.575049	1.10366	0.237364
O49686	1.03203	0.671047	0.977649	0.62538
Q9FFH6	1.03204	0.862511	0.873352	0.240722
F4I8T3	1.0328	0.657059	0.916134	0.556707
P93051	1.03285	0.98812	0.995905	0.871431
Q9FLY5	1.03292	0.328179	1.09229	0.389587
Q8RXP6	1.03314	0.851033	1.02708	0.993955
P56765	1.0332	0.860876	0.902757	0.316404
Q8GY23	1.03328	0.679415	1.24814	0.230023
P26289	1.03357	0.771039	1.08622	0.386106
Q9LZQ0	1.03359	0.62286	1.29033	0.237589
Q9LZK5	1.03384	0.573525	1.07843	0.0556638
Q9SUE0	1.03393	0.786642	0.982585	0.751215
Q9M1Q9	1.0343	0.655714	1.22857	0.127845
Q9SR70	1.03433	0.985283	0.895824	0.38012
Q8LG70	1.03436	0.492515	1.09911	0.601308
O48963	1.03449	0.916515	1.01197	0.923498
Q96242	1.0345	0.708236	1.09577	0.323074
Q9ZU49-2	1.03473	0.884177	1.1364	0.155331
F4K5S1	1.03498	0.425611	1.29139	0.347938
Q9XGM1	1.03506	0.629303	1.10683	0.329826
Q9XI10	1.03551	0.983638	0.947474	0.769228
Q8LF21	1.03562	0.683086	1.15206	0.236105
P48349-2	1.03577	0.717159	1.03429	0.693827
Q8LPL8	1.03614	0.663852	0.891013	0.566195
F4JY76	1.03616	0.839847	1.04119	0.845888
P11574	1.03616	0.444096	0.912511	0.319649
Q9MBA1-3	1.03618	0.943548	1.15182	0.0893036
Q5W7F2	1.03662	0.374015	1.01964	0.531926
Q42600	1.03666	0.609771	1.19193	0.445854
Q9C6U3	1.03677	0.469462	0.977706	0.64265
Q0WNW0	1.03694	0.869447	1.0391	0.712807
Q84WW5	1.0373	0.861488	0.993867	0.928684
Q9SUY2	1.03742	0.671017	1.14036	0.265737
Q8RWY6	1.03754	0.192653	1.04	0.720628
Q8S4F6	1.03764	0.568295	1.07369	0.423504
Q9LUT0	1.03776	0.872434	0.855503	0.0207033
Q9SNC3	1.03794	0.958635	0.891265	0.179386
F4JZG9	1.03795	0.867589	1.06873	0.33936
Q9LZT4	1.03796	0.71714	0.945581	0.580114
O81296	1.03803	0.543069	0.850246	0.13576
O81208	1.03804	0.902413	0.916167	0.396077
Q2HIR7	1.03811	0.708358	1.01914	0.897483
P29516	1.03827	0.820666	0.940254	0.47624
Q94AU7	1.03911	0.817596	0.96061	0.579274
Q8L6Z8	1.03928	0.795766	1.14298	0.242273
Q9LJN2	1.03947	0.623542	0.970271	0.763872
Q9LF97	1.03961	0.398345	1.12292	0.465468
Q5GM68	1.03979	0.967143	1.02398	0.896319
F4JB65	1.03986	0.905575	1.02253	0.831628
O23654	1.03996	0.327346	1.02705	0.607212
Q9M9B4	1.04041	0.525121	1.13482	0.154134
Q9SQI8	1.04076	0.408507	0.956856	0.491809
Q9SIJ8	1.04094	0.832302	0.879273	0.096402
O80939	1.04095	0.907664	1.34352	0.523703
A8MS48	1.04156	0.998374	0.873108	0.273909
Q93VC7	1.04245	0.619438	0.97834	0.705891
Q8L838	1.04332	0.887027	1.01894	0.926711
Q9S7C0	1.0437	0.468553	1.13813	0.505922
Q944A9	1.04382	0.773519	1.02875	0.959077
Q38882	1.04414	0.0780836	0.932229	0.326652
Q9FPF0-2	1.04435	0.40381	0.8676	0.605791
Q8S3U9	1.04459	0.732433	1.09638	0.752062
Q9M095	1.04469	0.54315	1.08621	0.469503
Q9SQG2	1.04482	0.956023	1.15419	0.452892
F4J8C6	1.04491	0.0735209	1.0516	0.238872
Q9M328	1.04547	0.985172	0.916875	0.405783
Q9SYW8	1.04553	0.708264	1.05979	0.825732
Q9M812	1.04568	0.969381	1.05884	0.979657
Q9M1J1	1.04573	0.723967	1.02685	0.677832
Q9LNU3	1.04584	0.843357	1.09389	0.652934
Q39249	1.04626	0.488287	1.0488	0.12212
Q8W585	1.04662	0.736101	1.07577	0.138995
O48946	1.04712	0.953459	0.993438	0.910822
Q94F10	1.04717	0.997202	1.29897	0.218215
Q93YS4-2	1.04719	0.852339	1.09648	0.582229
Q8VZI2	1.04728	0.916216	1.2299	0.391134
F4JXW9	1.04747	0.864197	1.17092	0.471892
Q0WWE3	1.04782	0.875759	0.739258	0.247903
Q9LTR2	1.04803	0.496379	0.989417	0.530952
Q8LEV0	1.04817	0.465512	1.01143	0.667314
Q9SR93	1.0496	0.96874	1.06911	0.744697
Q5XEN3	1.05	0.516513	0.932845	0.103273
O48529	1.05041	0.794759	0.980749	0.735267
Q56X52	1.05103	0.376521	0.993346	0.422411
P43298	1.05107	0.506363	1.00277	0.939397
Q9ASX5	1.05118	0.656217	1.00032	0.935242
Q9SY97	1.05141	0.906056	1.13025	0.636193
Q9LMB2	1.0515	0.379415	1.2396	0.428525
P04778	1.05181	0.737156	0.893492	0.608286
Q9SR73	1.05183	0.967295	0.953955	0.623753
Q9LUK5	1.05199	0.256023	1.24473	0.327328
Q93W05	1.052	0.409716	0.719523	0.0948287
Q9SF29	1.05215	0.806049	1.03243	0.61283
Q8VY49	1.05237	0.588403	1.36565	0.13708
Q9SRQ3	1.05281	0.484397	1.00832	0.965935
Q9LJR2	1.05294	0.191039	1.04687	0.784071
Q9SUR3	1.05343	0.652614	1.84786	0.114747
Q9XF88	1.05372	0.386589	1.0946	0.381794
O03986	1.05373	0.601585	0.876123	0.190639
Q9ZSY2	1.05419	0.40417	0.983776	0.725091
Q9LSI9	1.05433	0.111137	1.13105	0.113849
Q8GWG0	1.05436	0.919626	1.00785	0.902636
Q93W02	1.05439	0.699635	1.03273	0.594848
P11035	1.0545	0.816831	0.986888	0.795037
P54144	1.05457	0.809727	1.00287	0.91
Q8LB02	1.05459	0.686482	0.897571	0.384725
P51422	1.05476	0.680667	1.97199	0.0253488
P49107	1.05511	0.679566	0.916423	0.403173
Q058N4	1.05528	0.466972	1.143	0.00623779
Q39255	1.05534	0.906025	0.977025	0.718567
Q9SJ12	1.05536	0.925348	0.772118	0.138858
O64517	1.05541	0.830405	0.94179	0.543564
Q9SL05	1.05555	0.921181	1.15726	0.575386
Q9T053	1.05612	0.425755	1.06889	0.625932
Q9LY23	1.05619	0.390284	1.03145	0.909737
Q9SCZ1	1.0564	0.00433398	1.15158	0.36444
F4K0X7	1.05653	0.4507	1.0781	0.164276
Q940Y8	1.05659	0.556931	1.01827	0.989142
Q9SCX3	1.05659	0.977918	0.836893	0.330846
Q944G9	1.05661	0.641506	0.883387	0.365603
Q8L7M7	1.05686	0.54116	1.25163	0.0761105
Q9SKB2	1.05717	0.777355	0.942505	0.568403
Q94A52	1.05752	0.670007	1.01502	0.906689
F4JRY9	1.05773	0.704685	1.17211	0.0632738
Q8VXY0	1.05777	0.994902	1.24018	0.618621
Q94FY7	1.05794	0.582559	0.947179	0.273555
Q84VQ4	1.058	0.81689	0.966025	0.6752
Q2HIM5	1.05806	0.72199	1.08991	0.784704
O23714	1.05845	0.843207	0.880307	0.29594
Q9XID3	1.05897	0.717965	1.02496	0.932299
P38557	1.05898	0.643421	1.11257	0.423848
P0DI74	1.059	0.551194	1.17567	0.316468
Q9XIA4	1.05933	0.382209	1.0253	0.734483
Q9C811	1.05971	0.683043	1.0348	0.909385
F4HTI7	1.05995	0.328008	1.00354	0.989488
Q9SVD1	1.06001	0.455827	0.930465	0.207922
Q42589	1.06014	0.798317	1.0685	0.777909
P56773	1.06035	0.542319	0.997344	0.889252
B9DFS6	1.06052	0.466261	1.00974	0.700037
Q9FF55	1.06075	0.481916	1.03066	0.811174
P92978	1.06117	0.629546	1.04642	0.611698
Q96299	1.06158	0.628658	1.08289	0.256095
A0JQ86	1.06163	0.0846247	1.25153	0.190844
O82167	1.06181	0.120492	0.875583	0.104753
Q9SRH6	1.06254	0.600445	1.01913	0.688909
B9DFQ9	1.06257	0.522961	1.00882	0.995925
Q9SW18-2	1.06257	0.319108	0.954442	0.560487
Q9SUI4	1.06279	0.544329	1.10911	0.472347
Q8LF20	1.06286	0.487025	1.05051	0.668896
Q8LPQ6	1.06306	0.549006	1.0504	0.793871
Q8RUB7	1.06321	0.750465	1.11924	0.552981
O04487	1.06337	0.0569873	0.923186	0.309178
Q9T0A0	1.06337	0.726877	1.01436	0.977572
Q9LM78	1.06338	0.701518	0.963764	0.634664
Q9LVH5	1.06362	0.555175	1.18334	0.348658
Q9M591	1.06397	0.41434	1.04729	0.103637
Q8GXN6	1.06408	0.774631	1.00519	0.909937
O80634-2	1.06414	0.788383	0.977294	0.741753
Q9LSE4	1.06439	0.479577	1.02471	0.922932
O82279	1.06511	0.483137	0.977951	0.697424
O49048	1.0655	0.336174	0.984274	0.492136
Q9LUD4	1.06581	0.989489	1.70684	0.233484
P31582	1.06585	0.696691	0.870759	0.151385
Q8H1G6	1.06603	0.873503	1.03197	0.896179
Q9FIG9	1.06677	0.280026	1.11076	0.00690639
Q9SJV5	1.0669	0.582759	1.10172	0.0203847
Q9C958	1.06697	0.498195	0.92783	0.617494
Q01474	1.06747	0.608372	1.15851	0.277297
O04616	1.0677	0.543265	1.04975	0.962835
Q8L4R0	1.06775	0.0234568	1.1201	0.406612
Q9C827	1.0679	0.360454	1.15379	0.289754
Q8RWG1-2	1.06793	0.490257	1.11328	0.100286
Q9FVT2	1.06855	0.468351	0.926705	0.340797
Q9FL44	1.06856	0.977058	1.26246	0.524305
Q940J8	1.06861	0.450358	1.40228	0.135488
A8MQX8	1.06861	0.321239	0.934172	0.382243
O82355	1.06892	0.904537	0.916615	0.472771
O82514	1.06898	0.348782	1.0015	0.899871
Q9SKI0	1.0694	0.639079	0.897345	0.159028
Q9LVV3	1.06957	0.43384	0.876497	0.0775295
P42697	1.0696	0.571995	1.19471	0.277226
Q8VZG8-2	1.07016	0.3191	0.991863	0.838871
Q9SM23	1.07041	0.533292	1.08007	0.225807
Q9C9Z6	1.0705	0.812873	1.12038	0.13595
Q2HIU0	1.07051	0.694997	1.07507	0.769785
P42643	1.07064	0.427719	1.0171	0.762999
Q9C9C5	1.07074	0.895765	1.0843	0.0216191
O04621	1.07082	0.76546	1.14212	0.11866
Q9SK27	1.07129	0.573689	0.830358	0.174716
Q9C8M9	1.07136	0.611613	1.03421	0.449723
Q9C8R4	1.07148	0.270243	1.09039	0.344795
Q9SFU6	1.07194	0.547359	1.23627	0.312859
Q9M885	1.07196	0.673865	1.07307	0.163048
[truncated: 719 more rows]

## Sheet: mem_asso_non_quantified
Accession	FC B2/B3	b2/b3 p.Value	FC MYB	myb pValue
[truncated: 12 more rows]

[truncated: 7 more sheets: mem_non_quantified, b2_b3_filtered, myb_filtered, unique_b2b3_changes, shared_changes, unique_myb_changes, Sheet1]
