# Supplementary material for: Membrane Proteomics of Arabidopsis Glucosinolate Mutants cyp79B2/B3 and myb28/29
Source: Front Plant Sci. 2017 Apr 11;8:534. doi: 10.3389/fpls.2017.00534 (PMC5387099; doi:10.3389/fpls.2017.00534)
Supplement: Supplementary Table 4 — GO enrichment of proteins differentially expressed in cyp79B2/B3 and myb28/29 mutants relative to WT using AgriGO SEACOMPARE. [file Table4.XLSX]

## Sheet: GO_terms
Supplemental Table S4 - GO enrichment of proteins differentially expressed in cyp79B2/B3 and myb28/29 mutants relative to WT using AgriGO SEACOMPARE
			CM		ID:690148675		ID:521184193
			cyp79B2/B3	myb28/29	cyp79B2/B3		myb28/29
GO Term	Onto	Description			FDR	Num	FDR	Num
GO:0006091	P	generation of precursor metabolites and energy			5.6e-19	34	0.03	6
GO:0051234	P	establishment of localization			5.6e-19	67	---	---
GO:0051179	P	localization			7.9e-19	68	---	---
GO:0006810	P	transport			2.8e-18	65	---	---
GO:0019318	P	hexose metabolic process			1.1e-15	28	0.0024	7
GO:0006006	P	glucose metabolic process			1.4e-15	27	0.0017	7
GO:0019320	P	hexose catabolic process			3.9e-15	25	0.026	5
GO:0006007	P	glucose catabolic process			3.9e-15	25	0.026	5
GO:0046365	P	monosaccharide catabolic process			4.2e-15	25	0.027	5
GO:0046164	P	alcohol catabolic process			6.2e-15	25	0.029	5
GO:0016052	P	carbohydrate catabolic process			1.7e-14	26	0.05	5
GO:0006066	P	alcohol metabolic process			3.6e-14	34	0.0045	9			no enrichment
GO:0044275	P	cellular carbohydrate catabolic process			4.8e-14	25	0.042	5
GO:0050896	P	response to stimulus			3.2e-13	77	---	---
GO:0005996	P	monosaccharide metabolic process			4.7e-13	28	0.00047	9
GO:0044281	P	small molecule metabolic process			1.5e-11	58	6.1e-05	22
GO:0009628	P	response to abiotic stimulus			1.5e-11	46	---	---
GO:0006950	P	response to stress			1.7e-11	58	---	---
GO:0042221	P	response to chemical stimulus			7.4e-11	56	---	---
GO:0009987	P	cellular process			7.5e-11	117	8.5e-05	44
GO:0044282	P	small molecule catabolic process			7.7e-11	27	0.025	7
GO:0006811	P	ion transport			8.9e-11	28	---	---
GO:0046686	P	response to cadmium ion			1.3e-10	20	---	---
GO:0010038	P	response to metal ion			2e-10	22	---	---
GO:0015979	P	photosynthesis			3e-10	19	---	---
GO:0009057	P	macromolecule catabolic process			3.2e-10	30	---	---
GO:0019684	P	photosynthesis, light reaction			4e-10	17	---	---
GO:0055085	P	transmembrane transport			5.3e-10	22	---	---
GO:0009056	P	catabolic process			6e-10	39	0.00096	14
GO:0044265	P	cellular macromolecule catabolic process			6.1e-10	29	---	---
GO:0044248	P	cellular catabolic process			7.3e-10	38	0.0021	13
GO:0006812	P	cation transport			7.9e-10	24	---	---
GO:0005975	P	carbohydrate metabolic process			1.3e-09	39	0.0039	13
GO:0006096	P	glycolysis			1.7e-09	14	---	---
GO:0044262	P	cellular carbohydrate metabolic process			2.7e-09	34	0.0066	11
GO:0016043	P	cellular component organization			1.1e-08	45	---	---
GO:0006833	P	water transport			8.2e-08	11	---	---
GO:0042044	P	fluid transport			8.2e-08	11	---	---
GO:0009617	P	response to bacterium			1.4e-07	18	---	---
GO:0010035	P	response to inorganic substance			1.9e-07	24	---	---
GO:0009814	P	defense response, incompatible interaction			3e-07	17	---	---
GO:0019319	P	hexose biosynthetic process			3.6e-07	11	---	---
GO:0051707	P	response to other organism			3.7e-07	27	---	---
GO:0065008	P	regulation of biological quality			5.3e-07	29	---	---
GO:0046364	P	monosaccharide biosynthetic process			5.4e-07	11	---	---
GO:0009607	P	response to biotic stimulus			7.8e-07	29	---	---
GO:0006970	P	response to osmotic stress			1.2e-06	20	---	---
GO:0042742	P	defense response to bacterium			1.7e-06	14	---	---
GO:0006094	P	gluconeogenesis			1.9e-06	10	---	---
GO:0009266	P	response to temperature stimulus			2e-06	21	---	---
GO:0009651	P	response to salt stress			2.1e-06	19	---	---
GO:0016051	P	carbohydrate biosynthetic process			2.5e-06	22	0.044	7
GO:0055086	P	nucleobase, nucleoside and nucleotide metabolic process			3.1e-06	18	0.0066	7
GO:0044237	P	cellular metabolic process			3.2e-06	92	3.1e-05	40
GO:0051704	P	multi-organism process			3.3e-06	29	---	---
GO:0050801	P	ion homeostasis			4e-06	11	---	---
GO:0008104	P	protein localization			4.8e-06	23	---	---
GO:0043436	P	oxoacid metabolic process			5.5e-06	31	---	---
GO:0019752	P	carboxylic acid metabolic process			5.5e-06	31	---	---
GO:0006082	P	organic acid metabolic process			5.6e-06	31	---	---
GO:0016192	P	vesicle-mediated transport			5.8e-06	16	---	---
GO:0051649	P	establishment of localization in cell			6.2e-06	26	---	---
GO:0009117	P	nucleotide metabolic process			6.2e-06	17	0.025	6
GO:0042180	P	cellular ketone metabolic process			6.3e-06	31	---	---
GO:0006753	P	nucleoside phosphate metabolic process			6.3e-06	17	0.025	6
GO:0015674	P	di-, tri-valent inorganic cation transport			7.3e-06	12	---	---
GO:0009199	P	ribonucleoside triphosphate metabolic process			1.2e-05	9	---	---
GO:0009144	P	purine nucleoside triphosphate metabolic process			1.2e-05	9	---	---
GO:0051641	P	cellular localization			1.2e-05	26	---	---
GO:0009205	P	purine ribonucleoside triphosphate metabolic process			1.2e-05	9	---	---
GO:0055080	P	cation homeostasis			1.2e-05	10	---	---
GO:0009141	P	nucleoside triphosphate metabolic process			1.2e-05	9	---	---
GO:0048878	P	chemical homeostasis			1.4e-05	11	---	---
GO:0009642	P	response to light intensity			1.4e-05	11	---	---
GO:0046907	P	intracellular transport			1.5e-05	24	---	---
GO:0033036	P	macromolecule localization			1.6e-05	25	---	---
GO:0030001	P	metal ion transport			1.6e-05	15	---	---
GO:0046165	P	alcohol biosynthetic process			2e-05	11	---	---
GO:0007030	P	Golgi organization			2.1e-05	9	---	---
GO:0045184	P	establishment of protein localization			2.6e-05	21	---	---
GO:0009150	P	purine ribonucleotide metabolic process			2.6e-05	9	---	---
GO:0015031	P	protein transport			2.6e-05	21	---	---
GO:0032787	P	monocarboxylic acid metabolic process			2.6e-05	24	---	---
GO:0009627	P	systemic acquired resistance			2.6e-05	13	---	---
GO:0008152	P	metabolic process			2.6e-05	100	6.1e-05	43
GO:0015672	P	monovalent inorganic cation transport			2.9e-05	10	---	---
GO:0009605	P	response to external stimulus			3.6e-05	20	---	---
GO:0070838	P	divalent metal ion transport			3.8e-05	9	---	---
GO:0044283	P	small molecule biosynthetic process			4e-05	27	---	---
GO:0006090	P	pyruvate metabolic process			4.7e-05	12	0.002	6
GO:0006952	P	defense response			4.7e-05	25	---	---
GO:0009657	P	plastid organization			4.7e-05	12	---	---
GO:0045087	P	innate immune response			6e-05	18	---	---
GO:0044238	P	primary metabolic process			6.1e-05	89	4.1e-05	40
GO:0009069	P	serine family amino acid metabolic process			6.3e-05	10	---	---
GO:0019344	P	cysteine biosynthetic process			6.3e-05	9	---	---
GO:0006996	P	organelle organization			6.5e-05	28	0.05	10
GO:0006534	P	cysteine metabolic process			6.9e-05	9	---	---
GO:0006163	P	purine nucleotide metabolic process			7.9e-05	9	---	---
GO:0043603	P	cellular amide metabolic process			9.3e-05	9	---	---
GO:0009070	P	serine family amino acid biosynthetic process			9.3e-05	9	---	---
GO:0043933	P	macromolecular complex subunit organization			0.00011	15	---	---
GO:0009416	P	response to light stimulus			0.00011	20	---	---
GO:0002376	P	immune system process			0.00012	18	---	---
GO:0006955	P	immune response			0.00012	18	---	---
GO:0030003	P	cellular cation homeostasis			0.00012	8	---	---
GO:0034621	P	cellular macromolecular complex subunit organization			0.00014	14	---	---
GO:0009658	P	chloroplast organization			0.00014	9	---	---
GO:0016049	P	cell growth			0.00015	15	---	---
GO:0061024	P	membrane organization			0.00017	13	---	---
GO:0016044	P	cellular membrane organization			0.00017	13	---	---
GO:0046483	P	heterocycle metabolic process			0.00018	18	---	---
GO:0006873	P	cellular ion homeostasis			0.00019	8	---	---
GO:0055082	P	cellular chemical homeostasis			0.00019	8	---	---
GO:0048767	P	root hair elongation			0.00021	8	---	---
GO:0008361	P	regulation of cell size			0.00021	15	---	---
GO:0044085	P	cellular component biogenesis			0.00022	22	3e-05	14
GO:0034641	P	cellular nitrogen compound metabolic process			0.00024	21	---	---
GO:0009314	P	response to radiation			0.00024	20	---	---
GO:0032535	P	regulation of cellular component size			0.00024	15	---	---
GO:0090066	P	regulation of anatomical structure size			0.00024	15	---	---
GO:0040007	P	growth			0.00024	17	---	---
GO:0048193	P	Golgi vesicle transport			0.00024	10	---	---
GO:0044272	P	sulfur compound biosynthetic process			0.00025	12	---	---
GO:0065003	P	macromolecular complex assembly			0.00027	14	---	---
GO:0006461	P	protein complex assembly			0.00027	13	---	---
GO:0070271	P	protein complex biogenesis			0.00027	13	---	---
GO:0006098	P	pentose-phosphate shunt			0.00029	8	---	---
GO:0006740	P	NADPH regeneration			0.00029	8	---	---
GO:0046700	P	heterocycle catabolic process			0.00029	9	---	---
GO:0006733	P	oxidoreduction coenzyme metabolic process			0.0003	9	---	---
GO:0006739	P	NADP metabolic process			0.00032	8	---	---
GO:0015992	P	proton transport			0.00033	7	---	---
GO:0043623	P	cellular protein complex assembly			0.00033	12	---	---
GO:0006818	P	hydrogen transport			0.00033	7	---	---
GO:0034622	P	cellular macromolecular complex assembly			0.00033	13	---	---
GO:0006732	P	coenzyme metabolic process			0.00035	12	---	---
GO:0010218	P	response to far red light			0.00036	6	---	---
GO:0046496	P	nicotinamide nucleotide metabolic process			0.00039	8	---	---
GO:0006769	P	nicotinamide metabolic process			0.00039	8	---	---
GO:0019362	P	pyridine nucleotide metabolic process			0.00041	8	---	---
GO:0031347	P	regulation of defense response			0.0005	12	---	---
GO:0043170	P	macromolecule metabolic process			0.00055	72	4.4e-05	35
GO:0009820	P	alkaloid metabolic process			0.00057	8	---	---
GO:0010033	P	response to organic substance			0.00058	31	---	---
GO:0010817	P	regulation of hormone levels			0.00062	11	---	---
GO:0065007	P	biological regulation			0.00062	54	---	---
GO:0009825	P	multidimensional cell growth			0.00062	6	---	---
GO:0080134	P	regulation of response to stress			0.00062	12	---	---
GO:0022607	P	cellular component assembly			0.00063	15	---	---
GO:0006886	P	intracellular protein transport			0.00064	17	---	---
GO:0043481	P	anthocyanin accumulation in tissues in response to UV light			0.00064	6	---	---
GO:0043480	P	pigment accumulation in tissues			0.00064	6	---	---
GO:0034637	P	cellular carbohydrate biosynthetic process			0.00064	16	---	---
GO:0043473	P	pigmentation			0.00064	6	---	---
GO:0043478	P	pigment accumulation in response to UV light			0.00064	6	---	---
GO:0043479	P	pigment accumulation in tissues in response to UV light			0.00064	6	---	---
GO:0043476	P	pigment accumulation			0.00064	6	---	---
GO:0046034	P	ATP metabolic process			0.00072	6	---	---
GO:0048765	P	root hair cell differentiation			0.00072	9	---	---
GO:0048764	P	trichoblast maturation			0.00072	9	---	---
GO:0034613	P	cellular protein localization			0.00072	17	---	---
GO:0048469	P	cell maturation			0.00073	9	---	---
GO:0000097	P	sulfur amino acid biosynthetic process			0.00073	9	---	---
GO:0006629	P	lipid metabolic process			0.0008	23	---	---
GO:0010207	P	photosystem II assembly			0.00083	7	---	---
GO:0006754	P	ATP biosynthetic process			0.00083	5	---	---
GO:0021700	P	developmental maturation			0.00092	9	---	---
GO:0009411	P	response to UV			0.00093	8	---	---
GO:0042592	P	homeostatic process			0.00097	11	---	---
GO:0009259	P	ribonucleotide metabolic process			0.00097	9	---	---
GO:0070727	P	cellular macromolecule localization			0.00099	17	---	---
GO:0006979	P	response to oxidative stress			0.001	12	---	---
GO:0009145	P	purine nucleoside triphosphate biosynthetic process			0.0011	5	---	---
GO:0009206	P	purine ribonucleoside triphosphate biosynthetic process			0.0011	5	---	---
GO:0009201	P	ribonucleoside triphosphate biosynthetic process			0.0011	5	---	---
GO:0009142	P	nucleoside triphosphate biosynthetic process			0.0012	5	---	---
GO:0033554	P	cellular response to stress			0.0013	20	---	---
GO:0010054	P	trichoblast differentiation			0.0013	9	---	---
GO:0006605	P	protein targeting			0.0013	15	---	---
GO:0034220	P	ion transmembrane transport			0.0013	6	---	---
GO:0044271	P	cellular nitrogen compound biosynthetic process			0.0014	14	---	---
GO:0035304	P	regulation of protein amino acid dephosphorylation			0.0014	6	---	---
GO:0035303	P	regulation of dephosphorylation			0.0015	6	---	---
GO:0005976	P	polysaccharide metabolic process			0.0015	13	---	---
GO:0044042	P	glucan metabolic process			0.0016	10	---	---
GO:0010053	P	root epidermal cell differentiation			0.0016	9	---	---
GO:0045333	P	cellular respiration			0.0017	6	---	---
GO:0010015	P	root morphogenesis			0.0017	10	---	---
GO:0009409	P	response to cold			0.0019	12	---	---
GO:0009697	P	salicylic acid biosynthetic process			0.002	7	---	---
GO:0012501	P	programmed cell death			0.0021	10	---	---
GO:0031399	P	regulation of protein modification process			0.0024	6	---	---
GO:0009152	P	purine ribonucleotide biosynthetic process			0.0025	5	---	---
GO:0009166	P	nucleotide catabolic process			0.0025	5	---	---
GO:0009261	P	ribonucleotide catabolic process			0.0025	5	---	---
GO:0006195	P	purine nucleotide catabolic process			0.0025	5	---	---
GO:0051186	P	cofactor metabolic process			0.0025	13	---	---
GO:0009143	P	nucleoside triphosphate catabolic process			0.0025	5	---	---
GO:0009146	P	purine nucleoside triphosphate catabolic process			0.0025	5	---	---
GO:0009207	P	purine ribonucleoside triphosphate catabolic process			0.0025	5	---	---
GO:0009203	P	ribonucleoside triphosphate catabolic process			0.0025	5	---	---
GO:0009154	P	purine ribonucleotide catabolic process			0.0025	5	---	---
GO:0000096	P	sulfur amino acid metabolic process			0.0025	10	---	---
GO:0009696	P	salicylic acid metabolic process			0.0026	7	---	---
GO:0009644	P	response to high light intensity			0.0028	7	---	---
GO:0048583	P	regulation of response to stimulus			0.0029	12	---	---
GO:0046394	P	carboxylic acid biosynthetic process			0.0034	16	---	---
GO:0016053	P	organic acid biosynthetic process			0.0034	16	---	---
GO:0006790	P	sulfur metabolic process			0.0035	12	---	---
GO:0016126	P	sterol biosynthetic process			0.0035	6	---	---
GO:0044260	P	cellular macromolecule metabolic process			0.0037	65	3.5e-05	34
GO:0009719	P	response to endogenous stimulus			0.0037	20	---	---
GO:0009626	P	plant-type hypersensitive response			0.0038	9	---	---
GO:0034050	P	host programmed cell death induced by symbiont			0.0038	9	---	---
GO:0000271	P	polysaccharide biosynthetic process			0.0038	11	---	---
GO:0015980	P	energy derivation by oxidation of organic compounds			0.004	6	---	---
GO:0008219	P	cell death			0.0042	10	---	---
GO:0016265	P	death			0.0042	10	---	---
GO:0016125	P	sterol metabolic process			0.0042	6	---	---
GO:0008652	P	cellular amino acid biosynthetic process			0.0043	10	---	---
GO:0009308	P	amine metabolic process			0.0044	15	---	---
GO:0045088	P	regulation of innate immune response			0.0046	9	---	---
GO:0019725	P	cellular homeostasis			0.0046	8	---	---
GO:0002682	P	regulation of immune system process			0.0049	9	---	---
GO:0050776	P	regulation of immune response			0.0049	9	---	---
GO:0042743	P	hydrogen peroxide metabolic process			0.0052	8	---	---
GO:0006623	P	protein targeting to vacuole			0.0055	5	---	---
GO:0050832	P	defense response to fungus			0.0059	8	---	---
GO:0009309	P	amine biosynthetic process			0.006	10	---	---
GO:0006816	P	calcium ion transport			0.0061	5	---	---
GO:0006800	P	oxygen and reactive oxygen species metabolic process			0.0064	8	---	---
GO:0006164	P	purine nucleotide biosynthetic process			0.007	5	---	---
GO:0009637	P	response to blue light			0.0072	5	---	---
GO:0009058	P	biosynthetic process			0.0072	60	6.5e-06	34
GO:0031348	P	negative regulation of defense response			0.0076	7	---	---
GO:0007034	P	vacuolar transport			0.0079	5	---	---
GO:0061025	P	membrane fusion			0.0079	7	---	---
GO:0006944	P	cellular membrane fusion			0.0079	7	---	---
GO:0010027	P	thylakoid membrane organization			0.0079	6	---	---
GO:0009668	P	plastid membrane organization			0.0079	6	---	---
GO:0010363	P	regulation of plant-type hypersensitive response			0.0094	8	---	---
GO:0009913	P	epidermal cell differentiation			0.0097	9	---	---
GO:0032879	P	regulation of localization			0.0098	6	---	---
GO:0008544	P	epidermis development			0.0098	9	---	---
GO:0007242	P	intracellular signaling cascade			0.0098	16	---	---
GO:0007398	P	ectoderm development			0.0098	9	---	---
GO:0000165	P	MAPKKK cascade			0.01	6	---	---
GO:0080135	P	regulation of cellular response to stress			0.01	8	---	---
GO:0048589	P	developmental growth			0.011	12	---	---
GO:0006470	P	protein amino acid dephosphorylation			0.011	6	---	---
GO:0032268	P	regulation of cellular protein metabolic process			0.011	6	---	---
GO:0000902	P	cell morphogenesis			0.012	11	---	---
GO:0006073	P	cellular glucan metabolic process			0.012	8	---	---
GO:0051716	P	cellular response to stimulus			0.012	24	---	---
GO:0008610	P	lipid biosynthetic process			0.012	15	---	---
GO:0006612	P	protein targeting to membrane			0.012	8	---	---
GO:0006694	P	steroid biosynthetic process			0.013	6	---	---
GO:0009743	P	response to carbohydrate stimulus			0.013	12	---	---
GO:0048364	P	root development			0.013	10	---	---
GO:0022622	P	root system development			0.013	10	---	---
GO:0043067	P	regulation of programmed cell death			0.013	8	---	---
GO:0007243	P	protein kinase cascade			0.013	6	---	---
GO:0010941	P	regulation of cell death			0.015	8	---	---
GO:0009260	P	ribonucleotide biosynthetic process			0.015	6	---	---
GO:0044106	P	cellular amine metabolic process			0.015	13	---	---
GO:0019220	P	regulation of phosphate metabolic process			0.015	6	---	---
GO:0051174	P	regulation of phosphorus metabolic process			0.015	6	---	---
GO:0071555	P	cell wall organization			0.016	10	---	---
GO:0009414	P	response to water deprivation			0.017	8	---	---
GO:0051246	P	regulation of protein metabolic process			0.017	6	---	---
GO:0009415	P	response to water			0.019	8	---	---
GO:0032989	P	cellular component morphogenesis			0.02	11	---	---
GO:0016311	P	dephosphorylation			0.02	6	---	---
GO:0008202	P	steroid metabolic process			0.021	6	---	---
GO:0000302	P	response to reactive oxygen species			0.022	7	---	---
GO:0006457	P	protein folding			0.022	7	---	---
GO:0009862	P	systemic acquired resistance, salicylic acid mediated signaling pathway			0.022	6	---	---
GO:0006972	P	hyperosmotic response			0.022	6	---	---
GO:0009725	P	response to hormone stimulus			0.022	16	---	---
GO:0019748	P	secondary metabolic process			0.022	15	---	---
GO:0048588	P	developmental cell growth			0.023	8	---	---
GO:0006520	P	cellular amino acid metabolic process			0.023	12	---	---
GO:0048585	P	negative regulation of response to stimulus			0.025	7	---	---
GO:0006820	P	anion transport			0.025	7	---	---
GO:0023052	P	signaling			0.027	23	---	---
GO:0042542	P	response to hydrogen peroxide			0.027	6	---	---
GO:0042440	P	pigment metabolic process			0.03	7	---	---
GO:0019438	P	aromatic compound biosynthetic process			0.03	10	---	---
GO:0010310	P	regulation of hydrogen peroxide metabolic process			0.031	5	---	---
GO:0080010	P	regulation of oxygen and reactive oxygen species metabolic process			0.032	5	---	---
GO:0006796	P	phosphate metabolic process			0.033	17	---	---
GO:0006793	P	phosphorus metabolic process			0.033	17	---	---
GO:0008299	P	isoprenoid biosynthetic process			0.036	8	---	---
GO:0048468	P	cell development			0.036	10	---	---
GO:0009867	P	jasmonic acid mediated signaling pathway			0.037	6	---	---
GO:0071395	P	cellular response to jasmonic acid stimulus			0.037	6	---	---
GO:0006519	P	cellular amino acid and derivative metabolic process			0.037	15	---	---
GO:0071554	P	cell wall organization or biogenesis			0.044	12	---	---
GO:0009620	P	response to fungus			0.046	8	---	---
GO:0006720	P	isoprenoid metabolic process			0.046	8	---	---
GO:0007010	P	cytoskeleton organization			0.05	8	---	---
GO:0005215	F	transporter activity			1.1e-11	33	---	---
GO:0022892	F	substrate-specific transporter activity			2.4e-11	28	---	---
GO:0022857	F	transmembrane transporter activity			2.6e-09	26	---	---
GO:0005372	F	water transmembrane transporter activity			3.6e-09	8	---	---
GO:0022891	F	substrate-specific transmembrane transporter activity			3.6e-09	23	---	---
GO:0005515	F	protein binding			3.6e-09	42	---	---
GO:0015250	F	water channel activity			3.6e-09	8	---	---
GO:0032555	F	purine ribonucleotide binding			1.9e-08	38	---	---
GO:0032553	F	ribonucleotide binding			1.9e-08	38	---	---
GO:0017076	F	purine nucleotide binding			2.9e-08	39	---	---
GO:0017111	F	nucleoside-triphosphatase activity			4.1e-07	20	---	---
GO:0016818	F	hydrolase activity, acting on acid anhydrides, in phosphorus-containing anhydrides			6.4e-07	20	---	---
GO:0022838	F	substrate-specific channel activity			6.4e-07	9	---	---
GO:0015267	F	channel activity			6.4e-07	9	---	---
GO:0022803	F	passive transmembrane transporter activity			6.4e-07	9	---	---
GO:0016462	F	pyrophosphatase activity			6.4e-07	20	---	---
GO:0016817	F	hydrolase activity, acting on acid anhydrides			7.4e-07	20	---	---
GO:0000166	F	nucleotide binding			3.7e-06	41	---	---
GO:0005524	F	ATP binding			7e-06	29	---	---
GO:0005488	F	binding			2.1e-05	87	---	---
GO:0032559	F	adenyl ribonucleotide binding			3.3e-05	29	---	---
GO:0001883	F	purine nucleoside binding			4.3e-05	30	---	---
GO:0030554	F	adenyl nucleotide binding			4.3e-05	30	---	---
GO:0001882	F	nucleoside binding			4.4e-05	30	---	---
GO:0003924	F	GTPase activity			4.9e-05	7	---	---
GO:0005507	F	copper ion binding			8.1e-05	9	---	---
GO:0016887	F	ATPase activity			0.00013	12	---	---
GO:0032561	F	guanyl ribonucleotide binding			0.00015	9	---	---
GO:0005525	F	GTP binding			0.00015	9	---	---
GO:0019001	F	guanyl nucleotide binding			0.00016	9	---	---
GO:0015399	F	primary active transmembrane transporter activity			0.00038	8	---	---
GO:0015405	F	P-P-bond-hydrolysis-driven transmembrane transporter activity			0.00038	8	---	---
GO:0042626	F	ATPase activity, coupled to transmembrane movement of substances			0.0005	7	---	---
GO:0043492	F	ATPase activity, coupled to movement of substances			0.0005	7	---	---
GO:0015075	F	ion transmembrane transporter activity			0.00057	12	---	---
GO:0016820	F	hydrolase activity, acting on acid anhydrides, catalyzing transmembrane movement of substances			0.00057	7	---	---
GO:0022804	F	active transmembrane transporter activity			0.00065	12	---	---
GO:0019899	F	enzyme binding			0.0015	6	---	---
GO:0008324	F	cation transmembrane transporter activity			0.005	9	---	---
GO:0008565	F	protein transporter activity			0.0067	5	---	---
GO:0015078	F	hydrogen ion transmembrane transporter activity			0.0074	5	---	---
GO:0016787	F	hydrolase activity			0.0088	29	---	---
GO:0015077	F	monovalent inorganic cation transmembrane transporter activity			0.012	5	---	---
GO:0022890	F	inorganic cation transmembrane transporter activity			0.012	6	---	---
GO:0005198	F	structural molecule activity			0.017	9	9.8e-18	19
GO:0042623	F	ATPase activity, coupled			0.02	7	---	---
GO:0042802	F	identical protein binding			0.041	5	---	---
GO:0016020	C	membrane			3.4e-70	134	6.9e-25	49
GO:0005886	C	plasma membrane			1.8e-34	85	8.1e-17	35
GO:0031090	C	organelle membrane			3.5e-31	54	3.5e-12	20
GO:0044425	C	membrane part			4.7e-30	67	3.4e-10	23
GO:0044422	C	organelle part			2.1e-25	71	2.5e-21	38
GO:0044446	C	intracellular organelle part			2.1e-25	71	2.5e-21	38
GO:0044444	C	cytoplasmic part			2.9e-22	112	1e-13	47
GO:0044434	C	chloroplast part			2.6e-20	41	2.1e-05	12
GO:0044435	C	plastid part			7.6e-20	41	2.8e-05	12
GO:0031976	C	plastid thylakoid			1.6e-19	27	---	---
GO:0009534	C	chloroplast thylakoid			1.6e-19	27	---	---
GO:0031984	C	organelle subcompartment			1.7e-19	27	---	---
GO:0009579	C	thylakoid			1.3e-18	28	---	---
GO:0042651	C	thylakoid membrane			2.5e-18	24	---	---
GO:0044436	C	thylakoid part			2.7e-18	25	---	---
GO:0034357	C	photosynthetic membrane			5.2e-18	24	---	---
GO:0009535	C	chloroplast thylakoid membrane			9.3e-18	23	---	---
GO:0055035	C	plastid thylakoid membrane			1e-17	23	---	---
GO:0009507	C	chloroplast			1.5e-17	65	4.3e-05	21
GO:0005737	C	cytoplasm			1.7e-17	116	4.1e-11	48
GO:0009536	C	plastid			3.8e-17	65	5.7e-05	21
GO:0044459	C	plasma membrane part			1.8e-14	32	1.1e-09	16
GO:0055044	C	symplast			2e-14	29	6e-09	14
GO:0009506	C	plasmodesma			2e-14	29	6e-09	14
GO:0005911	C	cell-cell junction			2e-14	29	6e-09	14
GO:0030054	C	cell junction			2.1e-14	29	6.1e-09	14
GO:0009526	C	plastid envelope			2.4e-14	25	0.00095	7
GO:0031975	C	envelope			1.4e-13	29	1.1e-05	11
GO:0031967	C	organelle envelope			1.4e-13	29	1.1e-05	11
GO:0016021	C	integral to membrane			6.3e-13	28	---	---
GO:0009941	C	chloroplast envelope			7e-13	23	0.00075	7
GO:0005773	C	vacuole			9.3e-13	27	5.1e-11	16
GO:0031224	C	intrinsic to membrane			1e-12	31	---	---
GO:0005774	C	vacuolar membrane			1.6e-10	19	6.1e-12	14
GO:0044437	C	vacuolar part			1.7e-10	19	6.2e-12	14
GO:0009532	C	plastid stroma			1.4e-08	19	0.0013	7
GO:0009570	C	chloroplast stroma			3.7e-08	18	0.00097	7
GO:0044464	C	cell part			5.2e-08	141	0.00034	53
GO:0005618	C	cell wall			5.2e-08	18	0.00017	8
GO:0005623	C	cell			5.2e-08	141	0.00034	53
GO:0030312	C	external encapsulating structure			5.2e-08	18	0.00017	8
GO:0010287	C	plastoglobule			1.1e-06	7	---	---
GO:0048046	C	apoplast			2.5e-06	13	---	---
GO:0005794	C	Golgi apparatus			5.2e-06	19	0.011	7
GO:0043234	C	protein complex			5.3e-06	23	---	---
GO:0005829	C	cytosol			1.1e-05	25	9.3e-17	26
GO:0032991	C	macromolecular complex			1.8e-05	28	8.8e-11	22
GO:0043231	C	intracellular membrane-bounded organelle			0.00028	113	0.036	42
GO:0043227	C	membrane-bounded organelle			0.00028	113	0.036	42
GO:0043229	C	intracellular organelle			0.00028	114	0.001	46
GO:0043226	C	organelle			0.00028	114	0.001	46
GO:0012505	C	endomembrane system			0.00053	8	---	---
GO:0031977	C	thylakoid lumen			0.00085	5	---	---
GO:0070013	C	intracellular organelle lumen			0.003	11	0.0065	6
GO:0043233	C	organelle lumen			0.003	11	0.0065	6
GO:0031974	C	membrane-enclosed lumen			0.0032	11	0.0067	6
GO:0044424	C	intracellular part			0.004	121	0.0063	48
GO:0005622	C	intracellular			0.0051	121	0.0067	48
GO:0044431	C	Golgi apparatus part			0.0078	7	---	---
GO:0005768	C	endosome			0.021	6	---	---
GO:0019866	C	organelle inner membrane			0.025	6	---	---
GO:0005856	C	cytoskeleton			0.025	5	---	---
GO:0005802	C	trans-Golgi network			0.041	5	---	---
GO:0006412	P	translation			---	---	1.3e-09	19
GO:0044267	P	cellular protein metabolic process			---	---	9.7e-07	28
GO:0019538	P	protein metabolic process			---	---	9.7e-07	29
GO:0042254	P	ribosome biogenesis			---	---	1.2e-06	10
GO:0022613	P	ribonucleoprotein complex biogenesis			---	---	1.2e-06	10
GO:0001510	P	RNA methylation			---	---	6e-06	7
GO:0044249	P	cellular biosynthetic process			---	---	3.5e-05	32
GO:0009059	P	macromolecule biosynthetic process			---	---	9.8e-05	25
GO:0034645	P	cellular macromolecule biosynthetic process			---	---	0.00027	24
GO:0009451	P	RNA modification			---	---	0.00037	7
GO:0043414	P	macromolecule methylation			---	---	0.0016	7
GO:0032259	P	methylation			---	---	0.0017	7
GO:0006730	P	one-carbon metabolic process			---	---	0.002	7
GO:0010467	P	gene expression			---	---	0.012	19
GO:0003735	F	structural constituent of ribosome			---	---	3.6e-18	18
GO:0044445	C	cytosolic part			---	---	4.1e-18	16
GO:0022626	C	cytosolic ribosome			---	---	4.3e-17	16
GO:0005840	C	ribosome			---	---	5e-17	18
GO:0033279	C	ribosomal subunit			---	---	5.3e-17	16
GO:0030529	C	ribonucleoprotein complex			---	---	4.6e-15	18
GO:0043232	C	intracellular non-membrane-bounded organelle			---	---	1.1e-14	21
GO:0043228	C	non-membrane-bounded organelle			---	---	1.1e-14	21
GO:0022625	C	cytosolic large ribosomal subunit			---	---	1.4e-12	10
GO:0015934	C	large ribosomal subunit			---	---	3.9e-11	10
GO:0022627	C	cytosolic small ribosomal subunit			---	---	7.1e-07	6
GO:0015935	C	small ribosomal subunit			---	---	3.3e-06	6
GO:0044428	C	nuclear part			---	---	0.0014	7
GO:0005730	C	nucleolus			---	---	0.0017	5
GO:0031981	C	nuclear lumen			---	---	0.01	5
