# Supplementary material for: Membrane Proteomics of Arabidopsis Glucosinolate Mutants cyp79B2/B3 and myb28/29
Source: Front Plant Sci. 2017 Apr 11;8:534. doi: 10.3389/fpls.2017.00534 (PMC5387099; doi:10.3389/fpls.2017.00534)
Supplement: Supplementary Table 5 — Gene expression at transcript and protein levels in cyp79B2/B3 and myb28/29 relative to WT. [file Table5.XLSX]

## Sheet: Sheet1
Supplemental Table S5. Gene expression at transcript and protein levels in cyp79B2/B3 and myb28/29 relative to WT
Locus ID	Gene description	Genotype	Transcript	p-value	Protein	p-value
AT1G08450	calreticulin 3	cyp79B2/B3	1.73803	0.01194	1.52025	0.0103144	ok
AT1G11410	G-type lectin	cyp79B2/B3	1.0267	0.6958	0.733287	0.0488545
AT1G13440	Glyceraldehyde-3-phosphate dehydrogenase	cyp79B2/B3	0.871804	0.09329	0.798465	0.0133805
AT1G22840	Probable cytochrome c	cyp79B2/B3	0.878652	0.2439	0.356406	1.44376e-05
AT1G27450	Adenine phosphoribosyltransferase	cyp79B2/B3	1.01121	0.9378	0.7163	0.0155946
AT1G30360	dehydration stress protein	cyp79B2/B3	1.09011	0.1454	0.703192	0.00653987
AT1G35720	Annexin D1	cyp79B2/B3	0.876913	0.3078	0.719387	0.0460467
AT1G76100	Plastocyanin minor isoform, chloroplastic	cyp79B2/B3	0.97116	0.7692	0.185563	0.0310676
AT2G20260	Photosystem I	cyp79B2/B3	1.1189	0.1981	1.64034	0.015908
AT2G26910	ABC transporter G	cyp79B2/B3	0.941777	0.5027	0.780235	0.0369219
AT2G30870	Glutathione S-transferase F10	cyp79B2/B3	1.31885	0.04456	0.798018	0.025005
AT2G39010	Probable aquaporin PIP2-6	cyp79B2/B3	1.01097	0.9099	0.530924	0.0218208
AT2G41100	Calmodulin	cyp79B2/B3	2.50455	0.01715	2.07355	0.0116934	ok
AT3G02520	14-3-3-like protein	cyp79B2/B3	0.951066	0.7119	0.754738	0.00585627
AT3G15020	Malate dehydrogenase	cyp79B2/B3	0.751202	0.02624	0.413916	0.0281068	ok
AT3G22890	ATP sulfurylase 1	cyp79B2/B3	0.920537	0.4034	1.30502	0.0385079
AT3G25070	RPM1-interacting	cyp79B2/B3	1.30873	0.04267	0.633218	0.0426194
AT3G26290	Cytochrome P450 71B26	cyp79B2/B3	0.846786	0.7283	0.760424	0.0276787
AT3G28860	ABC transporter B	cyp79B2/B3	0.946526	0.2946	0.720074	0.0187842
AT4G13010	quinone-oxidoreductase	cyp79B2/B3	0.972764	0.5022	1	1
AT4G25700	Beta-carotene 3-hydroxylase	cyp79B2/B3	1.31468	0.07245	1	1
AT4G26910	Dihydrolipoyllysine	cyp79B2/B3	0.895068	0.2358	1.57669	0.0236663
AT4G27090	60S ribosomal protein L14-2	cyp79B2/B3	1.00664	0.9745	1	1
AT4G35000	L-ascorbate peroxidase 3	cyp79B2/B3	1.73803	0.01194	0.774768	0.0413267
AT4G35100	Aquaporin PIP2-7	cyp79B2/B3	1.01398	0.9427	0.526211	0.0318738
AT5G03350	Lectin	cyp79B2/B3	1.65867	0.01405	1.42632	0.00960896	ok
AT5G18470	Curculin	cyp79B2/B3	2.0886	0.0283	1.76913	0.0347474	ok
AT5G18630	Putative class 3 lipase	cyp79B2/B3	1.30675	0.09285	0.513472	0.00780926
AT5G27350	Sugar transporter	cyp79B2/B3	0.969274	0.3447	0.772043	0.0118817
AT5G52240	Membrane steroid-binding protein	cyp79B2/B3	1.1531	0.1628	1	1
AT5G54160	Flavone 3'-O-methyltransferase 1	cyp79B2/B3	0.77612	0.05764	0.787004	0.0031662
AT5G61210	SNAP25	cyp79B2/B3	1.73803	0.01183	1.26388	0.0353202	ok
AT1G21880	Isoform 2 of LysM	myb28/29	0.714359	0.006998	0.737624	0.00544201	ok
AT1G22840	Probable cytochrome c	myb28/29	0.907632	0.4394	0.51654	0.0365622
AT1G27450	Adenine phosphoribosyltransferase	myb28/29	1.05811	0.5035	0.688876	0.0429797
AT1G76100	Plastocyanin minor isoform, chloroplastic	myb28/29	0.939281	0.5208	0.185226	0.0277043
AT2G20260	Photosystem I	myb28/29	1.01411	0.8403	1.3591	0.0437631
AT2G24940	Probable steroid-binding protein 3	myb28/29	0.713428	0.08698	0.375505	0.0305289
AT3G02520	14-3-3-like protein	myb28/29	0.95873	0.4975	0.676758	0.00205365
AT3G05710	Isoform 2 of Syntaxin	myb28/29	0.964062	0.6201	1.37174	0.0256973
AT3G07700	ABC1 kinase	myb28/29	0.869017	0.1012	1.35091	0.0122091
AT3G28860	ABC transporter B	myb28/29	0.96398	0.4338	0.752725	0.00873236
AT3G49010	ribosomal protein L13	myb28/29	0.827473	0.1022	1.3487	0.0405443
AT3G55750	60S ribosomal protein L35a-4	myb28/29	0.871528	0.4215	1.97199	0.0253488
AT4G13010	quinone-oxidoreductase	myb28/29	0.823653	0.005621	1	1
AT4G13770	Cytochrome P450 83A1	myb28/29	0.0481933	0.008945	0.663987	0.0334644	ok
AT4G16720	ribosomal protein L15	myb28/29	0.78929	0.05896	1.41741	0.016085
AT4G25700	Beta-carotene 3-hydroxylase	myb28/29	0.949469	0.7729	1	1
AT4G27090	60S ribosomal protein L14-2	myb28/29	0.773435	0.05059	1.92806	0.0402603
AT4G31840	nodulin-like protein	myb28/29	0.751674	0.1539	0.666244	0.0168437
AT5G20010	GTP-binding	myb28/29	0.911892	0.1608	0.770475	0.00211584
AT5G39730	AIG2 (avirulence induced gene)-like protein	myb28/29	0.844874	0.01755	0.770475	0.00211584	ok
AT5G52240	Membrane steroid-binding protein	myb28/29	1.12177	0.22	1	1
AT5G60160	AT5g60160/f15l12_20	myb28/29	0.821881	0.3329	1.68646	0.0263514
